# Supplementary material for: Transcriptomics of early responses to purified Piscine orthoreovirus-1 in Atlantic salmon (Salmo salar L.) red blood cells compared to non-susceptible cell lines
Source: Front Immunol. 2024 Feb 14;15:1359552. doi: 10.3389/fimmu.2024.1359552 (PMC10899339; doi:10.3389/fimmu.2024.1359552)
Supplement: Supplementary file 2 [file Table_1.xlsx]

## Sheet: KEGG_24559 common genes
KEGG enrichment analysis	Overlapping genes in RBCs, ASK and SHK-1 (24599)
Endocytosis	Salmonella infection	Herpes simplex virus 1 infection	Protein processing in endoplasmic reticulum	Autophagy	Cellular senescence	Ubiquitin mediated proteolysis	Spliceosome	Insulin signaling pathway	Ribosome	Cell cycle	Oxidative phosphorylation	Lysosome	Nucleocytoplasmic transport	Phosphatidylinositol signaling system	Mitophagy	MRNA surveillance pathway	RNA degradation	Ribosome biogenesis in eukaryotes	Proteasome
ENSSSAG00000000058	ENSSSAG00000000060	ENSSSAG00000000057	ENSSSAG00000000166	ENSSSAG00000000138	ENSSSAG00000000728	ENSSSAG00000000134	ENSSSAG00000000091	ENSSSAG00000000258	ENSSSAG00000000131	ENSSSAG00000000285	ENSSSAG00000000007	ENSSSAG00000000049	ENSSSAG00000000284	ENSSSAG00000000258	ENSSSAG00000000255	ENSSSAG00000000276	ENSSSAG00000001034	ENSSSAG00000000392	ENSSSAG00000000364
ENSSSAG00000000129	ENSSSAG00000000210	ENSSSAG00000000201	ENSSSAG00000000326	ENSSSAG00000000255	ENSSSAG00000001237	ENSSSAG00000000166	ENSSSAG00000000284	ENSSSAG00000000363	ENSSSAG00000000673	ENSSSAG00000000795	ENSSSAG00000000011	ENSSSAG00000000467	ENSSSAG00000000352	ENSSSAG00000000267	ENSSSAG00000000318	ENSSSAG00000000352	ENSSSAG00000001760	ENSSSAG00000001108	ENSSSAG00000002256
ENSSSAG00000000210	ENSSSAG00000000385	ENSSSAG00000000283	ENSSSAG00000000483	ENSSSAG00000000318	ENSSSAG00000001376	ENSSSAG00000000285	ENSSSAG00000000352	ENSSSAG00000000478	ENSSSAG00000001120	ENSSSAG00000001157	ENSSSAG00000000017	ENSSSAG00000000516	ENSSSAG00000001169	ENSSSAG00000000997	ENSSSAG00000000486	ENSSSAG00000000681	ENSSSAG00000002020	ENSSSAG00000001278	ENSSSAG00000002721
ENSSSAG00000000305	ENSSSAG00000000486	ENSSSAG00000000452	ENSSSAG00000000486	ENSSSAG00000000410	ENSSSAG00000001423	ENSSSAG00000000483	ENSSSAG00000000534	ENSSSAG00000000486	ENSSSAG00000001235	ENSSSAG00000001794	ENSSSAG00000000020	ENSSSAG00000000731	ENSSSAG00000001278	ENSSSAG00000001068	ENSSSAG00000000824	ENSSSAG00000001470	ENSSSAG00000002037	ENSSSAG00000001816	ENSSSAG00000003375
ENSSSAG00000000385	ENSSSAG00000000509	ENSSSAG00000000475	ENSSSAG00000000670	ENSSSAG00000000486	ENSSSAG00000001501	ENSSSAG00000000632	ENSSSAG00000000890	ENSSSAG00000000959	ENSSSAG00000001506	ENSSSAG00000002509	ENSSSAG00000000022	ENSSSAG00000000859	ENSSSAG00000001354	ENSSSAG00000001376	ENSSSAG00000000976	ENSSSAG00000001493	ENSSSAG00000002421	ENSSSAG00000001958	ENSSSAG00000003553
ENSSSAG00000000509	ENSSSAG00000000660	ENSSSAG00000000498	ENSSSAG00000000707	ENSSSAG00000000847	ENSSSAG00000001575	ENSSSAG00000000789	ENSSSAG00000000911	ENSSSAG00000001130	ENSSSAG00000001732	ENSSSAG00000002531	ENSSSAG00000000023	ENSSSAG00000000882	ENSSSAG00000001359	ENSSSAG00000002418	ENSSSAG00000001237	ENSSSAG00000001599	ENSSSAG00000002909	ENSSSAG00000002312	ENSSSAG00000004354
ENSSSAG00000000564	ENSSSAG00000000673	ENSSSAG00000000520	ENSSSAG00000000739	ENSSSAG00000000976	ENSSSAG00000001614	ENSSSAG00000000791	ENSSSAG00000000955	ENSSSAG00000001304	ENSSSAG00000002140	ENSSSAG00000002544	ENSSSAG00000000024	ENSSSAG00000000883	ENSSSAG00000001381	ENSSSAG00000002682	ENSSSAG00000001407	ENSSSAG00000001667	ENSSSAG00000003239	ENSSSAG00000002729	ENSSSAG00000005423
ENSSSAG00000000660	ENSSSAG00000000860	ENSSSAG00000000671	ENSSSAG00000001222	ENSSSAG00000001146	ENSSSAG00000001801	ENSSSAG00000001294	ENSSSAG00000001092	ENSSSAG00000001376	ENSSSAG00000002154	ENSSSAG00000002605	ENSSSAG00000000026	ENSSSAG00000000892	ENSSSAG00000001451	ENSSSAG00000002848	ENSSSAG00000001956	ENSSSAG00000001971	ENSSSAG00000003725	ENSSSAG00000003556	ENSSSAG00000005710
ENSSSAG00000000766	ENSSSAG00000000874	ENSSSAG00000000739	ENSSSAG00000001407	ENSSSAG00000001237	ENSSSAG00000001840	ENSSSAG00000001392	ENSSSAG00000001108	ENSSSAG00000001575	ENSSSAG00000002735	ENSSSAG00000002888	ENSSSAG00000000028	ENSSSAG00000001115	ENSSSAG00000001470	ENSSSAG00000003109	ENSSSAG00000002422	ENSSSAG00000002179	ENSSSAG00000004066	ENSSSAG00000003727	ENSSSAG00000005899
ENSSSAG00000000791	ENSSSAG00000001079	ENSSSAG00000000802	ENSSSAG00000001815	ENSSSAG00000001532	ENSSSAG00000001992	ENSSSAG00000001815	ENSSSAG00000001174	ENSSSAG00000001576	ENSSSAG00000002931	ENSSSAG00000002904	ENSSSAG00000000029	ENSSSAG00000001484	ENSSSAG00000001603	ENSSSAG00000003420	ENSSSAG00000002540	ENSSSAG00000002774	ENSSSAG00000004361	ENSSSAG00000004706	ENSSSAG00000006066
ENSSSAG00000000860	ENSSSAG00000001101	ENSSSAG00000000913	ENSSSAG00000001893	ENSSSAG00000001575	ENSSSAG00000002008	ENSSSAG00000001992	ENSSSAG00000001177	ENSSSAG00000001801	ENSSSAG00000003049	ENSSSAG00000003699	ENSSSAG00000000033	ENSSSAG00000001549	ENSSSAG00000001724	ENSSSAG00000003583	ENSSSAG00000003022	ENSSSAG00000002908	ENSSSAG00000004946	ENSSSAG00000004845	ENSSSAG00000006373
ENSSSAG00000000874	ENSSSAG00000001350	ENSSSAG00000000955	ENSSSAG00000001923	ENSSSAG00000001801	ENSSSAG00000002293	ENSSSAG00000002065	ENSSSAG00000001470	ENSSSAG00000002146	ENSSSAG00000003176	ENSSSAG00000004059	ENSSSAG00000000036	ENSSSAG00000002064	ENSSSAG00000001798	ENSSSAG00000003670	ENSSSAG00000003124	ENSSSAG00000003140	ENSSSAG00000005095	ENSSSAG00000005089	ENSSSAG00000006800
ENSSSAG00000000892	ENSSSAG00000001392	ENSSSAG00000000961	ENSSSAG00000002158	ENSSSAG00000002160	ENSSSAG00000002418	ENSSSAG00000002161	ENSSSAG00000001599	ENSSSAG00000002216	ENSSSAG00000003215	ENSSSAG00000004077	ENSSSAG00000000273	ENSSSAG00000002119	ENSSSAG00000002009	ENSSSAG00000003747	ENSSSAG00000003185	ENSSSAG00000003347	ENSSSAG00000005396	ENSSSAG00000005694	ENSSSAG00000006990
ENSSSAG00000000924	ENSSSAG00000001396	ENSSSAG00000000982	ENSSSAG00000002173	ENSSSAG00000002280	ENSSSAG00000002461	ENSSSAG00000002165	ENSSSAG00000001619	ENSSSAG00000002328	ENSSSAG00000003427	ENSSSAG00000004728	ENSSSAG00000000515	ENSSSAG00000002280	ENSSSAG00000002137	ENSSSAG00000003862	ENSSSAG00000003329	ENSSSAG00000003352	ENSSSAG00000005460	ENSSSAG00000006520	ENSSSAG00000008622
ENSSSAG00000000952	ENSSSAG00000001403	ENSSSAG00000001054	ENSSSAG00000002186	ENSSSAG00000002328	ENSSSAG00000002509	ENSSSAG00000002365	ENSSSAG00000002158	ENSSSAG00000002418	ENSSSAG00000004292	ENSSSAG00000005251	ENSSSAG00000000644	ENSSSAG00000002337	ENSSSAG00000002161	ENSSSAG00000003992	ENSSSAG00000003699	ENSSSAG00000003535	ENSSSAG00000005613	ENSSSAG00000007897	ENSSSAG00000009546
ENSSSAG00000001001	ENSSSAG00000001573	ENSSSAG00000001092	ENSSSAG00000002422	ENSSSAG00000002337	ENSSSAG00000002544	ENSSSAG00000002531	ENSSSAG00000002272	ENSSSAG00000002459	ENSSSAG00000004388	ENSSSAG00000005359	ENSSSAG00000000691	ENSSSAG00000002454	ENSSSAG00000002179	ENSSSAG00000004570	ENSSSAG00000004303	ENSSSAG00000003536	ENSSSAG00000005807	ENSSSAG00000008097	ENSSSAG00000009794
ENSSSAG00000001024	ENSSSAG00000001575	ENSSSAG00000001350	ENSSSAG00000002531	ENSSSAG00000002454	ENSSSAG00000002774	ENSSSAG00000002551	ENSSSAG00000002396	ENSSSAG00000002774	ENSSSAG00000004531	ENSSSAG00000005407	ENSSSAG00000000979	ENSSSAG00000002619	ENSSSAG00000002274	ENSSSAG00000004828	ENSSSAG00000004706	ENSSSAG00000003977	ENSSSAG00000007881	ENSSSAG00000008259	ENSSSAG00000010640
ENSSSAG00000001430	ENSSSAG00000001782	ENSSSAG00000001392	ENSSSAG00000002648	ENSSSAG00000002683	ENSSSAG00000003163	ENSSSAG00000002817	ENSSSAG00000002525	ENSSSAG00000002802	ENSSSAG00000004534	ENSSSAG00000005923	ENSSSAG00000001125	ENSSSAG00000002775	ENSSSAG00000003140	ENSSSAG00000005538	ENSSSAG00000005282	ENSSSAG00000004200	ENSSSAG00000008190	ENSSSAG00000008527	ENSSSAG00000012347
ENSSSAG00000001707	ENSSSAG00000001801	ENSSSAG00000001418	ENSSSAG00000002698	ENSSSAG00000003069	ENSSSAG00000003329	ENSSSAG00000002897	ENSSSAG00000002897	ENSSSAG00000002807	ENSSSAG00000004774	ENSSSAG00000006047	ENSSSAG00000001433	ENSSSAG00000002993	ENSSSAG00000003347	ENSSSAG00000005656	ENSSSAG00000005792	ENSSSAG00000004617	ENSSSAG00000008395	ENSSSAG00000008545	ENSSSAG00000015897
ENSSSAG00000001753	ENSSSAG00000001817	ENSSSAG00000001470	ENSSSAG00000002760	ENSSSAG00000003147	ENSSSAG00000003352	ENSSSAG00000004303	ENSSSAG00000002917	ENSSSAG00000003352	ENSSSAG00000005597	ENSSSAG00000006058	ENSSSAG00000001633	ENSSSAG00000003002	ENSSSAG00000003464	ENSSSAG00000005984	ENSSSAG00000006088	ENSSSAG00000004988	ENSSSAG00000008611	ENSSSAG00000009116	ENSSSAG00000015902
ENSSSAG00000001817	ENSSSAG00000001978	ENSSSAG00000001535	ENSSSAG00000003066	ENSSSAG00000003159	ENSSSAG00000003475	ENSSSAG00000004597	ENSSSAG00000003182	ENSSSAG00000003473	ENSSSAG00000005944	ENSSSAG00000006135	ENSSSAG00000001713	ENSSSAG00000003081	ENSSSAG00000003536	ENSSSAG00000006596	ENSSSAG00000007144	ENSSSAG00000005937	ENSSSAG00000010190	ENSSSAG00000009342	ENSSSAG00000026601
ENSSSAG00000002122	ENSSSAG00000002008	ENSSSAG00000001575	ENSSSAG00000003069	ENSSSAG00000003182	ENSSSAG00000003501	ENSSSAG00000004710	ENSSSAG00000003522	ENSSSAG00000003475	ENSSSAG00000006134	ENSSSAG00000006180	ENSSSAG00000001799	ENSSSAG00000003208	ENSSSAG00000003727	ENSSSAG00000006714	ENSSSAG00000007597	ENSSSAG00000005988	ENSSSAG00000010204	ENSSSAG00000009501	ENSSSAG00000034990
ENSSSAG00000002158	ENSSSAG00000002146	ENSSSAG00000001894	ENSSSAG00000003200	ENSSSAG00000003185	ENSSSAG00000003699	ENSSSAG00000004882	ENSSSAG00000003536	ENSSSAG00000003498	ENSSSAG00000006178	ENSSSAG00000006307	ENSSSAG00000002119	ENSSSAG00000003266	ENSSSAG00000003977	ENSSSAG00000006779	ENSSSAG00000008086	ENSSSAG00000006394	ENSSSAG00000015948	ENSSSAG00000010077	ENSSSAG00000040286
ENSSSAG00000002326	ENSSSAG00000002468	ENSSSAG00000002183	ENSSSAG00000003242	ENSSSAG00000003475	ENSSSAG00000003819	ENSSSAG00000005025	ENSSSAG00000004540	ENSSSAG00000003501	ENSSSAG00000006264	ENSSSAG00000006388	ENSSSAG00000002144	ENSSSAG00000003758	ENSSSAG00000004032	ENSSSAG00000007081	ENSSSAG00000008279	ENSSSAG00000006730	ENSSSAG00000020761	ENSSSAG00000015523	ENSSSAG00000040480
ENSSSAG00000002468	ENSSSAG00000002683	ENSSSAG00000002394	ENSSSAG00000003307	ENSSSAG00000003501	ENSSSAG00000003974	ENSSSAG00000005033	ENSSSAG00000004556	ENSSSAG00000003718	ENSSSAG00000006611	ENSSSAG00000006452	ENSSSAG00000002224	ENSSSAG00000004254	ENSSSAG00000004789	ENSSSAG00000007762	ENSSSAG00000008369	ENSSSAG00000006791	ENSSSAG00000026723	ENSSSAG00000015683	ENSSSAG00000040909
ENSSSAG00000002566	ENSSSAG00000002701	ENSSSAG00000002501	ENSSSAG00000003446	ENSSSAG00000003605	ENSSSAG00000003992	ENSSSAG00000005451	ENSSSAG00000004722	ENSSSAG00000003780	ENSSSAG00000006614	ENSSSAG00000006736	ENSSSAG00000002547	ENSSSAG00000004301	ENSSSAG00000005408	ENSSSAG00000008236	ENSSSAG00000008513	ENSSSAG00000006809	ENSSSAG00000040252	ENSSSAG00000015727	ENSSSAG00000041182
ENSSSAG00000002757	ENSSSAG00000002712	ENSSSAG00000002683	ENSSSAG00000003709	ENSSSAG00000003895	ENSSSAG00000004077	ENSSSAG00000005920	ENSSSAG00000004822	ENSSSAG00000003992	ENSSSAG00000006780	ENSSSAG00000006744	ENSSSAG00000002781	ENSSSAG00000004641	ENSSSAG00000005410	ENSSSAG00000009533	ENSSSAG00000009334	ENSSSAG00000007055	ENSSSAG00000040447	ENSSSAG00000030089	ENSSSAG00000041924
ENSSSAG00000002775	ENSSSAG00000002988	ENSSSAG00000002701	ENSSSAG00000003749	ENSSSAG00000004182	ENSSSAG00000004186	ENSSSAG00000005933	ENSSSAG00000004971	ENSSSAG00000004054	ENSSSAG00000006936	ENSSSAG00000006796	ENSSSAG00000002881	ENSSSAG00000004703	ENSSSAG00000005441	ENSSSAG00000010029	ENSSSAG00000009501	ENSSSAG00000007681	ENSSSAG00000040499	ENSSSAG00000038152	ENSSSAG00000042126
ENSSSAG00000002806	ENSSSAG00000003144	ENSSSAG00000002774	ENSSSAG00000004026	ENSSSAG00000004200	ENSSSAG00000004728	ENSSSAG00000006153	ENSSSAG00000005089	ENSSSAG00000004062	ENSSSAG00000007063	ENSSSAG00000006811	ENSSSAG00000002887	ENSSSAG00000005319	ENSSSAG00000005602	ENSSSAG00000010578	ENSSSAG00000009579	ENSSSAG00000007853	ENSSSAG00000040625	ENSSSAG00000039300	ENSSSAG00000042508
ENSSSAG00000002831	ENSSSAG00000003208	ENSSSAG00000002812	ENSSSAG00000004417	ENSSSAG00000005006	ENSSSAG00000004843	ENSSSAG00000006568	ENSSSAG00000005549	ENSSSAG00000004716	ENSSSAG00000007090	ENSSSAG00000006816	ENSSSAG00000003266	ENSSSAG00000005426	ENSSSAG00000005757	ENSSSAG00000015434	ENSSSAG00000009870	ENSSSAG00000008306	ENSSSAG00000040697	ENSSSAG00000039439	ENSSSAG00000043370
ENSSSAG00000003077	ENSSSAG00000003329	ENSSSAG00000002851	ENSSSAG00000004997	ENSSSAG00000005230	ENSSSAG00000005619	ENSSSAG00000006744	ENSSSAG00000005767	ENSSSAG00000005393	ENSSSAG00000007398	ENSSSAG00000006872	ENSSSAG00000003293	ENSSSAG00000005846	ENSSSAG00000006278	ENSSSAG00000016565	ENSSSAG00000010013	ENSSSAG00000008413	ENSSSAG00000040831	ENSSSAG00000039601	ENSSSAG00000043788
ENSSSAG00000003100	ENSSSAG00000003364	ENSSSAG00000002860	ENSSSAG00000005006	ENSSSAG00000005282	ENSSSAG00000005642	ENSSSAG00000006757	ENSSSAG00000005830	ENSSSAG00000005614	ENSSSAG00000007561	ENSSSAG00000007113	ENSSSAG00000003539	ENSSSAG00000005903	ENSSSAG00000006534	ENSSSAG00000016736	ENSSSAG00000010085	ENSSSAG00000009680	ENSSSAG00000041696	ENSSSAG00000040201	ENSSSAG00000044595
ENSSSAG00000003163	ENSSSAG00000003377	ENSSSAG00000002865	ENSSSAG00000005230	ENSSSAG00000005614	ENSSSAG00000005656	ENSSSAG00000006796	ENSSSAG00000006048	ENSSSAG00000005656	ENSSSAG00000007835	ENSSSAG00000007117	ENSSSAG00000003745	ENSSSAG00000006354	ENSSSAG00000006573	ENSSSAG00000019169	ENSSSAG00000010195	ENSSSAG00000015787	ENSSSAG00000042193	ENSSSAG00000041009	ENSSSAG00000045600
ENSSSAG00000003165	ENSSSAG00000003386	ENSSSAG00000002875	ENSSSAG00000005541	ENSSSAG00000005984	ENSSSAG00000005785	ENSSSAG00000006816	ENSSSAG00000006912	ENSSSAG00000005707	ENSSSAG00000007884	ENSSSAG00000007229	ENSSSAG00000003758	ENSSSAG00000006530	ENSSSAG00000006679	ENSSSAG00000031718	ENSSSAG00000010588	ENSSSAG00000017241	ENSSSAG00000042856	ENSSSAG00000041106	ENSSSAG00000045742
ENSSSAG00000003241	ENSSSAG00000003475	ENSSSAG00000003069	ENSSSAG00000005600	ENSSSAG00000006088	ENSSSAG00000005908	ENSSSAG00000006849	ENSSSAG00000007055	ENSSSAG00000005984	ENSSSAG00000007965	ENSSSAG00000007536	ENSSSAG00000003988	ENSSSAG00000006638	ENSSSAG00000006920	ENSSSAG00000038686	ENSSSAG00000012790	ENSSSAG00000021389	ENSSSAG00000044079	ENSSSAG00000041713	ENSSSAG00000046306
ENSSSAG00000003377	ENSSSAG00000003501	ENSSSAG00000003163	ENSSSAG00000005955	ENSSSAG00000006347	ENSSSAG00000005920	ENSSSAG00000006910	ENSSSAG00000007353	ENSSSAG00000006104	ENSSSAG00000008150	ENSSSAG00000007777	ENSSSAG00000004014	ENSSSAG00000007234	ENSSSAG00000006973	ENSSSAG00000039648	ENSSSAG00000015673	ENSSSAG00000023545	ENSSSAG00000044481	ENSSSAG00000041915	ENSSSAG00000046393
ENSSSAG00000003386	ENSSSAG00000003781	ENSSSAG00000003183	ENSSSAG00000006099	ENSSSAG00000006445	ENSSSAG00000005984	ENSSSAG00000007362	ENSSSAG00000007467	ENSSSAG00000006791	ENSSSAG00000008447	ENSSSAG00000007779	ENSSSAG00000004025	ENSSSAG00000007384	ENSSSAG00000007055	ENSSSAG00000039894	ENSSSAG00000031558	ENSSSAG00000024658	ENSSSAG00000044542	ENSSSAG00000041975	ENSSSAG00000046820
ENSSSAG00000003484	ENSSSAG00000003831	ENSSSAG00000003195	ENSSSAG00000006615	ENSSSAG00000006596	ENSSSAG00000006058	ENSSSAG00000007711	ENSSSAG00000007482	ENSSSAG00000006922	ENSSSAG00000008448	ENSSSAG00000007809	ENSSSAG00000004079	ENSSSAG00000007431	ENSSSAG00000007421	ENSSSAG00000039946	ENSSSAG00000032869	ENSSSAG00000032017	ENSSSAG00000044601	ENSSSAG00000043820	ENSSSAG00000046871
ENSSSAG00000003523	ENSSSAG00000003974	ENSSSAG00000003242	ENSSSAG00000006705	ENSSSAG00000006673	ENSSSAG00000006180	ENSSSAG00000007753	ENSSSAG00000007596	ENSSSAG00000007278	ENSSSAG00000008474	ENSSSAG00000007956	ENSSSAG00000004362	ENSSSAG00000007577	ENSSSAG00000007681	ENSSSAG00000040012	ENSSSAG00000040201	ENSSSAG00000038978	ENSSSAG00000045045	ENSSSAG00000045687	ENSSSAG00000047328
ENSSSAG00000003723	ENSSSAG00000004024	ENSSSAG00000003321	ENSSSAG00000006816	ENSSSAG00000006809	ENSSSAG00000006214	ENSSSAG00000007871	ENSSSAG00000007681	ENSSSAG00000007536	ENSSSAG00000008596	ENSSSAG00000008422	ENSSSAG00000004368	ENSSSAG00000008172	ENSSSAG00000007811	ENSSSAG00000040024	ENSSSAG00000040798	ENSSSAG00000039359	ENSSSAG00000045535	ENSSSAG00000045749	ENSSSAG00000048720
ENSSSAG00000003831	ENSSSAG00000004417	ENSSSAG00000003329	ENSSSAG00000006895	ENSSSAG00000006985	ENSSSAG00000006701	ENSSSAG00000007934	ENSSSAG00000008140	ENSSSAG00000007632	ENSSSAG00000008630	ENSSSAG00000008499	ENSSSAG00000004542	ENSSSAG00000008408	ENSSSAG00000007853	ENSSSAG00000040160	ENSSSAG00000040900	ENSSSAG00000039366	ENSSSAG00000045654	ENSSSAG00000045763	ENSSSAG00000049432
ENSSSAG00000004253	ENSSSAG00000004991	ENSSSAG00000003352	ENSSSAG00000006934	ENSSSAG00000007144	ENSSSAG00000006791	ENSSSAG00000008152	ENSSSAG00000008220	ENSSSAG00000007744	ENSSSAG00000008668	ENSSSAG00000008553	ENSSSAG00000004878	ENSSSAG00000008530	ENSSSAG00000007958	ENSSSAG00000040161	ENSSSAG00000041009	ENSSSAG00000041135	ENSSSAG00000047708	ENSSSAG00000045894	ENSSSAG00000049592
ENSSSAG00000004585	ENSSSAG00000004995	ENSSSAG00000003430	ENSSSAG00000007118	ENSSSAG00000007160	ENSSSAG00000006872	ENSSSAG00000008294	ENSSSAG00000008306	ENSSSAG00000007871	ENSSSAG00000008702	ENSSSAG00000008784	ENSSSAG00000005698	ENSSSAG00000008570	ENSSSAG00000008161	ENSSSAG00000040449	ENSSSAG00000041252	ENSSSAG00000041596	ENSSSAG00000047743	ENSSSAG00000046199	ENSSSAG00000049820
ENSSSAG00000004766	ENSSSAG00000005090	ENSSSAG00000003475	ENSSSAG00000007893	ENSSSAG00000007267	ENSSSAG00000006928	ENSSSAG00000008451	ENSSSAG00000008358	ENSSSAG00000007934	ENSSSAG00000008773	ENSSSAG00000008899	ENSSSAG00000005941	ENSSSAG00000009243	ENSSSAG00000008306	ENSSSAG00000041140	ENSSSAG00000041398	ENSSSAG00000041711	ENSSSAG00000047778	ENSSSAG00000046212	ENSSSAG00000050151
ENSSSAG00000005014	ENSSSAG00000005133	ENSSSAG00000003501	ENSSSAG00000008022	ENSSSAG00000007278	ENSSSAG00000007229	ENSSSAG00000008629	ENSSSAG00000008370	ENSSSAG00000008477	ENSSSAG00000008822	ENSSSAG00000009194	ENSSSAG00000006046	ENSSSAG00000009392	ENSSSAG00000008770	ENSSSAG00000041397	ENSSSAG00000041805	ENSSSAG00000041727	ENSSSAG00000047960	ENSSSAG00000046997	ENSSSAG00000050618
ENSSSAG00000005090	ENSSSAG00000005424	ENSSSAG00000003536	ENSSSAG00000008130	ENSSSAG00000007597	ENSSSAG00000007278	ENSSSAG00000008652	ENSSSAG00000008611	ENSSSAG00000008479	ENSSSAG00000009177	ENSSSAG00000009264	ENSSSAG00000006051	ENSSSAG00000009798	ENSSSAG00000008813	ENSSSAG00000042076	ENSSSAG00000043372	ENSSSAG00000042194	ENSSSAG00000049682	ENSSSAG00000047048	ENSSSAG00000050800
ENSSSAG00000005122	ENSSSAG00000005429	ENSSSAG00000003699	ENSSSAG00000008152	ENSSSAG00000007620	ENSSSAG00000007777	ENSSSAG00000008671	ENSSSAG00000008756	ENSSSAG00000009136	ENSSSAG00000009394	ENSSSAG00000009614	ENSSSAG00000006753	ENSSSAG00000009990	ENSSSAG00000009113	ENSSSAG00000042288	ENSSSAG00000043479	ENSSSAG00000042241	ENSSSAG00000050449	ENSSSAG00000047298	ENSSSAG00000052764
ENSSSAG00000005295	ENSSSAG00000005722	ENSSSAG00000003781	ENSSSAG00000008211	ENSSSAG00000007658	ENSSSAG00000008362	ENSSSAG00000009092	ENSSSAG00000009631	ENSSSAG00000009422	ENSSSAG00000009467	ENSSSAG00000009759	ENSSSAG00000006908	ENSSSAG00000010227	ENSSSAG00000009680	ENSSSAG00000042858	ENSSSAG00000043492	ENSSSAG00000042401	ENSSSAG00000051547	ENSSSAG00000047440	ENSSSAG00000053808
ENSSSAG00000005451	ENSSSAG00000005919	ENSSSAG00000003812	ENSSSAG00000008225	ENSSSAG00000007986	ENSSSAG00000008369	ENSSSAG00000009674	ENSSSAG00000009680	ENSSSAG00000009810	ENSSSAG00000009468	ENSSSAG00000010035	ENSSSAG00000007100	ENSSSAG00000010327	ENSSSAG00000009711	ENSSSAG00000042897	ENSSSAG00000043521	ENSSSAG00000042528	ENSSSAG00000051734	ENSSSAG00000048442	ENSSSAG00000053881
ENSSSAG00000005542	ENSSSAG00000005984	ENSSSAG00000004171	ENSSSAG00000008770	ENSSSAG00000008053	ENSSSAG00000008499	ENSSSAG00000009738	ENSSSAG00000009819	ENSSSAG00000009933	ENSSSAG00000009857	ENSSSAG00000016373	ENSSSAG00000007249	ENSSSAG00000011563	ENSSSAG00000009758	ENSSSAG00000042946	ENSSSAG00000043996	ENSSSAG00000042763	ENSSSAG00000051841	ENSSSAG00000048956	ENSSSAG00000054211
ENSSSAG00000005681	ENSSSAG00000006140	ENSSSAG00000004224	ENSSSAG00000008928	ENSSSAG00000008057	ENSSSAG00000009264	ENSSSAG00000009850	ENSSSAG00000010141	ENSSSAG00000009945	ENSSSAG00000009997	ENSSSAG00000017642	ENSSSAG00000007295	ENSSSAG00000027269	ENSSSAG00000010223	ENSSSAG00000043593	ENSSSAG00000044887	ENSSSAG00000044018	ENSSSAG00000052706	ENSSSAG00000048967	ENSSSAG00000055479
ENSSSAG00000005738	ENSSSAG00000006351	ENSSSAG00000004247	ENSSSAG00000009432	ENSSSAG00000008279	ENSSSAG00000009422	ENSSSAG00000009906	ENSSSAG00000010204	ENSSSAG00000010069	ENSSSAG00000010133	ENSSSAG00000018034	ENSSSAG00000007320	ENSSSAG00000027888	ENSSSAG00000010299	ENSSSAG00000043713	ENSSSAG00000045032	ENSSSAG00000044168	ENSSSAG00000052974	ENSSSAG00000049830	ENSSSAG00000056135
ENSSSAG00000005797	ENSSSAG00000006412	ENSSSAG00000004259	ENSSSAG00000009462	ENSSSAG00000008513	ENSSSAG00000009795	ENSSSAG00000010086	ENSSSAG00000010859	ENSSSAG00000013940	ENSSSAG00000010219	ENSSSAG00000020922	ENSSSAG00000007368	ENSSSAG00000031038	ENSSSAG00000015787	ENSSSAG00000043765	ENSSSAG00000045551	ENSSSAG00000044198	ENSSSAG00000053553	ENSSSAG00000050044	ENSSSAG00000056945
ENSSSAG00000006127	ENSSSAG00000006572	ENSSSAG00000004425	ENSSSAG00000009579	ENSSSAG00000008530	ENSSSAG00000009933	ENSSSAG00000010354	ENSSSAG00000014066	ENSSSAG00000014280	ENSSSAG00000010392	ENSSSAG00000031250	ENSSSAG00000007935	ENSSSAG00000031418	ENSSSAG00000015852	ENSSSAG00000043804	ENSSSAG00000046199	ENSSSAG00000044388	ENSSSAG00000053792	ENSSSAG00000050305	ENSSSAG00000057942
ENSSSAG00000006165	ENSSSAG00000006816	ENSSSAG00000004427	ENSSSAG00000009871	ENSSSAG00000008985	ENSSSAG00000010069	ENSSSAG00000010622	ENSSSAG00000014767	ENSSSAG00000014835	ENSSSAG00000010461	ENSSSAG00000038869	ENSSSAG00000008233	ENSSSAG00000032035	ENSSSAG00000017268	ENSSSAG00000044156	ENSSSAG00000046570	ENSSSAG00000044391	ENSSSAG00000054085	ENSSSAG00000051042	ENSSSAG00000058240
ENSSSAG00000006289	ENSSSAG00000006857	ENSSSAG00000004540	ENSSSAG00000010032	ENSSSAG00000009422	ENSSSAG00000010349	ENSSSAG00000015380	ENSSSAG00000014980	ENSSSAG00000015810	ENSSSAG00000012504	ENSSSAG00000038870	ENSSSAG00000008463	ENSSSAG00000035612	ENSSSAG00000023545	ENSSSAG00000044275	ENSSSAG00000046799	ENSSSAG00000044441	ENSSSAG00000054384	ENSSSAG00000052795	ENSSSAG00000059477
ENSSSAG00000006351	ENSSSAG00000006920	ENSSSAG00000004591	ENSSSAG00000010182	ENSSSAG00000009774	ENSSSAG00000011497	ENSSSAG00000015419	ENSSSAG00000015175	ENSSSAG00000016509	ENSSSAG00000013807	ENSSSAG00000039011	ENSSSAG00000008485	ENSSSAG00000038738	ENSSSAG00000031542	ENSSSAG00000045405	ENSSSAG00000047096	ENSSSAG00000045749	ENSSSAG00000054721	ENSSSAG00000053658	ENSSSAG00000062864
ENSSSAG00000006397	ENSSSAG00000006951	ENSSSAG00000004598	ENSSSAG00000010255	ENSSSAG00000009850	ENSSSAG00000014280	ENSSSAG00000016020	ENSSSAG00000015467	ENSSSAG00000016565	ENSSSAG00000015431	ENSSSAG00000039371	ENSSSAG00000008888	ENSSSAG00000039035	ENSSSAG00000033233	ENSSSAG00000045816	ENSSSAG00000047203	ENSSSAG00000046349	ENSSSAG00000055253	ENSSSAG00000053662	ENSSSAG00000063671
ENSSSAG00000006449	ENSSSAG00000007093	ENSSSAG00000004609	ENSSSAG00000010287	ENSSSAG00000009870	ENSSSAG00000015707	ENSSSAG00000022824	ENSSSAG00000015705	ENSSSAG00000026509	ENSSSAG00000015449	ENSSSAG00000039728	ENSSSAG00000009345	ENSSSAG00000039138	ENSSSAG00000036313	ENSSSAG00000045917	ENSSSAG00000047298	ENSSSAG00000046778	ENSSSAG00000055348	ENSSSAG00000054409	ENSSSAG00000063958
ENSSSAG00000006472	ENSSSAG00000007229	ENSSSAG00000004635	ENSSSAG00000010354	ENSSSAG00000009933	ENSSSAG00000015926	ENSSSAG00000024661	ENSSSAG00000015808	ENSSSAG00000031099	ENSSSAG00000015869	ENSSSAG00000040211	ENSSSAG00000009477	ENSSSAG00000039302	ENSSSAG00000039756	ENSSSAG00000046163	ENSSSAG00000048442	ENSSSAG00000046833	ENSSSAG00000055451	ENSSSAG00000055212	ENSSSAG00000064955
ENSSSAG00000006539	ENSSSAG00000007278	ENSSSAG00000004822	ENSSSAG00000010584	ENSSSAG00000010013	ENSSSAG00000016373	ENSSSAG00000027127	ENSSSAG00000015847	ENSSSAG00000031718	ENSSSAG00000018086	ENSSSAG00000040523	ENSSSAG00000009506	ENSSSAG00000039325	ENSSSAG00000040336	ENSSSAG00000046420	ENSSSAG00000048590	ENSSSAG00000046936	ENSSSAG00000055578	ENSSSAG00000055373	ENSSSAG00000065065
ENSSSAG00000006552	ENSSSAG00000007302	ENSSSAG00000004871	ENSSSAG00000011909	ENSSSAG00000010069	ENSSSAG00000016565	ENSSSAG00000030863	ENSSSAG00000016745	ENSSSAG00000035029	ENSSSAG00000019566	ENSSSAG00000040665	ENSSSAG00000009665	ENSSSAG00000039467	ENSSSAG00000040371	ENSSSAG00000047169	ENSSSAG00000049245	ENSSSAG00000046976	ENSSSAG00000056588	ENSSSAG00000055376	ENSSSAG00000065630
ENSSSAG00000006721	ENSSSAG00000007447	ENSSSAG00000004915	ENSSSAG00000013026	ENSSSAG00000010227	ENSSSAG00000017642	ENSSSAG00000031189	ENSSSAG00000023545	ENSSSAG00000037604	ENSSSAG00000019963	ENSSSAG00000040756	ENSSSAG00000009798	ENSSSAG00000039967	ENSSSAG00000041047	ENSSSAG00000047238	ENSSSAG00000049502	ENSSSAG00000047752	ENSSSAG00000056624	ENSSSAG00000055451	ENSSSAG00000066401
ENSSSAG00000006774	ENSSSAG00000007450	ENSSSAG00000004923	ENSSSAG00000014877	ENSSSAG00000010255	ENSSSAG00000026509	ENSSSAG00000036681	ENSSSAG00000025057	ENSSSAG00000038408	ENSSSAG00000024307	ENSSSAG00000040979	ENSSSAG00000009822	ENSSSAG00000039993	ENSSSAG00000041220	ENSSSAG00000047240	ENSSSAG00000049695	ENSSSAG00000048034	ENSSSAG00000056636	ENSSSAG00000056727	ENSSSAG00000067990
ENSSSAG00000006905	ENSSSAG00000007577	ENSSSAG00000004989	ENSSSAG00000015175	ENSSSAG00000013481	ENSSSAG00000027167	ENSSSAG00000038060	ENSSSAG00000025942	ENSSSAG00000038508	ENSSSAG00000026076	ENSSSAG00000041521	ENSSSAG00000009990	ENSSSAG00000039994	ENSSSAG00000041324	ENSSSAG00000047349	ENSSSAG00000049739	ENSSSAG00000048347	ENSSSAG00000057868	ENSSSAG00000056987	ENSSSAG00000068478
ENSSSAG00000007000	ENSSSAG00000007711	ENSSSAG00000005006	ENSSSAG00000015419	ENSSSAG00000014280	ENSSSAG00000031718	ENSSSAG00000038188	ENSSSAG00000027794	ENSSSAG00000038645	ENSSSAG00000029588	ENSSSAG00000041624	ENSSSAG00000010015	ENSSSAG00000040514	ENSSSAG00000041711	ENSSSAG00000048116	ENSSSAG00000050210	ENSSSAG00000048542	ENSSSAG00000058310	ENSSSAG00000057312	ENSSSAG00000069437
ENSSSAG00000007026	ENSSSAG00000007843	ENSSSAG00000005162	ENSSSAG00000015450	ENSSSAG00000015795	ENSSSAG00000032982	ENSSSAG00000038371	ENSSSAG00000033402	ENSSSAG00000038669	ENSSSAG00000030622	ENSSSAG00000041769	ENSSSAG00000010140	ENSSSAG00000040670	ENSSSAG00000042266	ENSSSAG00000048131	ENSSSAG00000051694	ENSSSAG00000048710	ENSSSAG00000059592	ENSSSAG00000057691	ENSSSAG00000069956
ENSSSAG00000007039	ENSSSAG00000007845	ENSSSAG00000005243	ENSSSAG00000015788	ENSSSAG00000015819	ENSSSAG00000038994	ENSSSAG00000038778	ENSSSAG00000037599	ENSSSAG00000038778	ENSSSAG00000031075	ENSSSAG00000042717	ENSSSAG00000011563	ENSSSAG00000041144	ENSSSAG00000042401	ENSSSAG00000048570	ENSSSAG00000052781	ENSSSAG00000049298	ENSSSAG00000060110	ENSSSAG00000057799	ENSSSAG00000069965
ENSSSAG00000007160	ENSSSAG00000007892	ENSSSAG00000005327	ENSSSAG00000020018	ENSSSAG00000019169	ENSSSAG00000039011	ENSSSAG00000038869	ENSSSAG00000038320	ENSSSAG00000039308	ENSSSAG00000032246	ENSSSAG00000042962	ENSSSAG00000014017	ENSSSAG00000041357	ENSSSAG00000042528	ENSSSAG00000048947	ENSSSAG00000053115	ENSSSAG00000049797	ENSSSAG00000060194	ENSSSAG00000059032	ENSSSAG00000070917
ENSSSAG00000007200	ENSSSAG00000008130	ENSSSAG00000005352	ENSSSAG00000024019	ENSSSAG00000019916	ENSSSAG00000039228	ENSSSAG00000038979	ENSSSAG00000039409	ENSSSAG00000039396	ENSSSAG00000037592	ENSSSAG00000043664	ENSSSAG00000015521	ENSSSAG00000041411	ENSSSAG00000042879	ENSSSAG00000050341	ENSSSAG00000053471	ENSSSAG00000049873	ENSSSAG00000060227	ENSSSAG00000059605	ENSSSAG00000071166
ENSSSAG00000007220	ENSSSAG00000008354	ENSSSAG00000005437	ENSSSAG00000024661	ENSSSAG00000026509	ENSSSAG00000039371	ENSSSAG00000039558	ENSSSAG00000039672	ENSSSAG00000040012	ENSSSAG00000039434	ENSSSAG00000043943	ENSSSAG00000015767	ENSSSAG00000041418	ENSSSAG00000043422	ENSSSAG00000050987	ENSSSAG00000054004	ENSSSAG00000050044	ENSSSAG00000060444	ENSSSAG00000060438	ENSSSAG00000071447
ENSSSAG00000007235	ENSSSAG00000008433	ENSSSAG00000005551	ENSSSAG00000028030	ENSSSAG00000027269	ENSSSAG00000039423	ENSSSAG00000039908	ENSSSAG00000040045	ENSSSAG00000040211	ENSSSAG00000039500	ENSSSAG00000044384	ENSSSAG00000020652	ENSSSAG00000041876	ENSSSAG00000043678	ENSSSAG00000050992	ENSSSAG00000054260	ENSSSAG00000050088	ENSSSAG00000060484	ENSSSAG00000060990	ENSSSAG00000071484
ENSSSAG00000007302	ENSSSAG00000008920	ENSSSAG00000005686	ENSSSAG00000031511	ENSSSAG00000031099	ENSSSAG00000039784	ENSSSAG00000040096	ENSSSAG00000040447	ENSSSAG00000040798	ENSSSAG00000039526	ENSSSAG00000044519	ENSSSAG00000028652	ENSSSAG00000041946	ENSSSAG00000043974	ENSSSAG00000051625	ENSSSAG00000054394	ENSSSAG00000051042	ENSSSAG00000061656	ENSSSAG00000061269	ENSSSAG00000071799
ENSSSAG00000007490	ENSSSAG00000009265	ENSSSAG00000005818	ENSSSAG00000038060	ENSSSAG00000031718	ENSSSAG00000040278	ENSSSAG00000040244	ENSSSAG00000040587	ENSSSAG00000040972	ENSSSAG00000039626	ENSSSAG00000044637	ENSSSAG00000038397	ENSSSAG00000042159	ENSSSAG00000044168	ENSSSAG00000051651	ENSSSAG00000054579	ENSSSAG00000051674	ENSSSAG00000062061	ENSSSAG00000063274	ENSSSAG00000072118
ENSSSAG00000007619	ENSSSAG00000009293	ENSSSAG00000005849	ENSSSAG00000038386	ENSSSAG00000038103	ENSSSAG00000040279	ENSSSAG00000040266	ENSSSAG00000040625	ENSSSAG00000041617	ENSSSAG00000040420	ENSSSAG00000044669	ENSSSAG00000038416	ENSSSAG00000042285	ENSSSAG00000044441	ENSSSAG00000052012	ENSSSAG00000054666	ENSSSAG00000052997	ENSSSAG00000064142	ENSSSAG00000064168	ENSSSAG00000072320
ENSSSAG00000007667	ENSSSAG00000009364	ENSSSAG00000005984	ENSSSAG00000038744	ENSSSAG00000038188	ENSSSAG00000040523	ENSSSAG00000040342	ENSSSAG00000041074	ENSSSAG00000041805	ENSSSAG00000040446	ENSSSAG00000044958	ENSSSAG00000038629	ENSSSAG00000042487	ENSSSAG00000044831	ENSSSAG00000052780	ENSSSAG00000054768	ENSSSAG00000054285	ENSSSAG00000064343	ENSSSAG00000066482	ENSSSAG00000072465
ENSSSAG00000007843	ENSSSAG00000009386	ENSSSAG00000006115	ENSSSAG00000038910	ENSSSAG00000038508	ENSSSAG00000040541	ENSSSAG00000040780	ENSSSAG00000041711	ENSSSAG00000041930	ENSSSAG00000040502	ENSSSAG00000045062	ENSSSAG00000038671	ENSSSAG00000043341	ENSSSAG00000045749	ENSSSAG00000052789	ENSSSAG00000054777	ENSSSAG00000055201	ENSSSAG00000065146	ENSSSAG00000066493	ENSSSAG00000073633
ENSSSAG00000007872	ENSSSAG00000009533	ENSSSAG00000006758	ENSSSAG00000038980	ENSSSAG00000038645	ENSSSAG00000040756	ENSSSAG00000040972	ENSSSAG00000041774	ENSSSAG00000042015	ENSSSAG00000040973	ENSSSAG00000045362	ENSSSAG00000038779	ENSSSAG00000043938	ENSSSAG00000046778	ENSSSAG00000052879	ENSSSAG00000055241	ENSSSAG00000056007	ENSSSAG00000065636	ENSSSAG00000066853	ENSSSAG00000074690
ENSSSAG00000007934	ENSSSAG00000009850	ENSSSAG00000006791	ENSSSAG00000038994	ENSSSAG00000038669	ENSSSAG00000040786	ENSSSAG00000041047	ENSSSAG00000042195	ENSSSAG00000042512	ENSSSAG00000041248	ENSSSAG00000045629	ENSSSAG00000039035	ENSSSAG00000043967	ENSSSAG00000046936	ENSSSAG00000052950	ENSSSAG00000055482	ENSSSAG00000056029	ENSSSAG00000066120	ENSSSAG00000067063	ENSSSAG00000075129
ENSSSAG00000007997	ENSSSAG00000009933	ENSSSAG00000007144	ENSSSAG00000039008	ENSSSAG00000039994	ENSSSAG00000040798	ENSSSAG00000041153	ENSSSAG00000042401	ENSSSAG00000042664	ENSSSAG00000041429	ENSSSAG00000045677	ENSSSAG00000039596	ENSSSAG00000044220	ENSSSAG00000047369	ENSSSAG00000052975	ENSSSAG00000055670	ENSSSAG00000056068	ENSSSAG00000066713	ENSSSAG00000067396	ENSSSAG00000075257
ENSSSAG00000008058	ENSSSAG00000010069	ENSSSAG00000007278	ENSSSAG00000039100	ENSSSAG00000040043	ENSSSAG00000041805	ENSSSAG00000041356	ENSSSAG00000042523	ENSSSAG00000042751	ENSSSAG00000041545	ENSSSAG00000045721	ENSSSAG00000039712	ENSSSAG00000044774	ENSSSAG00000047472	ENSSSAG00000053074	ENSSSAG00000055845	ENSSSAG00000056129	ENSSSAG00000066840	ENSSSAG00000067618	ENSSSAG00000075653
ENSSSAG00000008072	ENSSSAG00000010147	ENSSSAG00000007499	ENSSSAG00000039268	ENSSSAG00000040119	ENSSSAG00000042492	ENSSSAG00000041919	ENSSSAG00000042870	ENSSSAG00000042763	ENSSSAG00000041549	ENSSSAG00000046041	ENSSSAG00000039718	ENSSSAG00000044857	ENSSSAG00000048034	ENSSSAG00000053860	ENSSSAG00000055996	ENSSSAG00000056769	ENSSSAG00000066938	ENSSSAG00000068280	ENSSSAG00000076065
ENSSSAG00000008135	ENSSSAG00000011252	ENSSSAG00000007596	ENSSSAG00000039558	ENSSSAG00000040134	ENSSSAG00000042763	ENSSSAG00000042378	ENSSSAG00000043351	ENSSSAG00000042962	ENSSSAG00000041562	ENSSSAG00000046071	ENSSSAG00000039944	ENSSSAG00000045080	ENSSSAG00000048347	ENSSSAG00000053881	ENSSSAG00000056338	ENSSSAG00000057059	ENSSSAG00000067619	ENSSSAG00000068290	ENSSSAG00000076091
ENSSSAG00000008158	ENSSSAG00000011338	ENSSSAG00000007612	ENSSSAG00000039784	ENSSSAG00000040196	ENSSSAG00000043083	ENSSSAG00000042734	ENSSSAG00000043540	ENSSSAG00000043092	ENSSSAG00000042048	ENSSSAG00000046681	ENSSSAG00000039958	ENSSSAG00000045173	ENSSSAG00000048542	ENSSSAG00000054221	ENSSSAG00000056365	ENSSSAG00000057624	ENSSSAG00000067765	ENSSSAG00000068692	ENSSSAG00000076936
ENSSSAG00000008269	ENSSSAG00000014280	ENSSSAG00000007694	ENSSSAG00000040277	ENSSSAG00000040208	ENSSSAG00000043206	ENSSSAG00000042879	ENSSSAG00000043570	ENSSSAG00000043167	ENSSSAG00000042831	ENSSSAG00000046699	ENSSSAG00000040164	ENSSSAG00000045323	ENSSSAG00000049183	ENSSSAG00000054808	ENSSSAG00000056424	ENSSSAG00000059195	ENSSSAG00000068577	ENSSSAG00000069030	ENSSSAG00000077040
ENSSSAG00000008302	ENSSSAG00000015253	ENSSSAG00000007711	ENSSSAG00000040279	ENSSSAG00000040414	ENSSSAG00000043294	ENSSSAG00000042969	ENSSSAG00000043675	ENSSSAG00000043206	ENSSSAG00000043043	ENSSSAG00000046763	ENSSSAG00000040415	ENSSSAG00000045434	ENSSSAG00000049304	ENSSSAG00000055737	ENSSSAG00000056524	ENSSSAG00000060194	ENSSSAG00000068975	ENSSSAG00000069460	ENSSSAG00000077303
ENSSSAG00000008341	ENSSSAG00000015288	ENSSSAG00000007750	ENSSSAG00000040605	ENSSSAG00000040798	ENSSSAG00000043405	ENSSSAG00000043265	ENSSSAG00000044070	ENSSSAG00000043492	ENSSSAG00000043377	ENSSSAG00000046783	ENSSSAG00000040757	ENSSSAG00000045484	ENSSSAG00000049797	ENSSSAG00000055806	ENSSSAG00000056933	ENSSSAG00000060240	ENSSSAG00000069304	ENSSSAG00000069506	ENSSSAG00000077444
ENSSSAG00000008354	ENSSSAG00000015565	ENSSSAG00000007907	ENSSSAG00000040783	ENSSSAG00000041219	ENSSSAG00000043492	ENSSSAG00000043365	ENSSSAG00000044210	ENSSSAG00000043765	ENSSSAG00000043628	ENSSSAG00000046928	ENSSSAG00000041144	ENSSSAG00000045572	ENSSSAG00000050044	ENSSSAG00000056010	ENSSSAG00000057039	ENSSSAG00000061010	ENSSSAG00000069730	ENSSSAG00000069675	ENSSSAG00000077561
ENSSSAG00000008571	ENSSSAG00000015707	ENSSSAG00000007941	ENSSSAG00000041074	ENSSSAG00000041252	ENSSSAG00000043713	ENSSSAG00000043662	ENSSSAG00000044273	ENSSSAG00000043995	ENSSSAG00000044010	ENSSSAG00000047036	ENSSSAG00000041206	ENSSSAG00000045731	ENSSSAG00000050088	ENSSSAG00000056385	ENSSSAG00000057212	ENSSSAG00000061606	ENSSSAG00000070113	ENSSSAG00000070113	ENSSSAG00000077617
ENSSSAG00000008645	ENSSSAG00000015785	ENSSSAG00000008027	ENSSSAG00000041153	ENSSSAG00000041417	ENSSSAG00000043765	ENSSSAG00000043773	ENSSSAG00000044424	ENSSSAG00000044118	ENSSSAG00000044188	ENSSSAG00000047205	ENSSSAG00000041418	ENSSSAG00000045740	ENSSSAG00000050182	ENSSSAG00000056411	ENSSSAG00000058792	ENSSSAG00000061719	ENSSSAG00000070432	ENSSSAG00000070890	ENSSSAG00000077660
ENSSSAG00000008886	ENSSSAG00000015788	ENSSSAG00000008130	ENSSSAG00000041165	ENSSSAG00000041473	ENSSSAG00000043863	ENSSSAG00000044239	ENSSSAG00000044713	ENSSSAG00000044156	ENSSSAG00000044191	ENSSSAG00000047353	ENSSSAG00000041559	ENSSSAG00000046037	ENSSSAG00000050408	ENSSSAG00000056621	ENSSSAG00000059489	ENSSSAG00000063183	ENSSSAG00000071497	ENSSSAG00000070925	ENSSSAG00000077709
ENSSSAG00000009092	ENSSSAG00000015924	ENSSSAG00000008513	ENSSSAG00000041296	ENSSSAG00000041617	ENSSSAG00000044156	ENSSSAG00000044267	ENSSSAG00000044819	ENSSSAG00000044849	ENSSSAG00000045463	ENSSSAG00000047387	ENSSSAG00000041876	ENSSSAG00000046129	ENSSSAG00000051042	ENSSSAG00000056655	ENSSSAG00000059829	ENSSSAG00000064133	ENSSSAG00000071577	ENSSSAG00000071147	ENSSSAG00000077876
ENSSSAG00000009136	ENSSSAG00000016098	ENSSSAG00000008592	ENSSSAG00000041598	ENSSSAG00000041640	ENSSSAG00000044246	ENSSSAG00000044519	ENSSSAG00000045050	ENSSSAG00000044887	ENSSSAG00000045683	ENSSSAG00000047511	ENSSSAG00000042318	ENSSSAG00000046261	ENSSSAG00000051518	ENSSSAG00000057091	ENSSSAG00000060990	ENSSSAG00000064210	ENSSSAG00000072010	ENSSSAG00000071363	ENSSSAG00000078549
ENSSSAG00000009162	ENSSSAG00000016214	ENSSSAG00000008825	ENSSSAG00000041707	ENSSSAG00000041647	ENSSSAG00000044467	ENSSSAG00000044829	ENSSSAG00000045366	ENSSSAG00000045049	ENSSSAG00000045815	ENSSSAG00000049671	ENSSSAG00000042682	ENSSSAG00000046330	ENSSSAG00000051674	ENSSSAG00000057774	ENSSSAG00000061269	ENSSSAG00000064254	ENSSSAG00000072266	ENSSSAG00000071937	ENSSSAG00000078688
ENSSSAG00000009268	ENSSSAG00000019169	ENSSSAG00000009149	ENSSSAG00000041829	ENSSSAG00000041727	ENSSSAG00000044637	ENSSSAG00000044893	ENSSSAG00000045535	ENSSSAG00000045104	ENSSSAG00000046051	ENSSSAG00000050203	ENSSSAG00000042889	ENSSSAG00000046337	ENSSSAG00000051836	ENSSSAG00000059028	ENSSSAG00000063388	ENSSSAG00000064945	ENSSSAG00000072783	ENSSSAG00000072502	ENSSSAG00000078793
ENSSSAG00000009275	ENSSSAG00000022042	ENSSSAG00000009265	ENSSSAG00000042479	ENSSSAG00000041805	ENSSSAG00000044849	ENSSSAG00000044958	ENSSSAG00000045985	ENSSSAG00000045590	ENSSSAG00000046058	ENSSSAG00000050790	ENSSSAG00000042984	ENSSSAG00000046937	ENSSSAG00000052260	ENSSSAG00000059748	ENSSSAG00000063803	ENSSSAG00000065174	ENSSSAG00000073082	ENSSSAG00000072990	ENSSSAG00000078898
ENSSSAG00000009293	ENSSSAG00000022054	ENSSSAG00000009299	ENSSSAG00000042576	ENSSSAG00000042015	ENSSSAG00000044901	ENSSSAG00000045074	ENSSSAG00000046052	ENSSSAG00000045683	ENSSSAG00000046141	ENSSSAG00000050791	ENSSSAG00000043385	ENSSSAG00000047335	ENSSSAG00000052407	ENSSSAG00000060532	ENSSSAG00000064581	ENSSSAG00000065234	ENSSSAG00000073445	ENSSSAG00000073128	ENSSSAG00000078947
ENSSSAG00000009850	ENSSSAG00000024019	ENSSSAG00000009422	ENSSSAG00000042708	ENSSSAG00000042174	ENSSSAG00000045087	ENSSSAG00000045850	ENSSSAG00000046230	ENSSSAG00000046140	ENSSSAG00000046371	ENSSSAG00000050808	ENSSSAG00000043463	ENSSSAG00000047813	ENSSSAG00000053267	ENSSSAG00000061272	ENSSSAG00000064604	ENSSSAG00000065756	ENSSSAG00000073865	ENSSSAG00000073294	ENSSSAG00000079190
ENSSSAG00000010075	ENSSSAG00000026509	ENSSSAG00000009442	ENSSSAG00000042766	ENSSSAG00000042241	ENSSSAG00000045428	ENSSSAG00000045872	ENSSSAG00000046270	ENSSSAG00000046420	ENSSSAG00000046508	ENSSSAG00000051670	ENSSSAG00000043976	ENSSSAG00000047919	ENSSSAG00000053820	ENSSSAG00000061686	ENSSSAG00000064686	ENSSSAG00000066551	ENSSSAG00000073902	ENSSSAG00000073614	ENSSSAG00000079572
ENSSSAG00000010086	ENSSSAG00000031098	ENSSSAG00000009586	ENSSSAG00000043026	ENSSSAG00000042286	ENSSSAG00000045587	ENSSSAG00000046020	ENSSSAG00000046577	ENSSSAG00000046715	ENSSSAG00000046726	ENSSSAG00000052199	ENSSSAG00000044289	ENSSSAG00000050252	ENSSSAG00000054292	ENSSSAG00000061898	ENSSSAG00000065188	ENSSSAG00000066715	ENSSSAG00000073944	ENSSSAG00000073825	ENSSSAG00000079585
ENSSSAG00000010195	ENSSSAG00000036918	ENSSSAG00000009631	ENSSSAG00000043168	ENSSSAG00000042302	ENSSSAG00000045635	ENSSSAG00000046681	ENSSSAG00000046778	ENSSSAG00000046776	ENSSSAG00000046731	ENSSSAG00000052506	ENSSSAG00000044349	ENSSSAG00000050346	ENSSSAG00000054459	ENSSSAG00000062209	ENSSSAG00000065201	ENSSSAG00000066777	ENSSSAG00000074121	ENSSSAG00000074478	ENSSSAG00000079733
ENSSSAG00000010201	ENSSSAG00000038188	ENSSSAG00000009655	ENSSSAG00000043405	ENSSSAG00000042466	ENSSSAG00000046071	ENSSSAG00000046783	ENSSSAG00000046779	ENSSSAG00000046893	ENSSSAG00000047422	ENSSSAG00000052708	ENSSSAG00000044798	ENSSSAG00000050455	ENSSSAG00000054720	ENSSSAG00000062824	ENSSSAG00000065320	ENSSSAG00000067772	ENSSSAG00000074122	ENSSSAG00000074626	ENSSSAG00000081332
ENSSSAG00000010349	ENSSSAG00000038374	ENSSSAG00000009850	ENSSSAG00000043481	ENSSSAG00000042896	ENSSSAG00000046420	ENSSSAG00000046900	ENSSSAG00000046936	ENSSSAG00000047179	ENSSSAG00000047793	ENSSSAG00000052900	ENSSSAG00000044913	ENSSSAG00000050497	ENSSSAG00000054728	ENSSSAG00000063212	ENSSSAG00000065409	ENSSSAG00000068210	ENSSSAG00000074134	ENSSSAG00000074677
ENSSSAG00000010357	ENSSSAG00000038975	ENSSSAG00000010287	ENSSSAG00000043592	ENSSSAG00000043167	ENSSSAG00000046558	ENSSSAG00000046928	ENSSSAG00000047380	ENSSSAG00000047398	ENSSSAG00000048144	ENSSSAG00000053195	ENSSSAG00000045165	ENSSSAG00000050734	ENSSSAG00000055015	ENSSSAG00000064260	ENSSSAG00000065996	ENSSSAG00000068712	ENSSSAG00000074139	ENSSSAG00000074850
ENSSSAG00000012344	ENSSSAG00000039166	ENSSSAG00000010349	ENSSSAG00000043596	ENSSSAG00000043206	ENSSSAG00000046616	ENSSSAG00000047242	ENSSSAG00000047708	ENSSSAG00000047402	ENSSSAG00000048169	ENSSSAG00000053336	ENSSSAG00000045502	ENSSSAG00000050950	ENSSSAG00000055265	ENSSSAG00000064307	ENSSSAG00000066515	ENSSSAG00000068975	ENSSSAG00000074461	ENSSSAG00000074868
ENSSSAG00000014750	ENSSSAG00000039245	ENSSSAG00000011639	ENSSSAG00000043662	ENSSSAG00000043372	ENSSSAG00000046715	ENSSSAG00000047304	ENSSSAG00000047752	ENSSSAG00000049447	ENSSSAG00000048749	ENSSSAG00000053594	ENSSSAG00000046603	ENSSSAG00000051472	ENSSSAG00000055512	ENSSSAG00000064922	ENSSSAG00000067306	ENSSSAG00000069032	ENSSSAG00000074566	ENSSSAG00000074881
ENSSSAG00000015106	ENSSSAG00000039423	ENSSSAG00000014996	ENSSSAG00000043708	ENSSSAG00000043479	ENSSSAG00000046763	ENSSSAG00000047353	ENSSSAG00000048034	ENSSSAG00000049653	ENSSSAG00000048893	ENSSSAG00000054265	ENSSSAG00000047230	ENSSSAG00000051577	ENSSSAG00000055580	ENSSSAG00000065123	ENSSSAG00000068487	ENSSSAG00000069675	ENSSSAG00000074649	ENSSSAG00000075119
ENSSSAG00000015175	ENSSSAG00000039709	ENSSSAG00000015467	ENSSSAG00000044572	ENSSSAG00000043492	ENSSSAG00000046799	ENSSSAG00000047782	ENSSSAG00000048092	ENSSSAG00000050114	ENSSSAG00000048918	ENSSSAG00000054501	ENSSSAG00000047339	ENSSSAG00000051992	ENSSSAG00000056068	ENSSSAG00000065150	ENSSSAG00000068576	ENSSSAG00000070214	ENSSSAG00000074868	ENSSSAG00000075361
ENSSSAG00000015546	ENSSSAG00000039795	ENSSSAG00000015477	ENSSSAG00000044887	ENSSSAG00000043521	ENSSSAG00000047036	ENSSSAG00000047891	ENSSSAG00000048347	ENSSSAG00000050341	ENSSSAG00000049682	ENSSSAG00000054571	ENSSSAG00000047957	ENSSSAG00000052104	ENSSSAG00000056232	ENSSSAG00000065228	ENSSSAG00000068639	ENSSSAG00000070246	ENSSSAG00000075143	ENSSSAG00000076023
ENSSSAG00000015613	ENSSSAG00000039856	ENSSSAG00000015570	ENSSSAG00000044898	ENSSSAG00000043592	ENSSSAG00000047364	ENSSSAG00000048011	ENSSSAG00000048370	ENSSSAG00000050552	ENSSSAG00000049739	ENSSSAG00000054777	ENSSSAG00000047999	ENSSSAG00000052736	ENSSSAG00000057040	ENSSSAG00000065423	ENSSSAG00000068679	ENSSSAG00000070743	ENSSSAG00000075714	ENSSSAG00000076566
ENSSSAG00000015691	ENSSSAG00000039894	ENSSSAG00000015788	ENSSSAG00000045053	ENSSSAG00000043596	ENSSSAG00000047387	ENSSSAG00000048351	ENSSSAG00000048739	ENSSSAG00000050992	ENSSSAG00000049829	ENSSSAG00000054858	ENSSSAG00000048063	ENSSSAG00000053117	ENSSSAG00000057301	ENSSSAG00000066682	ENSSSAG00000071760	ENSSSAG00000071542	ENSSSAG00000075793	ENSSSAG00000076656
ENSSSAG00000015837	ENSSSAG00000039946	ENSSSAG00000015900	ENSSSAG00000045410	ENSSSAG00000044156	ENSSSAG00000047398	ENSSSAG00000048513	ENSSSAG00000049191	ENSSSAG00000052024	ENSSSAG00000049940	ENSSSAG00000055029	ENSSSAG00000048771	ENSSSAG00000053286	ENSSSAG00000057312	ENSSSAG00000066880	ENSSSAG00000072193	ENSSSAG00000071620	ENSSSAG00000075814	ENSSSAG00000076822
ENSSSAG00000017777	ENSSSAG00000040057	ENSSSAG00000016214	ENSSSAG00000045697	ENSSSAG00000044251	ENSSSAG00000047402	ENSSSAG00000048635	ENSSSAG00000049847	ENSSSAG00000052116	ENSSSAG00000050190	ENSSSAG00000055151	ENSSSAG00000049919	ENSSSAG00000054295	ENSSSAG00000058134	ENSSSAG00000067500	ENSSSAG00000072324	ENSSSAG00000072122	ENSSSAG00000076739	ENSSSAG00000077785
ENSSSAG00000020292	ENSSSAG00000040090	ENSSSAG00000017399	ENSSSAG00000046143	ENSSSAG00000044579	ENSSSAG00000047511	ENSSSAG00000049307	ENSSSAG00000049930	ENSSSAG00000052155	ENSSSAG00000050310	ENSSSAG00000055398	ENSSSAG00000050131	ENSSSAG00000054796	ENSSSAG00000059154	ENSSSAG00000067594	ENSSSAG00000072502	ENSSSAG00000072314	ENSSSAG00000076829	ENSSSAG00000078190
ENSSSAG00000022042	ENSSSAG00000040455	ENSSSAG00000018161	ENSSSAG00000046704	ENSSSAG00000044802	ENSSSAG00000048230	ENSSSAG00000049650	ENSSSAG00000050737	ENSSSAG00000052394	ENSSSAG00000051583	ENSSSAG00000055449	ENSSSAG00000050346	ENSSSAG00000055028	ENSSSAG00000059493	ENSSSAG00000067830	ENSSSAG00000072552	ENSSSAG00000072709	ENSSSAG00000076939	ENSSSAG00000078239
ENSSSAG00000022054	ENSSSAG00000040472	ENSSSAG00000020057	ENSSSAG00000046723	ENSSSAG00000044849	ENSSSAG00000048733	ENSSSAG00000049739	ENSSSAG00000050823	ENSSSAG00000052471	ENSSSAG00000051618	ENSSSAG00000056319	ENSSSAG00000050710	ENSSSAG00000055109	ENSSSAG00000059763	ENSSSAG00000068095	ENSSSAG00000072884	ENSSSAG00000072790	ENSSSAG00000077682	ENSSSAG00000078399
ENSSSAG00000032924	ENSSSAG00000040575	ENSSSAG00000020106	ENSSSAG00000046756	ENSSSAG00000044887	ENSSSAG00000048746	ENSSSAG00000050408	ENSSSAG00000051654	ENSSSAG00000052608	ENSSSAG00000052007	ENSSSAG00000056564	ENSSSAG00000050950	ENSSSAG00000055345	ENSSSAG00000060008	ENSSSAG00000068404	ENSSSAG00000072990	ENSSSAG00000072956	ENSSSAG00000078133	ENSSSAG00000079932
ENSSSAG00000033130	ENSSSAG00000040657	ENSSSAG00000024019	ENSSSAG00000046822	ENSSSAG00000045157	ENSSSAG00000048859	ENSSSAG00000050808	ENSSSAG00000052191	ENSSSAG00000052781	ENSSSAG00000052194	ENSSSAG00000057269	ENSSSAG00000051373	ENSSSAG00000055460	ENSSSAG00000060157	ENSSSAG00000068911	ENSSSAG00000073310	ENSSSAG00000072976	ENSSSAG00000078162	ENSSSAG00000080468
ENSSSAG00000034600	ENSSSAG00000040659	ENSSSAG00000026509	ENSSSAG00000046858	ENSSSAG00000045276	ENSSSAG00000048947	ENSSSAG00000051375	ENSSSAG00000052244	ENSSSAG00000052789	ENSSSAG00000052408	ENSSSAG00000057367	ENSSSAG00000052502	ENSSSAG00000055786	ENSSSAG00000061683	ENSSSAG00000068992	ENSSSAG00000073744	ENSSSAG00000073068	ENSSSAG00000078306
ENSSSAG00000036161	ENSSSAG00000040872	ENSSSAG00000027846	ENSSSAG00000046864	ENSSSAG00000045293	ENSSSAG00000049737	ENSSSAG00000051507	ENSSSAG00000052670	ENSSSAG00000053535	ENSSSAG00000053970	ENSSSAG00000059043	ENSSSAG00000052874	ENSSSAG00000056057	ENSSSAG00000062572	ENSSSAG00000070412	ENSSSAG00000073825	ENSSSAG00000073096	ENSSSAG00000078337
ENSSSAG00000036208	ENSSSAG00000040987	ENSSSAG00000031718	ENSSSAG00000046984	ENSSSAG00000045465	ENSSSAG00000050341	ENSSSAG00000051971	ENSSSAG00000053481	ENSSSAG00000053591	ENSSSAG00000054232	ENSSSAG00000059112	ENSSSAG00000052996	ENSSSAG00000056514	ENSSSAG00000062880	ENSSSAG00000070446	ENSSSAG00000074044	ENSSSAG00000073338	ENSSSAG00000078507
ENSSSAG00000037831	ENSSSAG00000041299	ENSSSAG00000033202	ENSSSAG00000047095	ENSSSAG00000045508	ENSSSAG00000050992	ENSSSAG00000052093	ENSSSAG00000053727	ENSSSAG00000053833	ENSSSAG00000054351	ENSSSAG00000059525	ENSSSAG00000053072	ENSSSAG00000056785	ENSSSAG00000062937	ENSSSAG00000070532	ENSSSAG00000074148	ENSSSAG00000073457	ENSSSAG00000078534
ENSSSAG00000038188	ENSSSAG00000041517	ENSSSAG00000034158	ENSSSAG00000047126	ENSSSAG00000045550	ENSSSAG00000051983	ENSSSAG00000052138	ENSSSAG00000053819	ENSSSAG00000054338	ENSSSAG00000054475	ENSSSAG00000059668	ENSSSAG00000053117	ENSSSAG00000056880	ENSSSAG00000063256	ENSSSAG00000070605	ENSSSAG00000074472	ENSSSAG00000073556	ENSSSAG00000079395
ENSSSAG00000038451	ENSSSAG00000041689	ENSSSAG00000036532	ENSSSAG00000047215	ENSSSAG00000045818	ENSSSAG00000052394	ENSSSAG00000052314	ENSSSAG00000054037	ENSSSAG00000054521	ENSSSAG00000054819	ENSSSAG00000059686	ENSSSAG00000053286	ENSSSAG00000057112	ENSSSAG00000064133	ENSSSAG00000070698	ENSSSAG00000074753	ENSSSAG00000073685	ENSSSAG00000079490
ENSSSAG00000038866	ENSSSAG00000041930	ENSSSAG00000036901	ENSSSAG00000047374	ENSSSAG00000046140	ENSSSAG00000052708	ENSSSAG00000052563	ENSSSAG00000054070	ENSSSAG00000054666	ENSSSAG00000054960	ENSSSAG00000060075	ENSSSAG00000054020	ENSSSAG00000057324	ENSSSAG00000064210	ENSSSAG00000070978	ENSSSAG00000074882	ENSSSAG00000073861	ENSSSAG00000080154
ENSSSAG00000038975	ENSSSAG00000042150	ENSSSAG00000037801	ENSSSAG00000047423	ENSSSAG00000046420	ENSSSAG00000052900	ENSSSAG00000053336	ENSSSAG00000054098	ENSSSAG00000054669	ENSSSAG00000055243	ENSSSAG00000061142	ENSSSAG00000054796	ENSSSAG00000057336	ENSSSAG00000065174	ENSSSAG00000071496	ENSSSAG00000074940	ENSSSAG00000073988	ENSSSAG00000080828
ENSSSAG00000039138	ENSSSAG00000042151	ENSSSAG00000038188	ENSSSAG00000047514	ENSSSAG00000046715	ENSSSAG00000053074	ENSSSAG00000053603	ENSSSAG00000054124	ENSSSAG00000054808	ENSSSAG00000055521	ENSSSAG00000061432	ENSSSAG00000055558	ENSSSAG00000057365	ENSSSAG00000065275	ENSSSAG00000072023	ENSSSAG00000075195	ENSSSAG00000074070	ENSSSAG00000081102
ENSSSAG00000039245	ENSSSAG00000042266	ENSSSAG00000038503	ENSSSAG00000048011	ENSSSAG00000046799	ENSSSAG00000053195	ENSSSAG00000053963	ENSSSAG00000054283	ENSSSAG00000054962	ENSSSAG00000055670	ENSSSAG00000062161	ENSSSAG00000055874	ENSSSAG00000058095	ENSSSAG00000065368	ENSSSAG00000072509	ENSSSAG00000075301	ENSSSAG00000074329	ENSSSAG00000081228
ENSSSAG00000039302	ENSSSAG00000042466	ENSSSAG00000038508	ENSSSAG00000048696	ENSSSAG00000047179	ENSSSAG00000053545	ENSSSAG00000054459	ENSSSAG00000054572	ENSSSAG00000055387	ENSSSAG00000055680	ENSSSAG00000062684	ENSSSAG00000056066	ENSSSAG00000058137	ENSSSAG00000065503	ENSSSAG00000072762	ENSSSAG00000075357	ENSSSAG00000074347
ENSSSAG00000039549	ENSSSAG00000042472	ENSSSAG00000038778	ENSSSAG00000048739	ENSSSAG00000047402	ENSSSAG00000053594	ENSSSAG00000054552	ENSSSAG00000055003	ENSSSAG00000055476	ENSSSAG00000056054	ENSSSAG00000062821	ENSSSAG00000056376	ENSSSAG00000058282	ENSSSAG00000065526	ENSSSAG00000072949	ENSSSAG00000075667	ENSSSAG00000074405
ENSSSAG00000039876	ENSSSAG00000042521	ENSSSAG00000039032	ENSSSAG00000048981	ENSSSAG00000047729	ENSSSAG00000053651	ENSSSAG00000054571	ENSSSAG00000055346	ENSSSAG00000055488	ENSSSAG00000056402	ENSSSAG00000062906	ENSSSAG00000056651	ENSSSAG00000059252	ENSSSAG00000065923	ENSSSAG00000073131	ENSSSAG00000076083	ENSSSAG00000074779
ENSSSAG00000040027	ENSSSAG00000042597	ENSSSAG00000039364	ENSSSAG00000049191	ENSSSAG00000048116	ENSSSAG00000053896	ENSSSAG00000054657	ENSSSAG00000055526	ENSSSAG00000055516	ENSSSAG00000056485	ENSSSAG00000063098	ENSSSAG00000057697	ENSSSAG00000060048	ENSSSAG00000066083	ENSSSAG00000073192	ENSSSAG00000076115	ENSSSAG00000075794
ENSSSAG00000040530	ENSSSAG00000042646	ENSSSAG00000039672	ENSSSAG00000049773	ENSSSAG00000048447	ENSSSAG00000054246	ENSSSAG00000054962	ENSSSAG00000055572	ENSSSAG00000055541	ENSSSAG00000056557	ENSSSAG00000063253	ENSSSAG00000057888	ENSSSAG00000060426	ENSSSAG00000066482	ENSSSAG00000073374	ENSSSAG00000076125	ENSSSAG00000076311
ENSSSAG00000040623	ENSSSAG00000042708	ENSSSAG00000040316	ENSSSAG00000049791	ENSSSAG00000048744	ENSSSAG00000054265	ENSSSAG00000055027	ENSSSAG00000056015	ENSSSAG00000055564	ENSSSAG00000057006	ENSSSAG00000063327	ENSSSAG00000057946	ENSSSAG00000061034	ENSSSAG00000066551	ENSSSAG00000073550	ENSSSAG00000076267	ENSSSAG00000076491
ENSSSAG00000040640	ENSSSAG00000042725	ENSSSAG00000040426	ENSSSAG00000049819	ENSSSAG00000048947	ENSSSAG00000054332	ENSSSAG00000055512	ENSSSAG00000056055	ENSSSAG00000056292	ENSSSAG00000057361	ENSSSAG00000063329	ENSSSAG00000058636	ENSSSAG00000061132	ENSSSAG00000066715	ENSSSAG00000073957	ENSSSAG00000076388	ENSSSAG00000076566
ENSSSAG00000040657	ENSSSAG00000042745	ENSSSAG00000040651	ENSSSAG00000049965	ENSSSAG00000049245	ENSSSAG00000054669	ENSSSAG00000055581	ENSSSAG00000057040	ENSSSAG00000056385	ENSSSAG00000058186	ENSSSAG00000063597	ENSSSAG00000058715	ENSSSAG00000061342	ENSSSAG00000067396	ENSSSAG00000073972	ENSSSAG00000076527	ENSSSAG00000076660
ENSSSAG00000040659	ENSSSAG00000042807	ENSSSAG00000040723	ENSSSAG00000050210	ENSSSAG00000049695	ENSSSAG00000054777	ENSSSAG00000055618	ENSSSAG00000057088	ENSSSAG00000056447	ENSSSAG00000058260	ENSSSAG00000063696	ENSSSAG00000058808	ENSSSAG00000061740	ENSSSAG00000067438	ENSSSAG00000073990	ENSSSAG00000076656	ENSSSAG00000077049
ENSSSAG00000040819	ENSSSAG00000042843	ENSSSAG00000040872	ENSSSAG00000050772	ENSSSAG00000050114	ENSSSAG00000054808	ENSSSAG00000055670	ENSSSAG00000057693	ENSSSAG00000056585	ENSSSAG00000059348	ENSSSAG00000064092	ENSSSAG00000059523	ENSSSAG00000062822	ENSSSAG00000067508	ENSSSAG00000074342	ENSSSAG00000077478	ENSSSAG00000077507
ENSSSAG00000040891	ENSSSAG00000042920	ENSSSAG00000040908	ENSSSAG00000050861	ENSSSAG00000050252	ENSSSAG00000055151	ENSSSAG00000055801	ENSSSAG00000057703	ENSSSAG00000057099	ENSSSAG00000059594	ENSSSAG00000064193	ENSSSAG00000060048	ENSSSAG00000062840	ENSSSAG00000067571	ENSSSAG00000074473	ENSSSAG00000077735	ENSSSAG00000078083
ENSSSAG00000041074	ENSSSAG00000043083	ENSSSAG00000040910	ENSSSAG00000051031	ENSSSAG00000050992	ENSSSAG00000055154	ENSSSAG00000056035	ENSSSAG00000057799	ENSSSAG00000057156	ENSSSAG00000059840	ENSSSAG00000064458	ENSSSAG00000060426	ENSSSAG00000062924	ENSSSAG00000067772	ENSSSAG00000075326	ENSSSAG00000078095	ENSSSAG00000078875
ENSSSAG00000041093	ENSSSAG00000043159	ENSSSAG00000040972	ENSSSAG00000051507	ENSSSAG00000051557	ENSSSAG00000055241	ENSSSAG00000056128	ENSSSAG00000057816	ENSSSAG00000057246	ENSSSAG00000060203	ENSSSAG00000064516	ENSSSAG00000060815	ENSSSAG00000062988	ENSSSAG00000068024	ENSSSAG00000075457	ENSSSAG00000078382	ENSSSAG00000078967
ENSSSAG00000041310	ENSSSAG00000043196	ENSSSAG00000041346	ENSSSAG00000051806	ENSSSAG00000051684	ENSSSAG00000055387	ENSSSAG00000056324	ENSSSAG00000057915	ENSSSAG00000057285	ENSSSAG00000061468	ENSSSAG00000064575	ENSSSAG00000060938	ENSSSAG00000063558	ENSSSAG00000068034	ENSSSAG00000075814	ENSSSAG00000078399	ENSSSAG00000078969
ENSSSAG00000041321	ENSSSAG00000043202	ENSSSAG00000041409	ENSSSAG00000051854	ENSSSAG00000051846	ENSSSAG00000055392	ENSSSAG00000056450	ENSSSAG00000058564	ENSSSAG00000058638	ENSSSAG00000061643	ENSSSAG00000064675	ENSSSAG00000062152	ENSSSAG00000064230	ENSSSAG00000068062	ENSSSAG00000076313	ENSSSAG00000079236	ENSSSAG00000079235
ENSSSAG00000041438	ENSSSAG00000043206	ENSSSAG00000041615	ENSSSAG00000052051	ENSSSAG00000052024	ENSSSAG00000055398	ENSSSAG00000057386	ENSSSAG00000058938	ENSSSAG00000059046	ENSSSAG00000062462	ENSSSAG00000064794	ENSSSAG00000063311	ENSSSAG00000064444	ENSSSAG00000068268	ENSSSAG00000076833	ENSSSAG00000079648	ENSSSAG00000079262
ENSSSAG00000041517	ENSSSAG00000043316	ENSSSAG00000041689	ENSSSAG00000052078	ENSSSAG00000052394	ENSSSAG00000055476	ENSSSAG00000058291	ENSSSAG00000059154	ENSSSAG00000059860	ENSSSAG00000062741	ENSSSAG00000065026	ENSSSAG00000063467	ENSSSAG00000064690	ENSSSAG00000069543	ENSSSAG00000076897	ENSSSAG00000079743	ENSSSAG00000079402
ENSSSAG00000041602	ENSSSAG00000043372	ENSSSAG00000041910	ENSSSAG00000052087	ENSSSAG00000052608	ENSSSAG00000055488	ENSSSAG00000058706	ENSSSAG00000060110	ENSSSAG00000060390	ENSSSAG00000062940	ENSSSAG00000065201	ENSSSAG00000063792	ENSSSAG00000064843	ENSSSAG00000069587	ENSSSAG00000077139	ENSSSAG00000079901	ENSSSAG00000079483
ENSSSAG00000041756	ENSSSAG00000043417	ENSSSAG00000042201	ENSSSAG00000052093	ENSSSAG00000052781	ENSSSAG00000055996	ENSSSAG00000059112	ENSSSAG00000060227	ENSSSAG00000060409	ENSSSAG00000063001	ENSSSAG00000065264	ENSSSAG00000064179	ENSSSAG00000064915	ENSSSAG00000069675	ENSSSAG00000077277	ENSSSAG00000079952	ENSSSAG00000079931
ENSSSAG00000042487	ENSSSAG00000043512	ENSSSAG00000042466	ENSSSAG00000052179	ENSSSAG00000054056	ENSSSAG00000056260	ENSSSAG00000059578	ENSSSAG00000061159	ENSSSAG00000060551	ENSSSAG00000063055	ENSSSAG00000065330	ENSSSAG00000064265	ENSSSAG00000065372	ENSSSAG00000069963	ENSSSAG00000077598	ENSSSAG00000080212	ENSSSAG00000080321
ENSSSAG00000042512	ENSSSAG00000043708	ENSSSAG00000042476	ENSSSAG00000052781	ENSSSAG00000054285	ENSSSAG00000056319	ENSSSAG00000059599	ENSSSAG00000061546	ENSSSAG00000061025	ENSSSAG00000063156	ENSSSAG00000065343	ENSSSAG00000064607	ENSSSAG00000065677	ENSSSAG00000070092	ENSSSAG00000077647	ENSSSAG00000080344	ENSSSAG00000080386
ENSSSAG00000042538	ENSSSAG00000043721	ENSSSAG00000042763	ENSSSAG00000052998	ENSSSAG00000054394	ENSSSAG00000056365	ENSSSAG00000059829	ENSSSAG00000062880	ENSSSAG00000061272	ENSSSAG00000063229	ENSSSAG00000065436	ENSSSAG00000064839	ENSSSAG00000065798	ENSSSAG00000070246	ENSSSAG00000077819	ENSSSAG00000080417	ENSSSAG00000080421
ENSSSAG00000042952	ENSSSAG00000044002	ENSSSAG00000042825	ENSSSAG00000053014	ENSSSAG00000054521	ENSSSAG00000056385	ENSSSAG00000060075	ENSSSAG00000063063	ENSSSAG00000061978	ENSSSAG00000063475	ENSSSAG00000065713	ENSSSAG00000064934	ENSSSAG00000065832	ENSSSAG00000070281	ENSSSAG00000078388	ENSSSAG00000080575	ENSSSAG00000080480
ENSSSAG00000042976	ENSSSAG00000044156	ENSSSAG00000042870	ENSSSAG00000053164	ENSSSAG00000054579	ENSSSAG00000057099	ENSSSAG00000060551	ENSSSAG00000063214	ENSSSAG00000062874	ENSSSAG00000063774	ENSSSAG00000065751	ENSSSAG00000065070	ENSSSAG00000065910	ENSSSAG00000071074	ENSSSAG00000078896	ENSSSAG00000080722	ENSSSAG00000081290
ENSSSAG00000043071	ENSSSAG00000044315	ENSSSAG00000043026	ENSSSAG00000053717	ENSSSAG00000054666	ENSSSAG00000057232	ENSSSAG00000061025	ENSSSAG00000063849	ENSSSAG00000063212	ENSSSAG00000064578	ENSSSAG00000065862	ENSSSAG00000065157	ENSSSAG00000065950	ENSSSAG00000071620	ENSSSAG00000078911	ENSSSAG00000080913	ENSSSAG00000081402
ENSSSAG00000043077	ENSSSAG00000044359	ENSSSAG00000043040	ENSSSAG00000053876	ENSSSAG00000054768	ENSSSAG00000057367	ENSSSAG00000061270	ENSSSAG00000064008	ENSSSAG00000063229	ENSSSAG00000064642	ENSSSAG00000065954	ENSSSAG00000065162	ENSSSAG00000066659	ENSSSAG00000071864	ENSSSAG00000078979	ENSSSAG00000081207
ENSSSAG00000043159	ENSSSAG00000044371	ENSSSAG00000043167	ENSSSAG00000054030	ENSSSAG00000054808	ENSSSAG00000058105	ENSSSAG00000061316	ENSSSAG00000064101	ENSSSAG00000063238	ENSSSAG00000065257	ENSSSAG00000066064	ENSSSAG00000065372	ENSSSAG00000067406	ENSSSAG00000072314	ENSSSAG00000079005	ENSSSAG00000081340
ENSSSAG00000043225	ENSSSAG00000044467	ENSSSAG00000043196	ENSSSAG00000054182	ENSSSAG00000054921	ENSSSAG00000058214	ENSSSAG00000062994	ENSSSAG00000064355	ENSSSAG00000063272	ENSSSAG00000065595	ENSSSAG00000066115	ENSSSAG00000065381	ENSSSAG00000067549	ENSSSAG00000072328	ENSSSAG00000079094	ENSSSAG00000081347
ENSSSAG00000043245	ENSSSAG00000044597	ENSSSAG00000043592	ENSSSAG00000054557	ENSSSAG00000055353	ENSSSAG00000058729	ENSSSAG00000063014	ENSSSAG00000064469	ENSSSAG00000063388	ENSSSAG00000065665	ENSSSAG00000067071	ENSSSAG00000066161	ENSSSAG00000067746	ENSSSAG00000072594	ENSSSAG00000079949	ENSSSAG00000081388
ENSSSAG00000043372	ENSSSAG00000044651	ENSSSAG00000043596	ENSSSAG00000054661	ENSSSAG00000055387	ENSSSAG00000059043	ENSSSAG00000063251	ENSSSAG00000064576	ENSSSAG00000063515	ENSSSAG00000065852	ENSSSAG00000067168	ENSSSAG00000066350	ENSSSAG00000067945	ENSSSAG00000072718	ENSSSAG00000080249	ENSSSAG00000081691
ENSSSAG00000043519	ENSSSAG00000044776	ENSSSAG00000043601	ENSSSAG00000054666	ENSSSAG00000055476	ENSSSAG00000059112	ENSSSAG00000063253	ENSSSAG00000064693	ENSSSAG00000063597	ENSSSAG00000065983	ENSSSAG00000067198	ENSSSAG00000067258	ENSSSAG00000068007	ENSSSAG00000072790	ENSSSAG00000080873
ENSSSAG00000043526	ENSSSAG00000044849	ENSSSAG00000043737	ENSSSAG00000056046	ENSSSAG00000055482	ENSSSAG00000059686	ENSSSAG00000063329	ENSSSAG00000065077	ENSSSAG00000063963	ENSSSAG00000066053	ENSSSAG00000067200	ENSSSAG00000067799	ENSSSAG00000068420	ENSSSAG00000072807	ENSSSAG00000080953
ENSSSAG00000043756	ENSSSAG00000044887	ENSSSAG00000044089	ENSSSAG00000056097	ENSSSAG00000055488	ENSSSAG00000060389	ENSSSAG00000063515	ENSSSAG00000065159	ENSSSAG00000064276	ENSSSAG00000066192	ENSSSAG00000067323	ENSSSAG00000067873	ENSSSAG00000068628	ENSSSAG00000072956	ENSSSAG00000080982
ENSSSAG00000043915	ENSSSAG00000045087	ENSSSAG00000044156	ENSSSAG00000056127	ENSSSAG00000055541	ENSSSAG00000060551	ENSSSAG00000063564	ENSSSAG00000065557	ENSSSAG00000064365	ENSSSAG00000066273	ENSSSAG00000068123	ENSSSAG00000067928	ENSSSAG00000068706	ENSSSAG00000073068	ENSSSAG00000081108
ENSSSAG00000044345	ENSSSAG00000045090	ENSSSAG00000044247	ENSSSAG00000056157	ENSSSAG00000055640	ENSSSAG00000061272	ENSSSAG00000063987	ENSSSAG00000065715	ENSSSAG00000064611	ENSSSAG00000066303	ENSSSAG00000068178	ENSSSAG00000068622	ENSSSAG00000068822	ENSSSAG00000073083	ENSSSAG00000081141
ENSSSAG00000044653	ENSSSAG00000045098	ENSSSAG00000044371	ENSSSAG00000056450	ENSSSAG00000055790	ENSSSAG00000061679	ENSSSAG00000064121	ENSSSAG00000066218	ENSSSAG00000065410	ENSSSAG00000066580	ENSSSAG00000068615	ENSSSAG00000069309	ENSSSAG00000069309	ENSSSAG00000073685	ENSSSAG00000081557
ENSSSAG00000044743	ENSSSAG00000045104	ENSSSAG00000044849	ENSSSAG00000056479	ENSSSAG00000055957	ENSSSAG00000062821	ENSSSAG00000064192	ENSSSAG00000066429	ENSSSAG00000065423	ENSSSAG00000066629	ENSSSAG00000068851	ENSSSAG00000069915	ENSSSAG00000069551	ENSSSAG00000073747	ENSSSAG00000081684
ENSSSAG00000044990	ENSSSAG00000045157	ENSSSAG00000045032	ENSSSAG00000056843	ENSSSAG00000055996	ENSSSAG00000062874	ENSSSAG00000064406	ENSSSAG00000066640	ENSSSAG00000065440	ENSSSAG00000066776	ENSSSAG00000069044	ENSSSAG00000069938	ENSSSAG00000070051	ENSSSAG00000074070
ENSSSAG00000044992	ENSSSAG00000045359	ENSSSAG00000045104	ENSSSAG00000057054	ENSSSAG00000056010	ENSSSAG00000062906	ENSSSAG00000064611	ENSSSAG00000066751	ENSSSAG00000065457	ENSSSAG00000066906	ENSSSAG00000069118	ENSSSAG00000070257	ENSSSAG00000070276	ENSSSAG00000074260
ENSSSAG00000045032	ENSSSAG00000045697	ENSSSAG00000045157	ENSSSAG00000057228	ENSSSAG00000056365	ENSSSAG00000063212	ENSSSAG00000064722	ENSSSAG00000066961	ENSSSAG00000065634	ENSSSAG00000066907	ENSSSAG00000069267	ENSSSAG00000070564	ENSSSAG00000070583	ENSSSAG00000074369
ENSSSAG00000045260	ENSSSAG00000046028	ENSSSAG00000045391	ENSSSAG00000057390	ENSSSAG00000056385	ENSSSAG00000063238	ENSSSAG00000064794	ENSSSAG00000066967	ENSSSAG00000066237	ENSSSAG00000067529	ENSSSAG00000069654	ENSSSAG00000070772	ENSSSAG00000070776	ENSSSAG00000074478
ENSSSAG00000045432	ENSSSAG00000046068	ENSSSAG00000045697	ENSSSAG00000057804	ENSSSAG00000056424	ENSSSAG00000063293	ENSSSAG00000065308	ENSSSAG00000066998	ENSSSAG00000066914	ENSSSAG00000067727	ENSSSAG00000069786	ENSSSAG00000070776	ENSSSAG00000070942	ENSSSAG00000074582
ENSSSAG00000045550	ENSSSAG00000046268	ENSSSAG00000045860	ENSSSAG00000058499	ENSSSAG00000057099	ENSSSAG00000063327	ENSSSAG00000065332	ENSSSAG00000067139	ENSSSAG00000067036	ENSSSAG00000067729	ENSSSAG00000070278	ENSSSAG00000070988	ENSSSAG00000071207	ENSSSAG00000074779
ENSSSAG00000045617	ENSSSAG00000046308	ENSSSAG00000046230	ENSSSAG00000058706	ENSSSAG00000057212	ENSSSAG00000063388	ENSSSAG00000065337	ENSSSAG00000067192	ENSSSAG00000067044	ENSSSAG00000067773	ENSSSAG00000070285	ENSSSAG00000071186	ENSSSAG00000071813	ENSSSAG00000075119
ENSSSAG00000045620	ENSSSAG00000046428	ENSSSAG00000046394	ENSSSAG00000058719	ENSSSAG00000057365	ENSSSAG00000063814	ENSSSAG00000065343	ENSSSAG00000067250	ENSSSAG00000067083	ENSSSAG00000067926	ENSSSAG00000070396	ENSSSAG00000071321	ENSSSAG00000072540	ENSSSAG00000075794
ENSSSAG00000045806	ENSSSAG00000046544	ENSSSAG00000046420	ENSSSAG00000059321	ENSSSAG00000057674	ENSSSAG00000063910	ENSSSAG00000065362	ENSSSAG00000067298	ENSSSAG00000067185	ENSSSAG00000068449	ENSSSAG00000070646	ENSSSAG00000072212	ENSSSAG00000072635	ENSSSAG00000076162
ENSSSAG00000045867	ENSSSAG00000046558	ENSSSAG00000046540	ENSSSAG00000059578	ENSSSAG00000057772	ENSSSAG00000064092	ENSSSAG00000065483	ENSSSAG00000067337	ENSSSAG00000067318	ENSSSAG00000069022	ENSSSAG00000070665	ENSSSAG00000072577	ENSSSAG00000072653	ENSSSAG00000076312
ENSSSAG00000046080	ENSSSAG00000046644	ENSSSAG00000046577	ENSSSAG00000059807	ENSSSAG00000058282	ENSSSAG00000064103	ENSSSAG00000065671	ENSSSAG00000067428	ENSSSAG00000067594	ENSSSAG00000069276	ENSSSAG00000070729	ENSSSAG00000072903	ENSSSAG00000072683	ENSSSAG00000076566
ENSSSAG00000046428	ENSSSAG00000046713	ENSSSAG00000046611	ENSSSAG00000059829	ENSSSAG00000059195	ENSSSAG00000064153	ENSSSAG00000065691	ENSSSAG00000067503	ENSSSAG00000067610	ENSSSAG00000069360	ENSSSAG00000070777	ENSSSAG00000072951	ENSSSAG00000072743	ENSSSAG00000076960
ENSSSAG00000046647	ENSSSAG00000046757	ENSSSAG00000046715	ENSSSAG00000060231	ENSSSAG00000059409	ENSSSAG00000064276	ENSSSAG00000065750	ENSSSAG00000067587	ENSSSAG00000067759	ENSSSAG00000069558	ENSSSAG00000071214	ENSSSAG00000073175	ENSSSAG00000072973	ENSSSAG00000077370
ENSSSAG00000046686	ENSSSAG00000046760	ENSSSAG00000046778	ENSSSAG00000061085	ENSSSAG00000059448	ENSSSAG00000064458	ENSSSAG00000065751	ENSSSAG00000067728	ENSSSAG00000068095	ENSSSAG00000069586	ENSSSAG00000071448	ENSSSAG00000074231	ENSSSAG00000073261	ENSSSAG00000077507
ENSSSAG00000046758	ENSSSAG00000046814	ENSSSAG00000046779	ENSSSAG00000061213	ENSSSAG00000059670	ENSSSAG00000064675	ENSSSAG00000065762	ENSSSAG00000067732	ENSSSAG00000068116	ENSSSAG00000069593	ENSSSAG00000071608	ENSSSAG00000074353	ENSSSAG00000073701	ENSSSAG00000077541
ENSSSAG00000046768	ENSSSAG00000046824	ENSSSAG00000046815	ENSSSAG00000061270	ENSSSAG00000060448	ENSSSAG00000065026	ENSSSAG00000065903	ENSSSAG00000067772	ENSSSAG00000068139	ENSSSAG00000069798	ENSSSAG00000071706	ENSSSAG00000074562	ENSSSAG00000073842	ENSSSAG00000077679
ENSSSAG00000046824	ENSSSAG00000046864	ENSSSAG00000046837	ENSSSAG00000062132	ENSSSAG00000060551	ENSSSAG00000065141	ENSSSAG00000065924	ENSSSAG00000068024	ENSSSAG00000068456	ENSSSAG00000070637	ENSSSAG00000071749	ENSSSAG00000074629	ENSSSAG00000073967	ENSSSAG00000077750
ENSSSAG00000046900	ENSSSAG00000046978	ENSSSAG00000046864	ENSSSAG00000062543	ENSSSAG00000061034	ENSSSAG00000065201	ENSSSAG00000065945	ENSSSAG00000068459	ENSSSAG00000068679	ENSSSAG00000070694	ENSSSAG00000071931	ENSSSAG00000074786	ENSSSAG00000074051	ENSSSAG00000077793
ENSSSAG00000047040	ENSSSAG00000047039	ENSSSAG00000046936	ENSSSAG00000062712	ENSSSAG00000061272	ENSSSAG00000065423	ENSSSAG00000066772	ENSSSAG00000068546	ENSSSAG00000068681	ENSSSAG00000070973	ENSSSAG00000071967	ENSSSAG00000074843	ENSSSAG00000074099	ENSSSAG00000078114
ENSSSAG00000047075	ENSSSAG00000047234	ENSSSAG00000046938	ENSSSAG00000062983	ENSSSAG00000061820	ENSSSAG00000065436	ENSSSAG00000067044	ENSSSAG00000068788	ENSSSAG00000068819	ENSSSAG00000071185	ENSSSAG00000072300	ENSSSAG00000074844	ENSSSAG00000074413	ENSSSAG00000078190
ENSSSAG00000047242	ENSSSAG00000047402	ENSSSAG00000047126	ENSSSAG00000063064	ENSSSAG00000061898	ENSSSAG00000065440	ENSSSAG00000067059	ENSSSAG00000068931	ENSSSAG00000068824	ENSSSAG00000071292	ENSSSAG00000072600	ENSSSAG00000075258	ENSSSAG00000074561	ENSSSAG00000078591
ENSSSAG00000047364	ENSSSAG00000047511	ENSSSAG00000047292	ENSSSAG00000063267	ENSSSAG00000062712	ENSSSAG00000065575	ENSSSAG00000067071	ENSSSAG00000068944	ENSSSAG00000069400	ENSSSAG00000071322	ENSSSAG00000074223	ENSSSAG00000075360	ENSSSAG00000074653	ENSSSAG00000078716
ENSSSAG00000047378	ENSSSAG00000047567	ENSSSAG00000047398	ENSSSAG00000063329	ENSSSAG00000062874	ENSSSAG00000065670	ENSSSAG00000067379	ENSSSAG00000069477	ENSSSAG00000069542	ENSSSAG00000071567	ENSSSAG00000074773	ENSSSAG00000075382	ENSSSAG00000075472	ENSSSAG00000078842
ENSSSAG00000047408	ENSSSAG00000047946	ENSSSAG00000047402	ENSSSAG00000063344	ENSSSAG00000063272	ENSSSAG00000065713	ENSSSAG00000067911	ENSSSAG00000070218	ENSSSAG00000070001	ENSSSAG00000071589	ENSSSAG00000074821	ENSSSAG00000075792	ENSSSAG00000075891	ENSSSAG00000079235
ENSSSAG00000047800	ENSSSAG00000047954	ENSSSAG00000047480	ENSSSAG00000063408	ENSSSAG00000063388	ENSSSAG00000065954	ENSSSAG00000068233	ENSSSAG00000070337	ENSSSAG00000070332	ENSSSAG00000071691	ENSSSAG00000074833	ENSSSAG00000075973	ENSSSAG00000076193	ENSSSAG00000079569
ENSSSAG00000048030	ENSSSAG00000047997	ENSSSAG00000047819	ENSSSAG00000063523	ENSSSAG00000063461	ENSSSAG00000066064	ENSSSAG00000068606	ENSSSAG00000070356	ENSSSAG00000070363	ENSSSAG00000071862	ENSSSAG00000074990	ENSSSAG00000076022	ENSSSAG00000076252	ENSSSAG00000080845
ENSSSAG00000048529	ENSSSAG00000048030	ENSSSAG00000047946	ENSSSAG00000063564	ENSSSAG00000063803	ENSSSAG00000067036	ENSSSAG00000068615	ENSSSAG00000070936	ENSSSAG00000070639	ENSSSAG00000072044	ENSSSAG00000075034	ENSSSAG00000076153	ENSSSAG00000077252	ENSSSAG00000081392
ENSSSAG00000048739	ENSSSAG00000048116	ENSSSAG00000047997	ENSSSAG00000063763	ENSSSAG00000063963	ENSSSAG00000067084	ENSSSAG00000068788	ENSSSAG00000070992	ENSSSAG00000070682	ENSSSAG00000072189	ENSSSAG00000075069	ENSSSAG00000076705	ENSSSAG00000077309
ENSSSAG00000048859	ENSSSAG00000048291	ENSSSAG00000048312	ENSSSAG00000063834	ENSSSAG00000064276	ENSSSAG00000067123	ENSSSAG00000068825	ENSSSAG00000070993	ENSSSAG00000070940	ENSSSAG00000072407	ENSSSAG00000075151	ENSSSAG00000077020	ENSSSAG00000077448
ENSSSAG00000049191	ENSSSAG00000048515	ENSSSAG00000048380	ENSSSAG00000063880	ENSSSAG00000064581	ENSSSAG00000067200	ENSSSAG00000069118	ENSSSAG00000071000	ENSSSAG00000071087	ENSSSAG00000072756	ENSSSAG00000075603	ENSSSAG00000077151	ENSSSAG00000077945
ENSSSAG00000049375	ENSSSAG00000048640	ENSSSAG00000048580	ENSSSAG00000064077	ENSSSAG00000064870	ENSSSAG00000067318	ENSSSAG00000069207	ENSSSAG00000071208	ENSSSAG00000071228	ENSSSAG00000072884	ENSSSAG00000075607	ENSSSAG00000077183	ENSSSAG00000078096
ENSSSAG00000049457	ENSSSAG00000049183	ENSSSAG00000048859	ENSSSAG00000064192	ENSSSAG00000064967	ENSSSAG00000067594	ENSSSAG00000069259	ENSSSAG00000071620	ENSSSAG00000071383	ENSSSAG00000072908	ENSSSAG00000075668	ENSSSAG00000077357	ENSSSAG00000078122
ENSSSAG00000049632	ENSSSAG00000049387	ENSSSAG00000049737	ENSSSAG00000064291	ENSSSAG00000065195	ENSSSAG00000067800	ENSSSAG00000069862	ENSSSAG00000072095	ENSSSAG00000071605	ENSSSAG00000073156	ENSSSAG00000075748	ENSSSAG00000077420	ENSSSAG00000078167
ENSSSAG00000049695	ENSSSAG00000049457	ENSSSAG00000049792	ENSSSAG00000064392	ENSSSAG00000065296	ENSSSAG00000068013	ENSSSAG00000070242	ENSSSAG00000072314	ENSSSAG00000071673	ENSSSAG00000073308	ENSSSAG00000075963	ENSSSAG00000077449	ENSSSAG00000078268
ENSSSAG00000049737	ENSSSAG00000049643	ENSSSAG00000049805	ENSSSAG00000064395	ENSSSAG00000065320	ENSSSAG00000068095	ENSSSAG00000070396	ENSSSAG00000072571	ENSSSAG00000072637	ENSSSAG00000073744	ENSSSAG00000076048	ENSSSAG00000077638	ENSSSAG00000078384
ENSSSAG00000049807	ENSSSAG00000049695	ENSSSAG00000049809	ENSSSAG00000064563	ENSSSAG00000065409	ENSSSAG00000068156	ENSSSAG00000070618	ENSSSAG00000072617	ENSSSAG00000073047	ENSSSAG00000073768	ENSSSAG00000076437	ENSSSAG00000077652	ENSSSAG00000078554
ENSSSAG00000050455	ENSSSAG00000049805	ENSSSAG00000049847	ENSSSAG00000064591	ENSSSAG00000065410	ENSSSAG00000068178	ENSSSAG00000070826	ENSSSAG00000072783	ENSSSAG00000073374	ENSSSAG00000073777	ENSSSAG00000077390	ENSSSAG00000077672	ENSSSAG00000078788
ENSSSAG00000050644	ENSSSAG00000049807	ENSSSAG00000050044	ENSSSAG00000064665	ENSSSAG00000065423	ENSSSAG00000068245	ENSSSAG00000071100	ENSSSAG00000072814	ENSSSAG00000073424	ENSSSAG00000074135	ENSSSAG00000077411	ENSSSAG00000077762	ENSSSAG00000078824
ENSSSAG00000050658	ENSSSAG00000049845	ENSSSAG00000050662	ENSSSAG00000064680	ENSSSAG00000065427	ENSSSAG00000068463	ENSSSAG00000071591	ENSSSAG00000072882	ENSSSAG00000073587	ENSSSAG00000074172	ENSSSAG00000077642	ENSSSAG00000078764	ENSSSAG00000078843
ENSSSAG00000050701	ENSSSAG00000050319	ENSSSAG00000050756	ENSSSAG00000064826	ENSSSAG00000065440	ENSSSAG00000068487	ENSSSAG00000071755	ENSSSAG00000072917	ENSSSAG00000073814	ENSSSAG00000074176	ENSSSAG00000077821	ENSSSAG00000078894	ENSSSAG00000078919
ENSSSAG00000050817	ENSSSAG00000050355	ENSSSAG00000050863	ENSSSAG00000064882	ENSSSAG00000065634	ENSSSAG00000068851	ENSSSAG00000071818	ENSSSAG00000072956	ENSSSAG00000073990	ENSSSAG00000074247	ENSSSAG00000078095	ENSSSAG00000078946	ENSSSAG00000078995
ENSSSAG00000050889	ENSSSAG00000050644	ENSSSAG00000050992	ENSSSAG00000065064	ENSSSAG00000065672	ENSSSAG00000068903	ENSSSAG00000072154	ENSSSAG00000073228	ENSSSAG00000073997	ENSSSAG00000074352	ENSSSAG00000078605	ENSSSAG00000079096	ENSSSAG00000079096
ENSSSAG00000051439	ENSSSAG00000050662	ENSSSAG00000051031	ENSSSAG00000065153	ENSSSAG00000065756	ENSSSAG00000068992	ENSSSAG00000072600	ENSSSAG00000073476	ENSSSAG00000074052	ENSSSAG00000074553	ENSSSAG00000078782	ENSSSAG00000079359	ENSSSAG00000079283
ENSSSAG00000051495	ENSSSAG00000050701	ENSSSAG00000051042	ENSSSAG00000065224	ENSSSAG00000065996	ENSSSAG00000069187	ENSSSAG00000072831	ENSSSAG00000073512	ENSSSAG00000074303	ENSSSAG00000074777	ENSSSAG00000078836	ENSSSAG00000079380	ENSSSAG00000079627
ENSSSAG00000051579	ENSSSAG00000050817	ENSSSAG00000051115	ENSSSAG00000065314	ENSSSAG00000066081	ENSSSAG00000069786	ENSSSAG00000072884	ENSSSAG00000073747	ENSSSAG00000074941	ENSSSAG00000074837	ENSSSAG00000079189	ENSSSAG00000080004	ENSSSAG00000079656
ENSSSAG00000051625	ENSSSAG00000050863	ENSSSAG00000051334	ENSSSAG00000065432	ENSSSAG00000066239	ENSSSAG00000070242	ENSSSAG00000073327	ENSSSAG00000074153	ENSSSAG00000075326	ENSSSAG00000074839	ENSSSAG00000079258	ENSSSAG00000080286	ENSSSAG00000080327
ENSSSAG00000051703	ENSSSAG00000050988	ENSSSAG00000051406	ENSSSAG00000065751	ENSSSAG00000066991	ENSSSAG00000070363	ENSSSAG00000073337	ENSSSAG00000074368	ENSSSAG00000075667	ENSSSAG00000074882	ENSSSAG00000079561	ENSSSAG00000080419	ENSSSAG00000080539
ENSSSAG00000051837	ENSSSAG00000050992	ENSSSAG00000051433	ENSSSAG00000065790	ENSSSAG00000067406	ENSSSAG00000070646	ENSSSAG00000073366	ENSSSAG00000074461	ENSSSAG00000075985	ENSSSAG00000074883	ENSSSAG00000080079	ENSSSAG00000080474	ENSSSAG00000080737
ENSSSAG00000051982	ENSSSAG00000051351	ENSSSAG00000051606	ENSSSAG00000065831	ENSSSAG00000067507	ENSSSAG00000070665	ENSSSAG00000073416	ENSSSAG00000074704	ENSSSAG00000075990	ENSSSAG00000075399	ENSSSAG00000080343	ENSSSAG00000080539	ENSSSAG00000080985
ENSSSAG00000052133	ENSSSAG00000051406	ENSSSAG00000051659	ENSSSAG00000066239	ENSSSAG00000067610	ENSSSAG00000071214	ENSSSAG00000073629	ENSSSAG00000074996	ENSSSAG00000076084	ENSSSAG00000075425	ENSSSAG00000080501	ENSSSAG00000080827	ENSSSAG00000081077
ENSSSAG00000052170	ENSSSAG00000051445	ENSSSAG00000052051	ENSSSAG00000066421	ENSSSAG00000067778	ENSSSAG00000071570	ENSSSAG00000073744	ENSSSAG00000075123	ENSSSAG00000076163	ENSSSAG00000076201	ENSSSAG00000080515	ENSSSAG00000080939	ENSSSAG00000081436
ENSSSAG00000052308	ENSSSAG00000051489	ENSSSAG00000052394	ENSSSAG00000066539	ENSSSAG00000067785	ENSSSAG00000071706	ENSSSAG00000074018	ENSSSAG00000075492	ENSSSAG00000076220	ENSSSAG00000076310	ENSSSAG00000080722	ENSSSAG00000081079
ENSSSAG00000052783	ENSSSAG00000051579	ENSSSAG00000052790	ENSSSAG00000066760	ENSSSAG00000068085	ENSSSAG00000071967	ENSSSAG00000074394	ENSSSAG00000075700	ENSSSAG00000076311	ENSSSAG00000076506	ENSSSAG00000080770	ENSSSAG00000081309
ENSSSAG00000052879	ENSSSAG00000051679	ENSSSAG00000053164	ENSSSAG00000067003	ENSSSAG00000068095	ENSSSAG00000072324	ENSSSAG00000074704	ENSSSAG00000075714	ENSSSAG00000076388	ENSSSAG00000076545	ENSSSAG00000080780	ENSSSAG00000081486
ENSSSAG00000052901	ENSSSAG00000051982	ENSSSAG00000053471	ENSSSAG00000067059	ENSSSAG00000068323	ENSSSAG00000072637	ENSSSAG00000074728	ENSSSAG00000075947	ENSSSAG00000076660	ENSSSAG00000076707	ENSSSAG00000080839	ENSSSAG00000081518
ENSSSAG00000053108	ENSSSAG00000052051	ENSSSAG00000054070	ENSSSAG00000067379	ENSSSAG00000068487	ENSSSAG00000073085	ENSSSAG00000074834	ENSSSAG00000076271	ENSSSAG00000076758	ENSSSAG00000077160	ENSSSAG00000081232	ENSSSAG00000081633
ENSSSAG00000053119	ENSSSAG00000052133	ENSSSAG00000054397	ENSSSAG00000067418	ENSSSAG00000068537	ENSSSAG00000073374	ENSSSAG00000074882	ENSSSAG00000076322	ENSSSAG00000076897	ENSSSAG00000077166	ENSSSAG00000081269	ENSSSAG00000081674
ENSSSAG00000053324	ENSSSAG00000052164	ENSSSAG00000054418	ENSSSAG00000067588	ENSSSAG00000068576	ENSSSAG00000073397	ENSSSAG00000075090	ENSSSAG00000076393	ENSSSAG00000077277	ENSSSAG00000077219	ENSSSAG00000081273
ENSSSAG00000053327	ENSSSAG00000052781	ENSSSAG00000054559	ENSSSAG00000067785	ENSSSAG00000068679	ENSSSAG00000073424	ENSSSAG00000075151	ENSSSAG00000076445	ENSSSAG00000077456	ENSSSAG00000077311	ENSSSAG00000081645
ENSSSAG00000053471	ENSSSAG00000052796	ENSSSAG00000054641	ENSSSAG00000067810	ENSSSAG00000068773	ENSSSAG00000073590	ENSSSAG00000075158	ENSSSAG00000076491	ENSSSAG00000077739	ENSSSAG00000077632	ENSSSAG00000081704
ENSSSAG00000053689	ENSSSAG00000052810	ENSSSAG00000054777	ENSSSAG00000067935	ENSSSAG00000068992	ENSSSAG00000073814	ENSSSAG00000075603	ENSSSAG00000076939	ENSSSAG00000077870	ENSSSAG00000077735
ENSSSAG00000053881	ENSSSAG00000052841	ENSSSAG00000054808	ENSSSAG00000068167	ENSSSAG00000069164	ENSSSAG00000073990	ENSSSAG00000075761	ENSSSAG00000077388	ENSSSAG00000078188	ENSSSAG00000078018
ENSSSAG00000054188	ENSSSAG00000053164	ENSSSAG00000055051	ENSSSAG00000068279	ENSSSAG00000069400	ENSSSAG00000074157	ENSSSAG00000076298	ENSSSAG00000077514	ENSSSAG00000078325	ENSSSAG00000078245
ENSSSAG00000054224	ENSSSAG00000053327	ENSSSAG00000055052	ENSSSAG00000068377	ENSSSAG00000069442	ENSSSAG00000074551	ENSSSAG00000076494	ENSSSAG00000077570	ENSSSAG00000078394	ENSSSAG00000078329
ENSSSAG00000054327	ENSSSAG00000053430	ENSSSAG00000055187	ENSSSAG00000068386	ENSSSAG00000069452	ENSSSAG00000074661	ENSSSAG00000076528	ENSSSAG00000077850	ENSSSAG00000078530	ENSSSAG00000078619
ENSSSAG00000054415	ENSSSAG00000053537	ENSSSAG00000055346	ENSSSAG00000068663	ENSSSAG00000069562	ENSSSAG00000074680	ENSSSAG00000077066	ENSSSAG00000078055	ENSSSAG00000078797	ENSSSAG00000078623
ENSSSAG00000054532	ENSSSAG00000053561	ENSSSAG00000055387	ENSSSAG00000068679	ENSSSAG00000069891	ENSSSAG00000074821	ENSSSAG00000077074	ENSSSAG00000078103	ENSSSAG00000078866	ENSSSAG00000078865
ENSSSAG00000054882	ENSSSAG00000053576	ENSSSAG00000055476	ENSSSAG00000068881	ENSSSAG00000070305	ENSSSAG00000074990	ENSSSAG00000077404	ENSSSAG00000078433	ENSSSAG00000078875	ENSSSAG00000079170
ENSSSAG00000054947	ENSSSAG00000053832	ENSSSAG00000055488	ENSSSAG00000068931	ENSSSAG00000070332	ENSSSAG00000075015	ENSSSAG00000077558	ENSSSAG00000078457	ENSSSAG00000079094	ENSSSAG00000079373
ENSSSAG00000054962	ENSSSAG00000053852	ENSSSAG00000056090	ENSSSAG00000069160	ENSSSAG00000070363	ENSSSAG00000075326	ENSSSAG00000077642	ENSSSAG00000078534	ENSSSAG00000079152	ENSSSAG00000079426
ENSSSAG00000055389	ENSSSAG00000054068	ENSSSAG00000056385	ENSSSAG00000069207	ENSSSAG00000071257	ENSSSAG00000075667	ENSSSAG00000077735	ENSSSAG00000078718	ENSSSAG00000079236	ENSSSAG00000079453
ENSSSAG00000055421	ENSSSAG00000054418	ENSSSAG00000056399	ENSSSAG00000069305	ENSSSAG00000071295	ENSSSAG00000075748	ENSSSAG00000077804	ENSSSAG00000079082	ENSSSAG00000079550	ENSSSAG00000079825
ENSSSAG00000055482	ENSSSAG00000054531	ENSSSAG00000056463	ENSSSAG00000069860	ENSSSAG00000071472	ENSSSAG00000075817	ENSSSAG00000078102	ENSSSAG00000079192	ENSSSAG00000079576	ENSSSAG00000080256
ENSSSAG00000055727	ENSSSAG00000054666	ENSSSAG00000056671	ENSSSAG00000069906	ENSSSAG00000071637	ENSSSAG00000075840	ENSSSAG00000078782	ENSSSAG00000079300	ENSSSAG00000079743	ENSSSAG00000080454
ENSSSAG00000055876	ENSSSAG00000054779	ENSSSAG00000057099	ENSSSAG00000070222	ENSSSAG00000071705	ENSSSAG00000075873	ENSSSAG00000078823	ENSSSAG00000079669	ENSSSAG00000080076	ENSSSAG00000080562
ENSSSAG00000055968	ENSSSAG00000054994	ENSSSAG00000057390	ENSSSAG00000070326	ENSSSAG00000071760	ENSSSAG00000076115	ENSSSAG00000078836	ENSSSAG00000079884	ENSSSAG00000080127	ENSSSAG00000080922
ENSSSAG00000055989	ENSSSAG00000055174	ENSSSAG00000057703	ENSSSAG00000070336	ENSSSAG00000071761	ENSSSAG00000076311	ENSSSAG00000078860	ENSSSAG00000079925	ENSSSAG00000080379	ENSSSAG00000081086
ENSSSAG00000055995	ENSSSAG00000055421	ENSSSAG00000058214	ENSSSAG00000070396	ENSSSAG00000071860	ENSSSAG00000076313	ENSSSAG00000078936	ENSSSAG00000079943	ENSSSAG00000080429	ENSSSAG00000081344
ENSSSAG00000056039	ENSSSAG00000055482	ENSSSAG00000058499	ENSSSAG00000070419	ENSSSAG00000072023	ENSSSAG00000076388	ENSSSAG00000079061	ENSSSAG00000080065	ENSSSAG00000080433
ENSSSAG00000056052	ENSSSAG00000055488	ENSSSAG00000058896	ENSSSAG00000070460	ENSSSAG00000072181	ENSSSAG00000076660	ENSSSAG00000079082	ENSSSAG00000080144	ENSSSAG00000080458
ENSSSAG00000056101	ENSSSAG00000055968	ENSSSAG00000059145	ENSSSAG00000070462	ENSSSAG00000072324	ENSSSAG00000076668	ENSSSAG00000079219	ENSSSAG00000080354	ENSSSAG00000080549
ENSSSAG00000056103	ENSSSAG00000056101	ENSSSAG00000059156	ENSSSAG00000070470	ENSSSAG00000072552	ENSSSAG00000076703	ENSSSAG00000079415	ENSSSAG00000080361	ENSSSAG00000081350
ENSSSAG00000056107	ENSSSAG00000056120	ENSSSAG00000059176	ENSSSAG00000070523	ENSSSAG00000072637	ENSSSAG00000076868	ENSSSAG00000079513	ENSSSAG00000080497	ENSSSAG00000081459
ENSSSAG00000056122	ENSSSAG00000056319	ENSSSAG00000059209	ENSSSAG00000070573	ENSSSAG00000073374	ENSSSAG00000076879	ENSSSAG00000079645	ENSSSAG00000080522
ENSSSAG00000056184	ENSSSAG00000056338	ENSSSAG00000059350	ENSSSAG00000070695	ENSSSAG00000073424	ENSSSAG00000076897	ENSSSAG00000079808	ENSSSAG00000080586
ENSSSAG00000056411	ENSSSAG00000056372	ENSSSAG00000059358	ENSSSAG00000070822	ENSSSAG00000073814	ENSSSAG00000076925	ENSSSAG00000079809	ENSSSAG00000080772
ENSSSAG00000056574	ENSSSAG00000056430	ENSSSAG00000059622	ENSSSAG00000070905	ENSSSAG00000073990	ENSSSAG00000077074	ENSSSAG00000079868	ENSSSAG00000081251
ENSSSAG00000056673	ENSSSAG00000056463	ENSSSAG00000060499	ENSSSAG00000071046	ENSSSAG00000074083	ENSSSAG00000077255	ENSSSAG00000079871	ENSSSAG00000081423
ENSSSAG00000056934	ENSSSAG00000056917	ENSSSAG00000060528	ENSSSAG00000071138	ENSSSAG00000074472	ENSSSAG00000077277	ENSSSAG00000080331	ENSSSAG00000081668
ENSSSAG00000056947	ENSSSAG00000057039	ENSSSAG00000060703	ENSSSAG00000071249	ENSSSAG00000074801	ENSSSAG00000077364	ENSSSAG00000080346
ENSSSAG00000056949	ENSSSAG00000057085	ENSSSAG00000061025	ENSSSAG00000071298	ENSSSAG00000074940	ENSSSAG00000077411	ENSSSAG00000080389
ENSSSAG00000057068	ENSSSAG00000057322	ENSSSAG00000061259	ENSSSAG00000071393	ENSSSAG00000075195	ENSSSAG00000077419	ENSSSAG00000080501
ENSSSAG00000057072	ENSSSAG00000057356	ENSSSAG00000061272	ENSSSAG00000071590	ENSSSAG00000075201	ENSSSAG00000077821	ENSSSAG00000080773
ENSSSAG00000057226	ENSSSAG00000057661	ENSSSAG00000061429	ENSSSAG00000071607	ENSSSAG00000075228	ENSSSAG00000078059	ENSSSAG00000080839
ENSSSAG00000057356	ENSSSAG00000057753	ENSSSAG00000061491	ENSSSAG00000071703	ENSSSAG00000075326	ENSSSAG00000078095	ENSSSAG00000081269
ENSSSAG00000057661	ENSSSAG00000057782	ENSSSAG00000061654	ENSSSAG00000071732	ENSSSAG00000075357	ENSSSAG00000078319	ENSSSAG00000081338
ENSSSAG00000057782	ENSSSAG00000057982	ENSSSAG00000061727	ENSSSAG00000072235	ENSSSAG00000075667	ENSSSAG00000078361	ENSSSAG00000081721
ENSSSAG00000057791	ENSSSAG00000058067	ENSSSAG00000061746	ENSSSAG00000072600	ENSSSAG00000076115	ENSSSAG00000078596
ENSSSAG00000057812	ENSSSAG00000058578	ENSSSAG00000061820	ENSSSAG00000072873	ENSSSAG00000076163	ENSSSAG00000078702
ENSSSAG00000057917	ENSSSAG00000058596	ENSSSAG00000062519	ENSSSAG00000072953	ENSSSAG00000076220	ENSSSAG00000078735
ENSSSAG00000058214	ENSSSAG00000058625	ENSSSAG00000062585	ENSSSAG00000072964	ENSSSAG00000076254	ENSSSAG00000078797
ENSSSAG00000058291	ENSSSAG00000058753	ENSSSAG00000062653	ENSSSAG00000073163	ENSSSAG00000076313	ENSSSAG00000078821
ENSSSAG00000058360	ENSSSAG00000058920	ENSSSAG00000062874	ENSSSAG00000073169	ENSSSAG00000076388	ENSSSAG00000078875
ENSSSAG00000058578	ENSSSAG00000059399	ENSSSAG00000062950	ENSSSAG00000073416	ENSSSAG00000076527	ENSSSAG00000078896
ENSSSAG00000058625	ENSSSAG00000059866	ENSSSAG00000063075	ENSSSAG00000073461	ENSSSAG00000076672	ENSSSAG00000078897
ENSSSAG00000059112	ENSSSAG00000060551	ENSSSAG00000063205	ENSSSAG00000073640	ENSSSAG00000076758	ENSSSAG00000078911
ENSSSAG00000059132	ENSSSAG00000060730	ENSSSAG00000063287	ENSSSAG00000073757	ENSSSAG00000076897	ENSSSAG00000079027
ENSSSAG00000059339	ENSSSAG00000060911	ENSSSAG00000063803	ENSSSAG00000073815	ENSSSAG00000077304	ENSSSAG00000079064
ENSSSAG00000059374	ENSSSAG00000061257	ENSSSAG00000063988	ENSSSAG00000073941	ENSSSAG00000077309	ENSSSAG00000079094
ENSSSAG00000059408	ENSSSAG00000061272	ENSSSAG00000064101	ENSSSAG00000073960	ENSSSAG00000077545	ENSSSAG00000079106
ENSSSAG00000061191	ENSSSAG00000061328	ENSSSAG00000064276	ENSSSAG00000073971	ENSSSAG00000078210	ENSSSAG00000079258
ENSSSAG00000061257	ENSSSAG00000061352	ENSSSAG00000064392	ENSSSAG00000074002	ENSSSAG00000078382	ENSSSAG00000079561
ENSSSAG00000061328	ENSSSAG00000061820	ENSSSAG00000064395	ENSSSAG00000074083	ENSSSAG00000078530	ENSSSAG00000079756
ENSSSAG00000061352	ENSSSAG00000062100	ENSSSAG00000065060	ENSSSAG00000074175	ENSSSAG00000078676	ENSSSAG00000080095
ENSSSAG00000061846	ENSSSAG00000062519	ENSSSAG00000065300	ENSSSAG00000074290	ENSSSAG00000078795	ENSSSAG00000080248
ENSSSAG00000061978	ENSSSAG00000062577	ENSSSAG00000065409	ENSSSAG00000074581	ENSSSAG00000078896	ENSSSAG00000080343
ENSSSAG00000062746	ENSSSAG00000062653	ENSSSAG00000065423	ENSSSAG00000074596	ENSSSAG00000078906	ENSSSAG00000080349
ENSSSAG00000062969	ENSSSAG00000062993	ENSSSAG00000065440	ENSSSAG00000074740	ENSSSAG00000078911	ENSSSAG00000080433
ENSSSAG00000062971	ENSSSAG00000063060	ENSSSAG00000065893	ENSSSAG00000074760	ENSSSAG00000078979	ENSSSAG00000080575
ENSSSAG00000063000	ENSSSAG00000063299	ENSSSAG00000066239	ENSSSAG00000075123	ENSSSAG00000079057	ENSSSAG00000080605
ENSSSAG00000063084	ENSSSAG00000063429	ENSSSAG00000066279	ENSSSAG00000075335	ENSSSAG00000079094	ENSSSAG00000080722
ENSSSAG00000063134	ENSSSAG00000063513	ENSSSAG00000066590	ENSSSAG00000076008	ENSSSAG00000079236	ENSSSAG00000080770
ENSSSAG00000063513	ENSSSAG00000063747	ENSSSAG00000066760	ENSSSAG00000076158	ENSSSAG00000079520	ENSSSAG00000080912
ENSSSAG00000063515	ENSSSAG00000063834	ENSSSAG00000067007	ENSSSAG00000076745	ENSSSAG00000079576	ENSSSAG00000080973
ENSSSAG00000063861	ENSSSAG00000063960	ENSSSAG00000067036	ENSSSAG00000077054	ENSSSAG00000079593	ENSSSAG00000081010
ENSSSAG00000063889	ENSSSAG00000063988	ENSSSAG00000067044	ENSSSAG00000077066	ENSSSAG00000079743	ENSSSAG00000081020
ENSSSAG00000063935	ENSSSAG00000063991	ENSSSAG00000067250	ENSSSAG00000077304	ENSSSAG00000079901	ENSSSAG00000081232
ENSSSAG00000063997	ENSSSAG00000064027	ENSSSAG00000067332	ENSSSAG00000077378	ENSSSAG00000079952	ENSSSAG00000081273
ENSSSAG00000064443	ENSSSAG00000064392	ENSSSAG00000067435	ENSSSAG00000077384	ENSSSAG00000080123	ENSSSAG00000081645
ENSSSAG00000064444	ENSSSAG00000064395	ENSSSAG00000067739	ENSSSAG00000077707	ENSSSAG00000080127
ENSSSAG00000064580	ENSSSAG00000064443	ENSSSAG00000067769	ENSSSAG00000077777	ENSSSAG00000080429
ENSSSAG00000064611	ENSSSAG00000064543	ENSSSAG00000067785	ENSSSAG00000077804	ENSSSAG00000080433
ENSSSAG00000064694	ENSSSAG00000064737	ENSSSAG00000068025	ENSSSAG00000078040	ENSSSAG00000080541
ENSSSAG00000064737	ENSSSAG00000065025	ENSSSAG00000068095	ENSSSAG00000078086	ENSSSAG00000080737
ENSSSAG00000064747	ENSSSAG00000065203	ENSSSAG00000068245	ENSSSAG00000078341	ENSSSAG00000080913
ENSSSAG00000064787	ENSSSAG00000065364	ENSSSAG00000068389	ENSSSAG00000078569	ENSSSAG00000081329
ENSSSAG00000064811	ENSSSAG00000065432	ENSSSAG00000068423	ENSSSAG00000078746	ENSSSAG00000081347
ENSSSAG00000064967	ENSSSAG00000065433	ENSSSAG00000068546	ENSSSAG00000078840	ENSSSAG00000081388
ENSSSAG00000065016	ENSSSAG00000065440	ENSSSAG00000068675	ENSSSAG00000078860	ENSSSAG00000081691
ENSSSAG00000065248	ENSSSAG00000065526	ENSSSAG00000069100	ENSSSAG00000078897
ENSSSAG00000065334	ENSSSAG00000065751	ENSSSAG00000069187	ENSSSAG00000079004
ENSSSAG00000065362	ENSSSAG00000066026	ENSSSAG00000069675	ENSSSAG00000079061
ENSSSAG00000065364	ENSSSAG00000066110	ENSSSAG00000069921	ENSSSAG00000079064
ENSSSAG00000065670	ENSSSAG00000066267	ENSSSAG00000069979	ENSSSAG00000079236
ENSSSAG00000065798	ENSSSAG00000066299	ENSSSAG00000070257	ENSSSAG00000079415
ENSSSAG00000065913	ENSSSAG00000066388	ENSSSAG00000070336	ENSSSAG00000079520
ENSSSAG00000065920	ENSSSAG00000066410	ENSSSAG00000070337	ENSSSAG00000079658
ENSSSAG00000066029	ENSSSAG00000066456	ENSSSAG00000070363	ENSSSAG00000079682
ENSSSAG00000066075	ENSSSAG00000066547	ENSSSAG00000070470	ENSSSAG00000079722
ENSSSAG00000066261	ENSSSAG00000066629	ENSSSAG00000070573	ENSSSAG00000079743
ENSSSAG00000066267	ENSSSAG00000066666	ENSSSAG00000070706	ENSSSAG00000079808
ENSSSAG00000066299	ENSSSAG00000066704	ENSSSAG00000070772	ENSSSAG00000079819
ENSSSAG00000066379	ENSSSAG00000066753	ENSSSAG00000070909	ENSSSAG00000079850
ENSSSAG00000066388	ENSSSAG00000066992	ENSSSAG00000071096	ENSSSAG00000080203
ENSSSAG00000066452	ENSSSAG00000067007	ENSSSAG00000071257	ENSSSAG00000080221
ENSSSAG00000066490	ENSSSAG00000067010	ENSSSAG00000071426	ENSSSAG00000080254
ENSSSAG00000066682	ENSSSAG00000067032	ENSSSAG00000071625	ENSSSAG00000080810
ENSSSAG00000066718	ENSSSAG00000067060	ENSSSAG00000072027	ENSSSAG00000080818
ENSSSAG00000066875	ENSSSAG00000067079	ENSSSAG00000072767	ENSSSAG00000080853
ENSSSAG00000066876	ENSSSAG00000067123	ENSSSAG00000072938	ENSSSAG00000080999
ENSSSAG00000066992	ENSSSAG00000067377	ENSSSAG00000072947	ENSSSAG00000081076
ENSSSAG00000067032	ENSSSAG00000067458	ENSSSAG00000073067	ENSSSAG00000081124
ENSSSAG00000067079	ENSSSAG00000067519	ENSSSAG00000073169	ENSSSAG00000081338
ENSSSAG00000067102	ENSSSAG00000067552	ENSSSAG00000073297	ENSSSAG00000081416
ENSSSAG00000067314	ENSSSAG00000067569	ENSSSAG00000073374	ENSSSAG00000081673
ENSSSAG00000067461	ENSSSAG00000067940	ENSSSAG00000073476	ENSSSAG00000081688
ENSSSAG00000067519	ENSSSAG00000067992	ENSSSAG00000073567	ENSSSAG00000081705
ENSSSAG00000067538	ENSSSAG00000068084	ENSSSAG00000073640
ENSSSAG00000067746	ENSSSAG00000068095	ENSSSAG00000073814
ENSSSAG00000067959	ENSSSAG00000068125	ENSSSAG00000073862
ENSSSAG00000068208	ENSSSAG00000068208	ENSSSAG00000073880
ENSSSAG00000068231	ENSSSAG00000068522	ENSSSAG00000073963
ENSSSAG00000068245	ENSSSAG00000068566	ENSSSAG00000073990
ENSSSAG00000068576	ENSSSAG00000068576	ENSSSAG00000074083
ENSSSAG00000068583	ENSSSAG00000068588	ENSSSAG00000074221
ENSSSAG00000068588	ENSSSAG00000068679	ENSSSAG00000074496
ENSSSAG00000068931	ENSSSAG00000068724	ENSSSAG00000074549
ENSSSAG00000069090	ENSSSAG00000068938	ENSSSAG00000074694
ENSSSAG00000069469	ENSSSAG00000069187	ENSSSAG00000074762
ENSSSAG00000069495	ENSSSAG00000069921	ENSSSAG00000074900
ENSSSAG00000069614	ENSSSAG00000069979	ENSSSAG00000074952
ENSSSAG00000069625	ENSSSAG00000070257	ENSSSAG00000074962
ENSSSAG00000069735	ENSSSAG00000070363	ENSSSAG00000074966
ENSSSAG00000069988	ENSSSAG00000070378	ENSSSAG00000075277
ENSSSAG00000070077	ENSSSAG00000070421	ENSSSAG00000075326
ENSSSAG00000070237	ENSSSAG00000070462	ENSSSAG00000075516
ENSSSAG00000070333	ENSSSAG00000070573	ENSSSAG00000075604
ENSSSAG00000070373	ENSSSAG00000070608	ENSSSAG00000075674
ENSSSAG00000070421	ENSSSAG00000070772	ENSSSAG00000075706
ENSSSAG00000070500	ENSSSAG00000071257	ENSSSAG00000075895
ENSSSAG00000070520	ENSSSAG00000071396	ENSSSAG00000075941
ENSSSAG00000070577	ENSSSAG00000071426	ENSSSAG00000075947
ENSSSAG00000070646	ENSSSAG00000071614	ENSSSAG00000076311
ENSSSAG00000071549	ENSSSAG00000071859	ENSSSAG00000076338
ENSSSAG00000071570	ENSSSAG00000072049	ENSSSAG00000076373
ENSSSAG00000071717	ENSSSAG00000072099	ENSSSAG00000076619
ENSSSAG00000071860	ENSSSAG00000072145	ENSSSAG00000076660
ENSSSAG00000071861	ENSSSAG00000072377	ENSSSAG00000076696
ENSSSAG00000071892	ENSSSAG00000072637	ENSSSAG00000076758
ENSSSAG00000071903	ENSSSAG00000073070	ENSSSAG00000076897
ENSSSAG00000071909	ENSSSAG00000073081	ENSSSAG00000077179
ENSSSAG00000072049	ENSSSAG00000073085	ENSSSAG00000077304
ENSSSAG00000072099	ENSSSAG00000073258	ENSSSAG00000077388
ENSSSAG00000072141	ENSSSAG00000073424	ENSSSAG00000077402
ENSSSAG00000072166	ENSSSAG00000073478	ENSSSAG00000077407
ENSSSAG00000072204	ENSSSAG00000073590	ENSSSAG00000077419
ENSSSAG00000072226	ENSSSAG00000073601	ENSSSAG00000077602
ENSSSAG00000072341	ENSSSAG00000073814	ENSSSAG00000078319
ENSSSAG00000072347	ENSSSAG00000074083	ENSSSAG00000078735
ENSSSAG00000072494	ENSSSAG00000074128	ENSSSAG00000078797
ENSSSAG00000072805	ENSSSAG00000074148	ENSSSAG00000078808
ENSSSAG00000073269	ENSSSAG00000074191	ENSSSAG00000078809
ENSSSAG00000073629	ENSSSAG00000074253	ENSSSAG00000078814
ENSSSAG00000073638	ENSSSAG00000074472	ENSSSAG00000078821
ENSSSAG00000073641	ENSSSAG00000074496	ENSSSAG00000078846
ENSSSAG00000074128	ENSSSAG00000074511	ENSSSAG00000078875
ENSSSAG00000074132	ENSSSAG00000074541	ENSSSAG00000078885
ENSSSAG00000074191	ENSSSAG00000074549	ENSSSAG00000078932
ENSSSAG00000074228	ENSSSAG00000074646	ENSSSAG00000079027
ENSSSAG00000074264	ENSSSAG00000074924	ENSSSAG00000079094
ENSSSAG00000074472	ENSSSAG00000074998	ENSSSAG00000079520
ENSSSAG00000074541	ENSSSAG00000075015	ENSSSAG00000079619
ENSSSAG00000074653	ENSSSAG00000075259	ENSSSAG00000079623
ENSSSAG00000074686	ENSSSAG00000075329	ENSSSAG00000079637
ENSSSAG00000074920	ENSSSAG00000075404	ENSSSAG00000079753
ENSSSAG00000074998	ENSSSAG00000075646	ENSSSAG00000079819
ENSSSAG00000075123	ENSSSAG00000075667	ENSSSAG00000079925
ENSSSAG00000075127	ENSSSAG00000075713	ENSSSAG00000080065
ENSSSAG00000075268	ENSSSAG00000075748	ENSSSAG00000080096
ENSSSAG00000075558	ENSSSAG00000075884	ENSSSAG00000080203
ENSSSAG00000075573	ENSSSAG00000076151	ENSSSAG00000080376
ENSSSAG00000075667	ENSSSAG00000076388	ENSSSAG00000080439
ENSSSAG00000075738	ENSSSAG00000076426	ENSSSAG00000080504
ENSSSAG00000075761	ENSSSAG00000076537	ENSSSAG00000080575
ENSSSAG00000076234	ENSSSAG00000076569	ENSSSAG00000080680
ENSSSAG00000076388	ENSSSAG00000076668	ENSSSAG00000080722
ENSSSAG00000076426	ENSSSAG00000076906	ENSSSAG00000080772
ENSSSAG00000076569	ENSSSAG00000076960	ENSSSAG00000081027
ENSSSAG00000076740	ENSSSAG00000077002	ENSSSAG00000081071
ENSSSAG00000076852	ENSSSAG00000077005	ENSSSAG00000081097
ENSSSAG00000076893	ENSSSAG00000077082	ENSSSAG00000081177
ENSSSAG00000076906	ENSSSAG00000077200	ENSSSAG00000081355
ENSSSAG00000076983	ENSSSAG00000077218	ENSSSAG00000081374
ENSSSAG00000077003	ENSSSAG00000077285	ENSSSAG00000081388
ENSSSAG00000077089	ENSSSAG00000077304	ENSSSAG00000081604
ENSSSAG00000077233	ENSSSAG00000077458
ENSSSAG00000077419	ENSSSAG00000077505
ENSSSAG00000077435	ENSSSAG00000077541
ENSSSAG00000077506	ENSSSAG00000077593
ENSSSAG00000077528	ENSSSAG00000077838
ENSSSAG00000077668	ENSSSAG00000078142
ENSSSAG00000077717	ENSSSAG00000078161
ENSSSAG00000077815	ENSSSAG00000078623
ENSSSAG00000077838	ENSSSAG00000078661
ENSSSAG00000077887	ENSSSAG00000078691
ENSSSAG00000077997	ENSSSAG00000078738
ENSSSAG00000078122	ENSSSAG00000078982
ENSSSAG00000078195	ENSSSAG00000079003
ENSSSAG00000078319	ENSSSAG00000079027
ENSSSAG00000078359	ENSSSAG00000079236
ENSSSAG00000078371	ENSSSAG00000079247
ENSSSAG00000078581	ENSSSAG00000079256
ENSSSAG00000078702	ENSSSAG00000079520
ENSSSAG00000078735	ENSSSAG00000079687
ENSSSAG00000078762	ENSSSAG00000079743
ENSSSAG00000078813	ENSSSAG00000079753
ENSSSAG00000078821	ENSSSAG00000079818
ENSSSAG00000078828	ENSSSAG00000079819
ENSSSAG00000079043	ENSSSAG00000079952
ENSSSAG00000079067	ENSSSAG00000079996
ENSSSAG00000079561	ENSSSAG00000080082
ENSSSAG00000079606	ENSSSAG00000080096
ENSSSAG00000079627	ENSSSAG00000080317
ENSSSAG00000079696	ENSSSAG00000080426
ENSSSAG00000079756	ENSSSAG00000080433
ENSSSAG00000079952	ENSSSAG00000080454
ENSSSAG00000079971	ENSSSAG00000080575
ENSSSAG00000079996	ENSSSAG00000080845
ENSSSAG00000080011	ENSSSAG00000080953
ENSSSAG00000080082	ENSSSAG00000081028
ENSSSAG00000080091	ENSSSAG00000081098
ENSSSAG00000080308	ENSSSAG00000081238
ENSSSAG00000080341	ENSSSAG00000081267
ENSSSAG00000080346	ENSSSAG00000081270
ENSSSAG00000080409	ENSSSAG00000081289
ENSSSAG00000080426	ENSSSAG00000081334
ENSSSAG00000080482	ENSSSAG00000081374
ENSSSAG00000080730	ENSSSAG00000081647
ENSSSAG00000080777	ENSSSAG00000081691
ENSSSAG00000081289	ENSSSAG00000081700
ENSSSAG00000081326	ENSSSAG00000081727
ENSSSAG00000081334
ENSSSAG00000081647
ENSSSAG00000081691

## Sheet: RBC 346 genes
Exclusively expressed in RBCs
Ensembl ID	Gene name	Gene description
ENSSSAG00000049370
ENSSSAG00000060455	gad1b	glutamate decarboxylase 1-like
ENSSSAG00000066034	xk	X-linked Kx blood group
ENSSSAG00000075842	PL8L1	cornifelin homolog A-like
ENSSSAG00000067230	s20aa	Sodium-dependent phosphate transporter 1-A
ENSSSAG00000079193	TPOR	thrombopoietin receptor-like
ENSSSAG00000074159	nua4l	NADH dehydrogenase 1 alpha subcomplex subunit 4-like 2
ENSSSAG00000000295	klf1	Krueppel-like factor 1
ENSSSAG00000072544
ENSSSAG00000040912
ENSSSAG00000044794
ENSSSAG00000051337	pdzd7	PDZ domain containing 7
ENSSSAG00000001660	abhd3	phospholipase ABHD3-like
ENSSSAG00000077517	nfe2	transcription factor NF-E2 45 kDa subunit-like
ENSSSAG00000077022	add2	adducin 2
ENSSSAG00000065710	nfe2	transcription factor NF-E2 45 kDa subunit-like
ENSSSAG00000060567	ngef	ephexin-1-like
ENSSSAG00000051492	agrp2	agouti-related peptide 2
ENSSSAG00000054849	CCR9	C-C chemokine receptor type 9-like
ENSSSAG00000005900	klf1	zinc finger protein 120-like
ENSSSAG00000048709	b3galt2	beta-1,3-galactosyltransferase 2
ENSSSAG00000050374	slc13a5b	solute carrier family 13 member 5-like
ENSSSAG00000043552	si:dkey-15b23.3	transmembrane channel like 3
ENSSSAG00000007999		nuclear pore membrane glycoprotein 210-like
ENSSSAG00000075233	rph3ab	rabphilin-3A-like
ENSSSAG00000037674	ITGA2	integrin alpha-2-like
ENSSSAG00000057662	fam78ab	protein FAM78A-like
ENSSSAG00000053815	gp1bb	glycoprotein Ib platelet subunit beta
ENSSSAG00000045613
ENSSSAG00000071116	ccr9	C-C chemokine receptor type 9
ENSSSAG00000070105	fcho1	F-BAR domain only protein 1-like
ENSSSAG00000010272		hemoglobin subunit beta-like
ENSSSAG00000048830
ENSSSAG00000066730	zic1	zinc finger protein ZIC 1
ENSSSAG00000005332	ano9b	anoctamin-9-like
ENSSSAG00000063081	cd79b	CD79b molecule
ENSSSAG00000069292	tnc	tenascin
ENSSSAG00000008178
ENSSSAG00000015742		uncharacterized LOC106563021
ENSSSAG00000007196
ENSSSAG00000049747	sftpba	proactivator polypeptide-like
ENSSSAG00000056327	KRTCAP3	keratinocyte-associated protein 3-like
ENSSSAG00000045607		CCL4-like chemokine
ENSSSAG00000039729	ankrd6b	ankyrin repeat domain-containing protein 6-like
ENSSSAG00000063446	ssa-mir-144	ssa-mir-144
ENSSSAG00000004204
ENSSSAG00000009494
ENSSSAG00000011051	prss1	serine protease 1
ENSSSAG00000048638	RGS2	regulator of G-protein signaling 21-like
ENSSSAG00000004217	bpi	Bactericidal permeability-increasing protein
ENSSSAG00000072097	g6fl	uncharacterized LOC106579796
ENSSSAG00000042043	nattl	Natterin-like protein
ENSSSAG00000068753	p2ry13	P2Y purinoceptor 13-like
ENSSSAG00000003317	cblc	Cbl proto-oncogene C, E3 ubiquitin protein ligase
ENSSSAG00000073111	klf15	Kruppel-like factor 15
ENSSSAG00000041341		TRAF3-interacting JNK-activating modulator-like
ENSSSAG00000052986	myot	palladin-like
ENSSSAG00000046057	hbbe2	hemoglobin subunit beta-2-like
ENSSSAG00000068022		nuclear factor 7, brain-like
ENSSSAG00000068102
ENSSSAG00000077240
ENSSSAG00000005110
ENSSSAG00000005303	gba	glucosylceramidase beta
ENSSSAG00000062898
ENSSSAG00000003631
ENSSSAG00000041288	sh3d21	CD2-associated protein-like
ENSSSAG00000070081
ENSSSAG00000067089	KIF21A	kinesin-like protein KIF21A
ENSSSAG00000069494	lcp2	lymphocyte cytosolic protein 2
ENSSSAG00000042703		uncharacterized LOC106577995
ENSSSAG00000005945	NFIL3	nuclear factor interleukin-3-regulated protein-like
ENSSSAG00000001320
ENSSSAG00000058124	gpx4a	glutathione peroxidase 4a
ENSSSAG00000056982	si:dkeyp-27e10.3	UPF0606 protein KIAA1549-like
ENSSSAG00000010978
ENSSSAG00000081690
ENSSSAG00000014897	b2ml	beta-2-microglobulin-like
ENSSSAG00000058243	aplnrb	apelin receptor b
ENSSSAG00000067358		wiskott-Aldrich syndrome protein homolog
ENSSSAG00000048994	mpx	eosinophil peroxidase
ENSSSAG00000005548	myo1f	unconventional myosin-If
ENSSSAG00000055020
ENSSSAG00000039730	irf4	Interferon regulatory factor 4
ENSSSAG00000075280	p2rx3b	P2X purinoceptor 3-like
ENSSSAG00000074886	ptger4a	prostaglandin E2 receptor EP4 subtype-like
ENSSSAG00000062916
ENSSSAG00000053101
ENSSSAG00000061958	pou2af1	POU class 2 homeobox associating factor 1
ENSSSAG00000043825
ENSSSAG00000057717
ENSSSAG00000025750		integrin alpha-4-like
ENSSSAG00000069905	il1r2	interleukin-1 receptor type II
ENSSSAG00000064537
ENSSSAG00000079339	f2r	proteinase-activated receptor 1-like
ENSSSAG00000066793
ENSSSAG00000000300		uncharacterized LOC106589591
ENSSSAG00000002503	PRVU	parvalbumin, thymic CPV3-like
ENSSSAG00000051341	grin2db	zinc finger CCCH domain-containing protein 18-like
ENSSSAG00000073425	B4GALT1	beta-1,4-galactosyltransferase 1-like
ENSSSAG00000081664
ENSSSAG00000049767
ENSSSAG00000007846	RNF151	RING finger protein 151-like
ENSSSAG00000052079	gna14a	guanine nucleotide-binding protein subunit alpha-14-like
ENSSSAG00000064553
ENSSSAG00000078373	si:ch1073-440b2.1	LON peptidase N-terminal domain and RING finger protein 2-like
ENSSSAG00000071068	znf296	zinc finger protein 296
ENSSSAG00000004141
ENSSSAG00000075922	ckm2	creatine kinase-2
ENSSSAG00000001161
ENSSSAG00000048048		zinc finger protein Aiolos-like
ENSSSAG00000069980
ENSSSAG00000080424	CISH	cytokine-inducible SH2-containing protein-like
ENSSSAG00000074416
ENSSSAG00000004673	ssa-mir-144	ssa-mir-144
ENSSSAG00000003776	p2rx3b	P2X purinoceptor 3-like
ENSSSAG00000071473	exoc3l2b	exocyst complex component 3-like 2b
ENSSSAG00000042666	coro1a	coronin-1A-like
ENSSSAG00000062909
ENSSSAG00000080074		smoothelin-like protein 2
ENSSSAG00000061479	CSF1R	macrophage colony stimulating factor receptor-like protein
ENSSSAG00000004145
ENSSSAG00000015553	PAQR5	membrane progestin receptor gamma-B-like
ENSSSAG00000042059	si:dkey-15b23.3	si:dkey-15b23.3
ENSSSAG00000045392
ENSSSAG00000068313	tp8l2	Tumor necrosis factor, alpha-induced protein 8-like protein 2
ENSSSAG00000070202	lpxn	Leupaxin
ENSSSAG00000072560	CBFA2T3	CBFA2/RUNX1 partner transcriptional co-repressor 3
ENSSSAG00000000117	nkx6.2	homeobox protein Nkx-6.2-like
ENSSSAG00000054554
ENSSSAG00000055316		membrane progestin receptor gamma-B-like
ENSSSAG00000066789
ENSSSAG00000074036
ENSSSAG00000078587
ENSSSAG00000002933
ENSSSAG00000006371		uncharacterized LOC106609706
ENSSSAG00000008469	RNF151	RING finger protein 151-like
ENSSSAG00000066035	pcsk5a	proprotein convertase subtilisin/kexin type 5-like
ENSSSAG00000071029		G-protein coupled receptor family C group 6 member A-like
ENSSSAG00000002383	celf5a	CUGBP Elav-like family member 5
ENSSSAG00000042047		microtubule associated tumor suppressor 1a
ENSSSAG00000048203	MAFG	transcription factor MafG-like
ENSSSAG00000066001
ENSSSAG00000066591	calhm6	protein FAM26F-like
ENSSSAG00000008955
ENSSSAG00000017150
ENSSSAG00000017592
ENSSSAG00000033335	si:dkey-31f5.11	proline-rich transmembrane protein 4-like
ENSSSAG00000050815	arhgap4a	SLIT-ROBO Rho GTPase-activating protein 3-like
ENSSSAG00000070739
ENSSSAG00000052944		E3 ubiquitin-protein ligase TRIM39-like
ENSSSAG00000065267	plch2a	1-phosphatidylinositol 4,5-bisphosphate phosphodiesterase eta-2-like
ENSSSAG00000068204
ENSSSAG00000073696	nol4lb	nucleolar protein 4-like
ENSSSAG00000075756	cytip	cytohesin 1 interacting protein
ENSSSAG00000080136	si:ch73-335l21.2	si:ch73-335l21.2
ENSSSAG00000054887		prolactin receptor-like
ENSSSAG00000079703	SLC5A3	sodium/myo-inositol cotransporter-like
ENSSSAG00000004108
ENSSSAG00000029230		hemoglobin subunit beta-like
ENSSSAG00000042461	gja5a	gap junction alpha-5 protein-like
ENSSSAG00000081692
ENSSSAG00000002455	CPLX1	complexin-1-like
ENSSSAG00000039462
ENSSSAG00000041866		specifically androgen-regulated gene protein-like
ENSSSAG00000044756
ENSSSAG00000047495	ccdc88b	protein Daple-like
ENSSSAG00000057397	si:dkey-22o22.2	neural-cadherin-like
ENSSSAG00000057778
ENSSSAG00000063056	ENDD1	endonuclease domain-containing 1 protein-like
ENSSSAG00000066337	rgs13	regulator of G-protein signaling 21-like
ENSSSAG00000001509
ENSSSAG00000009771	dhrs13a.1	dehydrogenase/reductase (SDR family) member 13a, tandem duplicate 1
ENSSSAG00000042601
ENSSSAG00000001503	nptx2b	neuronal pentraxin-2-like
ENSSSAG00000045725
ENSSSAG00000048875
ENSSSAG00000064300	prr5l	proline rich 5 like
ENSSSAG00000074585	ssa-mir-29b-3	ssa-mir-29b-3
ENSSSAG00000008376	U7	U7 small nuclear RNA
ENSSSAG00000009944		caspase recruitment domain-containing protein 11-like
ENSSSAG00000010369	cd79a	B-cell antigen receptor complex-associated protein alpha chain-like
ENSSSAG00000013456		ctenidin-3-like
ENSSSAG00000042638	HES1	transcription factor HES-1-B-like
ENSSSAG00000055528
ENSSSAG00000059122		CLOCK-interacting pacemaker-like
ENSSSAG00000068759	P2RY13	P2Y purinoceptor 13-like
ENSSSAG00000073170
ENSSSAG00000079367	TMEM125	transmembrane protein 125-like
ENSSSAG00000000274	rgl3a	ral guanine nucleotide dissociation stimulator-like 1
ENSSSAG00000003398
ENSSSAG00000026844	wdr76	WD repeat-containing protein 76-like
ENSSSAG00000048536
ENSSSAG00000050491	mgat3a	beta-1,4-mannosyl-glycoprotein 4-beta-N-acetylglucosaminyltransferase-like
ENSSSAG00000066697		leucine-rich repeat-containing protein 10-like
ENSSSAG00000075618
ENSSSAG00000003873		TBC1 domain family member 9-like
ENSSSAG00000057689
ENSSSAG00000066884	amt	aminomethyltransferase
ENSSSAG00000079955	gtr11	Solute carrier family 2, facilitated glucose transporter member 11
ENSSSAG00000080054
ENSSSAG00000080058
ENSSSAG00000004730
ENSSSAG00000008390	ikzf1	IKAROS family zinc finger 1
ENSSSAG00000024059
ENSSSAG00000048810
ENSSSAG00000050499	MGAT3	beta-1,4-mannosyl-glycoprotein 4-beta-N-acetylglucosaminyltransferase-like
ENSSSAG00000052856		alpha-2-macroglobulin-like
ENSSSAG00000059851	spd2a	SH3 and PX domain-containing protein 2A
ENSSSAG00000075367
ENSSSAG00000042037
ENSSSAG00000042164
ENSSSAG00000063337	si:rp71-68n21.9	kelch-like protein 9
ENSSSAG00000066891	tmem35	transmembrane protein 35-like
ENSSSAG00000069003	PLPP7	probable lipid phosphate phosphatase PPAPDC3
ENSSSAG00000075381
ENSSSAG00000002715		tumor suppressor candidate 5 homolog
ENSSSAG00000010653	plek	pleckstrin-like
ENSSSAG00000036884		FERM domain-containing protein 7-like
ENSSSAG00000039424
ENSSSAG00000045298
ENSSSAG00000048871
ENSSSAG00000054963		beta-crystallin A1-2-like
ENSSSAG00000055608		uncharacterized LOC106577851
ENSSSAG00000058744
ENSSSAG00000064706	erich2	glutamate rich 2
ENSSSAG00000066773		homeobox protein HoxC6ba
ENSSSAG00000069152	fkh	fork head domain protein
ENSSSAG00000071362	shrprbck1r	sharpin and rbck1 related
ENSSSAG00000080297	zgc:65851	low molecular weight neuronal intermediate filament-like
ENSSSAG00000003503
ENSSSAG00000009613
ENSSSAG00000009620
ENSSSAG00000045142
ENSSSAG00000048857
ENSSSAG00000056863		mucin-5AC-like
ENSSSAG00000063196	pvrl1	Poliovirus receptor-related protein 1
ENSSSAG00000067197		inactive dipeptidyl peptidase 10-like
ENSSSAG00000067949	si:ch211-225p5.8	si:ch211-225p5.8
ENSSSAG00000015791		pro-neuropeptide Y
ENSSSAG00000025357
ENSSSAG00000026391
ENSSSAG00000037693	mgst2	microsomal glutathione S-transferase 2
ENSSSAG00000039428
ENSSSAG00000041827
ENSSSAG00000042819	p2ry13	purinergic receptor P2Y13
ENSSSAG00000046853	rasal3	ras GTPase-activating protein nGAP-like
ENSSSAG00000054510	atp4b	ATPase H+/K+ transporting subunit beta
ENSSSAG00000055798
ENSSSAG00000061953		fucolectin-like
ENSSSAG00000068183		uncharacterized LOC106607157
ENSSSAG00000078189	ogfrl1	opioid growth factor receptor-like protein 1
ENSSSAG00000000291
ENSSSAG00000001726
ENSSSAG00000002051	SLA	src-like-adapter
ENSSSAG00000004102
ENSSSAG00000004106
ENSSSAG00000004681	scgn	secretagogin-like
ENSSSAG00000010099	rasgrp4	RAS guanyl-releasing protein 1-like
ENSSSAG00000011463	p2ry11	purinergic receptor P2Y, G-protein coupled, 11
ENSSSAG00000041780		FERM domain-containing protein 7-like
ENSSSAG00000043691	HIPK4	homeodomain interacting protein kinase 4
ENSSSAG00000043827	gpr55a	lysophosphatidic acid receptor 6-like
ENSSSAG00000045155	cfap57	cilia and flagella associated protein 57
ENSSSAG00000053172	fgf3	fibroblast growth factor 3-like
ENSSSAG00000060224
ENSSSAG00000064797
ENSSSAG00000066612		olfactory receptor 1D2-like
ENSSSAG00000067581
ENSSSAG00000073114	CL056	chromosome ssa17 open reading frame, human C12orf56
ENSSSAG00000073387	chrna4a	neuronal acetylcholine receptor subunit alpha-2-like
ENSSSAG00000073540	alat2	Alanine aminotransferase 2-like
ENSSSAG00000075787	RASSF5	ras association domain-containing protein 5-like
ENSSSAG00000078917	illr4	asialoglycoprotein receptor 1-like
ENSSSAG00000078990
ENSSSAG00000009956
ENSSSAG00000048922
ENSSSAG00000064448	CDH12	cadherin-12-like
ENSSSAG00000071526	got1l1	aspartate aminotransferase, cytoplasmic-like
ENSSSAG00000077822	prlhr2a	prolactin-releasing peptide receptor-like
ENSSSAG00000080524	ADORA2A	adenosine receptor A2b-like
ENSSSAG00000002209		beta-1,4-galactosyltransferase 1-like
ENSSSAG00000002928		myosin-11-like
ENSSSAG00000004136
ENSSSAG00000004138
ENSSSAG00000004153
ENSSSAG00000005679	SYNPO2	synaptopodin-2-like
ENSSSAG00000036507	scgn	secretagogin-like
ENSSSAG00000040306
ENSSSAG00000042200
ENSSSAG00000042636
ENSSSAG00000044173	susd1	sushi domain-containing protein 1-like
ENSSSAG00000047771
ENSSSAG00000050716
ENSSSAG00000052045		4F2 cell-surface antigen heavy chain-like
ENSSSAG00000053111
ENSSSAG00000055464
ENSSSAG00000070664
ENSSSAG00000071423	chrna5	neuronal acetylcholine receptor subunit alpha-5-like
ENSSSAG00000075423	slitrk3b	SLIT and NTRK-like protein 3
ENSSSAG00000076214	mpeg1	macrophage expressed 1
ENSSSAG00000002678
ENSSSAG00000010890
ENSSSAG00000012971
ENSSSAG00000015493	lyn	v-yes-1 Yamaguchi sarcoma viral related oncogene homolog
ENSSSAG00000023283
ENSSSAG00000037678
ENSSSAG00000040869	cnr1	cannabinoid receptor 1
ENSSSAG00000043231
ENSSSAG00000051194	btbd16	BTB (POZ) domain containing 16
ENSSSAG00000051345
ENSSSAG00000052066
ENSSSAG00000056929	buc	uncharacterized LOC106569294
ENSSSAG00000057347
ENSSSAG00000059627	plcxd3	phosphatidylinositol specific phospholipase C X domain containing 3
ENSSSAG00000066731	GAPR1	uncharacterized LOC106570345
ENSSSAG00000068698	si:dkey-228d14.5	transmembrane protein 150A-like
ENSSSAG00000072467
ENSSSAG00000073658	RAB3A	ras-related protein Rab-3A-like
ENSSSAG00000076144
ENSSSAG00000079030
ENSSSAG00000079217	tlr1	toll-like receptor 6
ENSSSAG00000001947	ncf4	neutrophil cytosol factor 4-like
ENSSSAG00000001991	irf4a	interferon regulatory factor 4-like
ENSSSAG00000007311
ENSSSAG00000030931	ndufa7	NADH:ubiquinone oxidoreductase subunit A7
ENSSSAG00000037979	ssa-mir-101a-2	ssa-mir-101a-2
ENSSSAG00000043207	foxj1b	forkhead box protein J1-B-like
ENSSSAG00000044430		transcription factor SOX-4-like
ENSSSAG00000073215	PHYHIP	phytanoyl-CoA hydroxylase-interacting protein-like
ENSSSAG00000078914		C-type lectin domain family 4 member E-like
ENSSSAG00000000845
ENSSSAG00000006841		uncharacterized LOC106571891
ENSSSAG00000025124	CFAD	complement factor D-like
ENSSSAG00000049220
ENSSSAG00000050659
ENSSSAG00000051559	irk8	Salmo salar ATP-sensitive inward rectifier potassium channel 8 (irk8), mRNA.
ENSSSAG00000054913	kera	keratocan-like
ENSSSAG00000056391
ENSSSAG00000057238	LRRC75A	leucine-rich repeat-containing protein 75A-like
ENSSSAG00000058344	ikzf2	zinc finger protein Helios-like
ENSSSAG00000058569	hmx2	homeobox protein HMX2-like
ENSSSAG00000064639		WD repeat-containing protein 64-like
ENSSSAG00000069055	cldn11a	claudin-11-like
ENSSSAG00000075466
ENSSSAG00000077038
ENSSSAG00000080056

## Sheet: RBCs_GO
GO:BP	RBCs 346 genes
Pathway:	G protein-coupled receptor signaling pathway	Cell surface receptor signaling pathway	Chemotaxis	Gas transport	Immune response-regulating signaling pathway	Reg. of cyclase activity	Phagocytosis	Response to ATP	Respiratory burst	Neuropeptide signaling pathway
	ENSSSAG00000011463	ENSSSAG00000003317	ENSSSAG00000042666	ENSSSAG00000010272	ENSSSAG00000007311	ENSSSAG00000042819	ENSSSAG00000001947	ENSSSAG00000003776	ENSSSAG00000001947	ENSSSAG00000015791
	ENSSSAG00000015791	ENSSSAG00000010369	ENSSSAG00000045607	ENSSSAG00000029230	ENSSSAG00000010369	ENSSSAG00000068753	ENSSSAG00000042666	ENSSSAG00000075280	ENSSSAG00000059851	ENSSSAG00000077822
	ENSSSAG00000040869	ENSSSAG00000011463	ENSSSAG00000052986	ENSSSAG00000046057	ENSSSAG00000063081	ENSSSAG00000068759	ENSSSAG00000059851
	ENSSSAG00000042819	ENSSSAG00000025750	ENSSSAG00000054849	ENSSSAG00000048536	ENSSSAG00000079217
	ENSSSAG00000043827	ENSSSAG00000037674	ENSSSAG00000071116
	ENSSSAG00000052079	ENSSSAG00000053172
	ENSSSAG00000054849	ENSSSAG00000054849
	ENSSSAG00000058243	ENSSSAG00000054887
	ENSSSAG00000066612	ENSSSAG00000061479
	ENSSSAG00000068753	ENSSSAG00000063081
	ENSSSAG00000068759	ENSSSAG00000068753
	ENSSSAG00000071029	ENSSSAG00000068759
	ENSSSAG00000071116	ENSSSAG00000071423
	ENSSSAG00000074886	ENSSSAG00000080524
	ENSSSAG00000077822
	ENSSSAG00000079339
	ENSSSAG00000080524

## Sheet: ASK & SHK-1
KEGG enrichment analysis	Overlapping genes in ASK and SHK-1 (2769)
Alanine, aspartate and glutamate metabolism	ECM-receptor interaction	Adherens junction	Cell adhesion molecules	Focal adhesion	TGF-beta signaling pathway	Calcium signaling pathway	Wnt signaling pathway	MAPK signaling pathway	Neuroactive ligand-receptor interaction
ENSSSAG00000003104	ENSSSAG00000002381	ENSSSAG00000001621	ENSSSAG00000000678	ENSSSAG00000001621	ENSSSAG00000001334	ENSSSAG00000001494	ENSSSAG00000001621	ENSSSAG00000001621	ENSSSAG00000001494
ENSSSAG00000004965	ENSSSAG00000007556	ENSSSAG00000001903	ENSSSAG00000004275	ENSSSAG00000002011	ENSSSAG00000002284	ENSSSAG00000002011	ENSSSAG00000003990	ENSSSAG00000002284	ENSSSAG00000003939
ENSSSAG00000006398	ENSSSAG00000010340	ENSSSAG00000002960	ENSSSAG00000008070	ENSSSAG00000002381	ENSSSAG00000002967	ENSSSAG00000002530	ENSSSAG00000004537	ENSSSAG00000002530	ENSSSAG00000003962
ENSSSAG00000012745	ENSSSAG00000029049	ENSSSAG00000002967	ENSSSAG00000020298	ENSSSAG00000002530	ENSSSAG00000003342	ENSSSAG00000003110	ENSSSAG00000005743	ENSSSAG00000002967	ENSSSAG00000004874
ENSSSAG00000015519	ENSSSAG00000029308	ENSSSAG00000003786	ENSSSAG00000040013	ENSSSAG00000003278	ENSSSAG00000005179	ENSSSAG00000003786	ENSSSAG00000006020	ENSSSAG00000003786	ENSSSAG00000005002
ENSSSAG00000018145	ENSSSAG00000042854	ENSSSAG00000006387	ENSSSAG00000040555	ENSSSAG00000003786	ENSSSAG00000007804	ENSSSAG00000003939	ENSSSAG00000006176	ENSSSAG00000003963	ENSSSAG00000005554
ENSSSAG00000046786	ENSSSAG00000045060	ENSSSAG00000009120	ENSSSAG00000041158	ENSSSAG00000003933	ENSSSAG00000041154	ENSSSAG00000003962	ENSSSAG00000006259	ENSSSAG00000004331	ENSSSAG00000007133
ENSSSAG00000052770	ENSSSAG00000047444	ENSSSAG00000031352	ENSSSAG00000042074	ENSSSAG00000003963	ENSSSAG00000049721	ENSSSAG00000003963	ENSSSAG00000009196	ENSSSAG00000004379	ENSSSAG00000007371
ENSSSAG00000053705	ENSSSAG00000052401	ENSSSAG00000038584	ENSSSAG00000042854	ENSSSAG00000007386	ENSSSAG00000051847	ENSSSAG00000004795	ENSSSAG00000042033	ENSSSAG00000004469	ENSSSAG00000007579
ENSSSAG00000058653	ENSSSAG00000053761	ENSSSAG00000041158	ENSSSAG00000043624	ENSSSAG00000007556	ENSSSAG00000053379	ENSSSAG00000004802	ENSSSAG00000043665	ENSSSAG00000005289	ENSSSAG00000007918
ENSSSAG00000059146	ENSSSAG00000064017	ENSSSAG00000048421	ENSSSAG00000043668	ENSSSAG00000009590	ENSSSAG00000053491	ENSSSAG00000005002	ENSSSAG00000044612	ENSSSAG00000007386	ENSSSAG00000008125
ENSSSAG00000059835	ENSSSAG00000064431	ENSSSAG00000049128	ENSSSAG00000044864	ENSSSAG00000010340	ENSSSAG00000054300	ENSSSAG00000005432	ENSSSAG00000047367	ENSSSAG00000009590	ENSSSAG00000008411
ENSSSAG00000068353	ENSSSAG00000068006	ENSSSAG00000050060	ENSSSAG00000046765	ENSSSAG00000025368	ENSSSAG00000054907	ENSSSAG00000007386	ENSSSAG00000047941	ENSSSAG00000012776	ENSSSAG00000008704
ENSSSAG00000069911	ENSSSAG00000068297	ENSSSAG00000052924	ENSSSAG00000049812	ENSSSAG00000029049	ENSSSAG00000055340	ENSSSAG00000007918	ENSSSAG00000048313	ENSSSAG00000015618	ENSSSAG00000009203
ENSSSAG00000071341	ENSSSAG00000069947	ENSSSAG00000054714	ENSSSAG00000049983	ENSSSAG00000029308	ENSSSAG00000061248	ENSSSAG00000008411	ENSSSAG00000048514	ENSSSAG00000025368	ENSSSAG00000010109
ENSSSAG00000075564	ENSSSAG00000073014	ENSSSAG00000056931	ENSSSAG00000050060	ENSSSAG00000040258	ENSSSAG00000063207	ENSSSAG00000008704	ENSSSAG00000049128	ENSSSAG00000030520	ENSSSAG00000024728
ENSSSAG00000081646	ENSSSAG00000074181	ENSSSAG00000065759	ENSSSAG00000052498	ENSSSAG00000041081	ENSSSAG00000063609	ENSSSAG00000010828	ENSSSAG00000049857	ENSSSAG00000040030	ENSSSAG00000038838
	ENSSSAG00000074254	ENSSSAG00000066691	ENSSSAG00000053761	ENSSSAG00000042854	ENSSSAG00000065819	ENSSSAG00000015618	ENSSSAG00000050590	ENSSSAG00000040258	ENSSSAG00000039798
	ENSSSAG00000074414	ENSSSAG00000071101	ENSSSAG00000054917	ENSSSAG00000045060	ENSSSAG00000066270	ENSSSAG00000024728	ENSSSAG00000051536	ENSSSAG00000041461	ENSSSAG00000040374
	ENSSSAG00000077524	ENSSSAG00000071586	ENSSSAG00000062927	ENSSSAG00000046597	ENSSSAG00000066596	ENSSSAG00000025368	ENSSSAG00000054654	ENSSSAG00000042728	ENSSSAG00000040649
	ENSSSAG00000078379	ENSSSAG00000072016	ENSSSAG00000063270	ENSSSAG00000046724	ENSSSAG00000066877	ENSSSAG00000038838	ENSSSAG00000063938	ENSSSAG00000044339	ENSSSAG00000040921
	ENSSSAG00000080528	ENSSSAG00000072469	ENSSSAG00000063300	ENSSSAG00000047444	ENSSSAG00000067627	ENSSSAG00000040213	ENSSSAG00000066489	ENSSSAG00000046073	ENSSSAG00000042021
	ENSSSAG00000081733	ENSSSAG00000072899	ENSSSAG00000064816	ENSSSAG00000047982	ENSSSAG00000069050	ENSSSAG00000040258	ENSSSAG00000066848	ENSSSAG00000046597	ENSSSAG00000042590
		ENSSSAG00000077362	ENSSSAG00000065323	ENSSSAG00000048514	ENSSSAG00000070484	ENSSSAG00000040374	ENSSSAG00000067733	ENSSSAG00000046748	ENSSSAG00000042720
		ENSSSAG00000078048	ENSSSAG00000065520	ENSSSAG00000052401	ENSSSAG00000073918	ENSSSAG00000040955	ENSSSAG00000067794	ENSSSAG00000047385	ENSSSAG00000046059
		ENSSSAG00000078471	ENSSSAG00000065759	ENSSSAG00000053761	ENSSSAG00000074664	ENSSSAG00000042021	ENSSSAG00000069316	ENSSSAG00000047982	ENSSSAG00000046661
		ENSSSAG00000079460	ENSSSAG00000066135	ENSSSAG00000054371	ENSSSAG00000075702	ENSSSAG00000042720	ENSSSAG00000069468	ENSSSAG00000048010	ENSSSAG00000046777
		ENSSSAG00000081442	ENSSSAG00000066877	ENSSSAG00000054714	ENSSSAG00000078550	ENSSSAG00000042822	ENSSSAG00000069924	ENSSSAG00000048049	ENSSSAG00000047388
			ENSSSAG00000070521	ENSSSAG00000055981		ENSSSAG00000046777	ENSSSAG00000071611	ENSSSAG00000048514	ENSSSAG00000048685
			ENSSSAG00000070855	ENSSSAG00000056764		ENSSSAG00000047385	ENSSSAG00000072110	ENSSSAG00000049896	ENSSSAG00000050185
			ENSSSAG00000072016	ENSSSAG00000061720		ENSSSAG00000047982	ENSSSAG00000074519	ENSSSAG00000050287	ENSSSAG00000052295
			ENSSSAG00000072469	ENSSSAG00000063887		ENSSSAG00000048010	ENSSSAG00000075065	ENSSSAG00000050681	ENSSSAG00000053073
			ENSSSAG00000072574	ENSSSAG00000064017		ENSSSAG00000048685	ENSSSAG00000075292	ENSSSAG00000052811	ENSSSAG00000055360
			ENSSSAG00000075823	ENSSSAG00000064431		ENSSSAG00000053320	ENSSSAG00000075323	ENSSSAG00000053429	ENSSSAG00000055433
			ENSSSAG00000076875	ENSSSAG00000064589		ENSSSAG00000054371	ENSSSAG00000075681	ENSSSAG00000054371	ENSSSAG00000055648
			ENSSSAG00000077597	ENSSSAG00000065213		ENSSSAG00000054894	ENSSSAG00000075776	ENSSSAG00000054714	ENSSSAG00000055654
			ENSSSAG00000078584	ENSSSAG00000065464		ENSSSAG00000055360	ENSSSAG00000075892	ENSSSAG00000054894	ENSSSAG00000058897
			ENSSSAG00000079239	ENSSSAG00000066724		ENSSSAG00000055794	ENSSSAG00000076683	ENSSSAG00000055340	ENSSSAG00000059574
			ENSSSAG00000079346	ENSSSAG00000066886		ENSSSAG00000055981	ENSSSAG00000077734	ENSSSAG00000055981	ENSSSAG00000059908
			ENSSSAG00000080732	ENSSSAG00000067968		ENSSSAG00000056070	ENSSSAG00000080748	ENSSSAG00000056070	ENSSSAG00000063548
			ENSSSAG00000081100	ENSSSAG00000068006		ENSSSAG00000059908	ENSSSAG00000081058	ENSSSAG00000063307	ENSSSAG00000065185
			ENSSSAG00000081611	ENSSSAG00000068297		ENSSSAG00000063887		ENSSSAG00000063887	ENSSSAG00000065525
				ENSSSAG00000068593		ENSSSAG00000065213		ENSSSAG00000064266	ENSSSAG00000065752
				ENSSSAG00000069395		ENSSSAG00000066333		ENSSSAG00000064930	ENSSSAG00000065780
				ENSSSAG00000069947		ENSSSAG00000067733		ENSSSAG00000065213	ENSSSAG00000065829
				ENSSSAG00000071586		ENSSSAG00000069592		ENSSSAG00000065276	ENSSSAG00000066044
				ENSSSAG00000072110		ENSSSAG00000070454		ENSSSAG00000065784	ENSSSAG00000067381
				ENSSSAG00000072899		ENSSSAG00000071586		ENSSSAG00000065819	ENSSSAG00000068757
				ENSSSAG00000073014		ENSSSAG00000071836		ENSSSAG00000066886	ENSSSAG00000070335
				ENSSSAG00000074243		ENSSSAG00000071889		ENSSSAG00000067788	ENSSSAG00000070959
				ENSSSAG00000074414		ENSSSAG00000072547		ENSSSAG00000068857	ENSSSAG00000072685
				ENSSSAG00000075021		ENSSSAG00000072899		ENSSSAG00000069592	ENSSSAG00000073890
				ENSSSAG00000075450		ENSSSAG00000074168		ENSSSAG00000069897	ENSSSAG00000074923
				ENSSSAG00000075681		ENSSSAG00000074733		ENSSSAG00000071149	ENSSSAG00000075359
				ENSSSAG00000076319		ENSSSAG00000075744		ENSSSAG00000071299	ENSSSAG00000075851
				ENSSSAG00000078379		ENSSSAG00000075851		ENSSSAG00000071586	ENSSSAG00000076112
				ENSSSAG00000079029		ENSSSAG00000076800		ENSSSAG00000071889	ENSSSAG00000076800
				ENSSSAG00000080528		ENSSSAG00000077238		ENSSSAG00000072079	ENSSSAG00000077515
				ENSSSAG00000080593		ENSSSAG00000078414		ENSSSAG00000072110	ENSSSAG00000077521
				ENSSSAG00000080748		ENSSSAG00000078471		ENSSSAG00000072899	ENSSSAG00000078414
						ENSSSAG00000078769		ENSSSAG00000075323	ENSSSAG00000079460
								ENSSSAG00000075450	ENSSSAG00000079675
								ENSSSAG00000076076	ENSSSAG00000081132
								ENSSSAG00000077238	ENSSSAG00000081526
								ENSSSAG00000078026	ENSSSAG00000081666
								ENSSSAG00000078471
								ENSSSAG00000079058
								ENSSSAG00000081033
								ENSSSAG00000081531

## Sheet: ASK 146 genes
Exclusively expressed in ASK
Ensembl ID	Gene name	Gene description
ENSSSAG00000079419	ndnf	protein NDNF-like
ENSSSAG00000064268
ENSSSAG00000074252	THSD4	thrombospondin type-1 domain-containing protein 4-like
ENSSSAG00000067869	si:dkey-14o18.2	neuronal pentraxin-1-like
ENSSSAG00000065509	si:dkey-165a24.9	probable G-protein coupled receptor 132
ENSSSAG00000079066	msx2b	homeobox protein MSX-2-like
ENSSSAG00000080183	igfbp-3b1	insulin-like growth factor binding protein 3 paralog B1
ENSSSAG00000066058	gabrr2a	gamma-aminobutyric acid receptor subunit rho-2-like
ENSSSAG00000072257	olm2a	Olfactomedin-like protein 2A
ENSSSAG00000063403	si:dkey-101k6.5	TGF-beta receptor type-2-like
ENSSSAG00000069035	sncg	synuclein gamma
ENSSSAG00000009745
ENSSSAG00000001764	sdr42e2	putative short-chain dehydrogenase/reductase family 42E member 2
ENSSSAG00000069162	nova2	RNA-binding protein Nova-1-like
ENSSSAG00000077847		carbonyl reductase
ENSSSAG00000056488		transcription factor 12-like
ENSSSAG00000066686		inactive peptidyl-prolyl cis-trans isomerase FKBP6-like
ENSSSAG00000063888	si:ch1073-291c23.2	membrane-spanning 4-domains subfamily A member 4A-like
ENSSSAG00000080905	scn1laa	sodium channel protein type 2 subunit alpha-like
ENSSSAG00000005225	zgc:162509	uncharacterized LOC106610933
ENSSSAG00000041079	sox2	transcription factor Sox-2-like
ENSSSAG00000053099	sp7	transcription factor Sp7-like
ENSSSAG00000065366	cd200	CD200 molecule
ENSSSAG00000066689		rho GTPase-activating protein 40-like
ENSSSAG00000006015		putative ferric-chelate reductase 1
ENSSSAG00000040116	gfra3	GDNF family receptor alpha-4-like
ENSSSAG00000076417	bhlhe40	class E basic helix-loop-helix protein 40-like
ENSSSAG00000070529	tnfsf11	tumor necrosis factor ligand superfamily member 11-like
ENSSSAG00000004870
ENSSSAG00000055774		cytokine-like protein 1
ENSSSAG00000071160	foxa1	forkhead box A1
ENSSSAG00000076217	prf1.5	perforin-1-like
ENSSSAG00000041399	IGFBP-5B2	IGF binding protein 5
ENSSSAG00000000694	foxd1	forkhead box protein D1-like
ENSSSAG00000051131	lim2.1	lens fiber membrane intrinsic protein-like
ENSSSAG00000009751
ENSSSAG00000039114	pou2f3	POU class 2 homeobox 3
ENSSSAG00000002826		creatine kinase M-type-like
ENSSSAG00000054464
ENSSSAG00000008561	pacrg	PARK2 co-regulated
ENSSSAG00000076650
ENSSSAG00000050009
ENSSSAG00000004471	hxb7a	Homeobox protein Hox-B7a
ENSSSAG00000058639
ENSSSAG00000065761	ADGRA1	adhesion G protein-coupled receptor A3-like
ENSSSAG00000064178	fam167b	protein FAM167A-like
ENSSSAG00000070896		complement component C1q receptor-like
ENSSSAG00000043538	unm_sa1261	serine/threonine-protein kinase SBK1-like
ENSSSAG00000065036	GJB3	gap junction beta-3 protein-like
ENSSSAG00000003538	PM20D2	peptidase M20 domain-containing protein 2-like
ENSSSAG00000015538		potassium voltage-gated channel subfamily C member 1-like
ENSSSAG00000053190	agmo	alkylglycerol monooxygenase-like
ENSSSAG00000055769	msx1a	homeobox protein XHOX-7.1-like
ENSSSAG00000057442	OTUD7A	OTU domain-containing protein 7A-like
ENSSSAG00000067000
ENSSSAG00000064217	cx39.4	connexin 39.4
ENSSSAG00000068017		spindle assembly checkpoint kinase-like
ENSSSAG00000008745	lamb2l	laminin subunit beta-2-like
ENSSSAG00000000378		ras-related protein Rab-3D-like
ENSSSAG00000007275	mpp2a	MAGUK p55 subfamily member 2-like
ENSSSAG00000013717
ENSSSAG00000046541	tkta	transketolase-like
ENSSSAG00000070351
ENSSSAG00000074154	EEF1A1	elongation factor 1-alpha, somatic form-like
ENSSSAG00000056051	adamts1	ADAM metallopeptidase with thrombospondin type 1 motif 1
ENSSSAG00000065770
ENSSSAG00000066555
ENSSSAG00000079424	lzts1	leucine zipper putative tumor suppressor 1-like
ENSSSAG00000080247	srgap3	SLIT-ROBO Rho GTPase activating protein 3
ENSSSAG00000003922		carnosine synthase 1-like
ENSSSAG00000007244	pyya	peptide YY
ENSSSAG00000039988	NDUFA4L2	cytochrome c oxidase subunit NDUFA4-like
ENSSSAG00000045519	TNS4	tensin-4-like
ENSSSAG00000065896	slc35d2	UDP-N-acetylglucosamine/UDP-glucose/GDP-mannose transporter-like
ENSSSAG00000074825		A-kinase anchor protein 1, mitochondrial-like
ENSSSAG00000006353	adamts1	A disintegrin and metalloproteinase with thrombospondin motifs 1-like
ENSSSAG00000007370		deleted in malignant brain tumors 1 protein-like
ENSSSAG00000044760	IFFO1	intermediate filament family orphan 1
ENSSSAG00000066082	AGAP2	arf-GAP with GTPase, ANK repeat and PH domain-containing protein 1-like
ENSSSAG00000014048		OX-2 membrane glycoprotein-like
ENSSSAG00000001455	slc9a3r1b	Na(+)/H(+) exchange regulatory cofactor NHE-RF1-like
ENSSSAG00000030148	fhl5	four and a half LIM domains protein 2-like
ENSSSAG00000039324	LRATD2	LRAT domain containing 2
ENSSSAG00000044373	vangl1	vang-like protein 1
ENSSSAG00000069948	has3	hyaluronan synthase 3-like
ENSSSAG00000076399
ENSSSAG00000004371	hoxb3aa	homeobox protein HoxB3aa
ENSSSAG00000076096		glucagon-like peptide 2 receptor
ENSSSAG00000078343
ENSSSAG00000003042		macrophage mannose receptor 1-like
ENSSSAG00000035061
ENSSSAG00000045126	nkx3-1	NK3 homeobox 1
ENSSSAG00000054618		coagulation factor XIII A chain-like
ENSSSAG00000065508	PTGDR2	prostaglandin D2 receptor 2-like
ENSSSAG00000073302		myelin regulatory factor-like
ENSSSAG00000001998		nucleoplasmin-like protein ANO39
ENSSSAG00000004478
ENSSSAG00000044408
ENSSSAG00000050019
ENSSSAG00000055490	sox7	transcription factor Sox-7-like
ENSSSAG00000064162	paqr7b	membrane progestin receptor alpha-B-like
ENSSSAG00000068506
ENSSSAG00000003057
ENSSSAG00000039195
ENSSSAG00000044429
ENSSSAG00000054991
ENSSSAG00000055624
ENSSSAG00000074876	vcla	vinculin-like
ENSSSAG00000009221	serpine3	probable serpin E3
ENSSSAG00000062885		fibroblast growth factor receptor 3
ENSSSAG00000064290	fstl3	follistatin-related protein 3-like
ENSSSAG00000065510	ugt5g1	UDP-glucuronosyltransferase 1-2-like
ENSSSAG00000073288	cd151	CD151 molecule
ENSSSAG00000076661		zgc:153431
ENSSSAG00000006045	nmu	neuromedin-U-like
ENSSSAG00000068997	slc26a10	solute carrier family 26 member 10-like
ENSSSAG00000069344	s100b	protein S100-B-like
ENSSSAG00000070439	lamc3	laminin subunit gamma-3-like
ENSSSAG00000076864
ENSSSAG00000080387	KCNH7	potassium voltage-gated channel subfamily H member 7-like
ENSSSAG00000004424	HoxB4aa	homeobox protein Hox-B4a-like
ENSSSAG00000039238	cacnb3b	voltage-dependent L-type calcium channel subunit beta-4-like
ENSSSAG00000048583	rgs5b	regulator of G-protein signaling 5-like
ENSSSAG00000048687	SYNDIG1L	synapse differentiation-inducing gene protein 1-like
ENSSSAG00000051116	tmem168a	transmembrane protein 168-A-like
ENSSSAG00000055869	adamts18	A disintegrin and metalloproteinase with thrombospondin motifs 18-like
ENSSSAG00000059278	tmtc2a	transmembrane and TPR repeat-containing protein 2-like
ENSSSAG00000060896
ENSSSAG00000065096
ENSSSAG00000070012	tmem121aa	transmembrane protein 121-like
ENSSSAG00000070793	sntg2	gamma-2-syntrophin-like
ENSSSAG00000073475	P2RY4	P2Y purinoceptor 4-like
ENSSSAG00000000356	pld6	mitochondrial cardiolipin hydrolase-like
ENSSSAG00000004695	fam83fb	protein FAM83F-like
ENSSSAG00000028365		pentraxin
ENSSSAG00000040108
ENSSSAG00000047399	has3	hyaluronan synthase 3
ENSSSAG00000051740	si:dkey-78k11.9	si:dkey-78k11.9
ENSSSAG00000054353	bmpr1bb	bone morphogenetic protein receptor type-1B-like
ENSSSAG00000055304
ENSSSAG00000066834	pde3a	cGMP-inhibited 3',5'-cyclic phosphodiesterase A-like
ENSSSAG00000067781	ANKRD33	ankyrin repeat domain-containing protein 33-like
ENSSSAG00000068948	il12ba	interleukin-12 subunit beta-like
ENSSSAG00000075396	olfml2a	olfactomedin-like protein 2A
ENSSSAG00000077188	TMEM30A	transmembrane protein 30A
ENSSSAG00000079009	ankrd22	ankyrin repeat domain 22

## Sheet: SHK-1 120 genes
Exclusively expressed in SHK-1
Ensembl ID	Gene name	Gene description
ENSSSAG00000009671	chrm2a	cholinergic receptor, muscarinic 2a
ENSSSAG00000007030	ntsr1	neurotensin receptor type 1-like
ENSSSAG00000002996	tlx2	T-cell leukemia homeobox protein 1-like
ENSSSAG00000076261	BDKRB2	B2 bradykinin receptor-like
ENSSSAG00000048634	shox	short stature homeobox protein-like
ENSSSAG00000076266	C14orf132	uncharacterized protein C14orf132-like
ENSSSAG00000048669
ENSSSAG00000077901	htr2b	5-hydroxytryptamine receptor 2B
ENSSSAG00000072148	GSE1	genetic suppressor element 1-like
ENSSSAG00000061023	igfals	insulin-like growth factor-binding protein complex acid labile subunit
ENSSSAG00000049059	cfap58	cilia and flagella associated protein 58
ENSSSAG00000056559		basement membrane-specific heparan sulfate proteoglycan core protein-like
ENSSSAG00000003955	fjx1	four-jointed box kinase 1
ENSSSAG00000044433		erythroblast NAD(P)(+)--arginine ADP-ribosyltransferase-like
ENSSSAG00000046514	jph1b	junctophilin-1-like
ENSSSAG00000043700	itgb8	integrin beta-8-like
ENSSSAG00000060423
ENSSSAG00000051844
ENSSSAG00000050108		membrane-associated phosphatidylinositol transfer protein 3-like
ENSSSAG00000053673	ctdsp1	carboxy-terminal domain RNA polymerase II polypeptide A small phosphatase 1-like
ENSSSAG00000006203	pth2rb	parathyroid hormone 2 receptor-like
ENSSSAG00000074770	MB211	protein mab-21-like 1
ENSSSAG00000001784	aatk	apoptosis associated tyrosine kinase
ENSSSAG00000050637	henmt1	HEN methyltransferase 1
ENSSSAG00000080378	si:dkey-32e23.4	si:dkey-32e23.4
ENSSSAG00000070143
ENSSSAG00000054686	t4s1	Transmembrane 4 L6 family member 1
ENSSSAG00000044922
ENSSSAG00000078533
ENSSSAG00000058907		ral guanine nucleotide dissociation stimulator-like 1
ENSSSAG00000076029	tyw1	tRNA-yW synthesizing protein 1 homolog (S. cerevisiae)
ENSSSAG00000041933	NSG1	neuron-specific protein family member 1-like
ENSSSAG00000001716
ENSSSAG00000015572		chondroitin sulfate proteoglycan 4-like
ENSSSAG00000070600	tmem98	transmembrane protein 98-like
ENSSSAG00000000779	LIPO	lipocalin-like
ENSSSAG00000005075
ENSSSAG00000075390	desma	desmin-like
ENSSSAG00000001748	enpp7.1	ectonucleotide pyrophosphatase/phosphodiesterase family member 7-like
ENSSSAG00000053971	dock3	dedicator of cytokinesis protein 3-like
ENSSSAG00000015770
ENSSSAG00000075083		mediator of DNA damage checkpoint protein 1-like
ENSSSAG00000009676
ENSSSAG00000052026	lrfn4b	leucine-rich repeat and fibronectin type-III domain-containing protein 2-like
ENSSSAG00000052767
ENSSSAG00000061650	fgf12a	fibroblast growth factor 12
ENSSSAG00000019400	FUT9	fucosyltransferase 9
ENSSSAG00000072543	slc6a5	sodium- and chloride-dependent glycine transporter 2-like
ENSSSAG00000057296	sult4a1	sulfotransferase 4A1
ENSSSAG00000054196
ENSSSAG00000068689	irx5a	iroquois homeobox 5
ENSSSAG00000044194	nat16	histidine N-acetyltransferase-like
ENSSSAG00000056572		otogelin-like
ENSSSAG00000076017	clstn3	calsyntenin-3-like
ENSSSAG00000000807	slc23a1	solute carrier family 23 member 1-like
ENSSSAG00000003267
ENSSSAG00000054821	ALX4	homeobox protein aristaless-like 4
ENSSSAG00000044403
ENSSSAG00000068258
ENSSSAG00000077780	ddx43	DEAD-box helicase 43
ENSSSAG00000057220	nckap5	NCK associated protein 5
ENSSSAG00000001868	ppp1r1b	protein phosphatase 1 regulatory subunit 1B-like
ENSSSAG00000004764		neural-cadherin-like
ENSSSAG00000057288		EF-hand calcium binding domain 6
ENSSSAG00000071900
ENSSSAG00000042789	hcn1	hyperpolarization activated cyclic nucleotide-gated potassium channel 1
ENSSSAG00000043408	ano1	anoctamin-1-like
ENSSSAG00000004595		somatostatin receptor type 5-like
ENSSSAG00000053657	rab33a	ras-related protein Rab-33A-like
ENSSSAG00000004013	slc1a2b	solute carrier family 1 member 2
ENSSSAG00000063567
ENSSSAG00000058107
ENSSSAG00000073126	B3GAT1	galactosylgalactosylxylosylprotein 3-beta-glucuronosyltransferase 1-like
ENSSSAG00000004858
ENSSSAG00000042433
ENSSSAG00000060821
ENSSSAG00000075806	PCDH17	protocadherin-17-like
ENSSSAG00000010183
ENSSSAG00000045661	DLX3	homeobox protein Dlx3b-like
ENSSSAG00000009548
ENSSSAG00000073805	igsf21b	immunoglobulin superfamily member 21-like
ENSSSAG00000076924
ENSSSAG00000040219
ENSSSAG00000072615	tecrl2b	very-long-chain enoyl-CoA reductase-like
ENSSSAG00000079069	nsg2	neuron-specific protein family member 2-like
ENSSSAG00000081457	dct	Salmo salar L-dopachrome tautomerase-like (dct), mRNA.
ENSSSAG00000061054	TM6SF1	transmembrane 6 superfamily member 1
ENSSSAG00000080671
ENSSSAG00000010152	kcng4b	potassium voltage-gated channel, subfamily G, member 4b
ENSSSAG00000001413
ENSSSAG00000072850
ENSSSAG00000060338
ENSSSAG00000063511
ENSSSAG00000078030
ENSSSAG00000063483
ENSSSAG00000034738
ENSSSAG00000043166		intestinal mucin-like protein
ENSSSAG00000007734
ENSSSAG00000003247
ENSSSAG00000045504	cryba1b	beta-crystallin A1-like
ENSSSAG00000002703		protein piccolo-like
ENSSSAG00000055565
ENSSSAG00000063585
ENSSSAG00000000535		GTPase IMAP family member 4-like
ENSSSAG00000067177	desi1a	desumoylating isopeptidase 1-like
ENSSSAG00000074746	C21orf62	uncharacterized protein C21orf62-like
ENSSSAG00000063500
ENSSSAG00000001014	prpf6	PRP6 pre-mRNA processing factor 6 homolog (S. cerevisiae)
ENSSSAG00000063561
ENSSSAG00000063358	galnt18a	polypeptide N-acetylgalactosaminyltransferase 18-like
ENSSSAG00000076911		C-X-C motif chemokine 13-like
ENSSSAG00000063555
ENSSSAG00000048001	pcbd1	pterin-4 alpha-carbinolamine dehydratase/dimerization cofactor of hepatocyte nuclear factor 1 alpha
ENSSSAG00000080224
ENSSSAG00000008017	vstm2l	V-set and transmembrane domain-containing protein 2-like protein
ENSSSAG00000054534	ssa-let-7a-1	ssa-let-7a-1
ENSSSAG00000002635
ENSSSAG00000004376
ENSSSAG00000050068		hippocalcin
ENSSSAG00000005493	dtx4a	E3 ubiquitin-protein ligase DTX4-like

## Sheet: RBC & ASK
Overlapping genes in RBCs and ASK
Ensembl ID	Gene name	Gene description
ENSSSAG00000067505	zgc:162171	ras-related protein Rab-38-like
ENSSSAG00000050763	zeb2b	zinc finger E-box-binding homeobox 2-like
ENSSSAG00000009187		endonuclease domain-containing 1 protein-like
ENSSSAG00000003188	pdgfbb	uncharacterized LOC106607441
ENSSSAG00000077469	angpt1	angiopoietin-1-like
ENSSSAG00000064718
ENSSSAG00000065356	TSN13	tetraspanin-13-like
ENSSSAG00000038959
ENSSSAG00000040188
ENSSSAG00000042700	ebi2	EBV-induced G-protein coupled receptor 2
ENSSSAG00000015620
ENSSSAG00000008648	kmo	kynurenine 3-monooxygenase-like
ENSSSAG00000074925	tox2	TOX high mobility group box family member 2-like
ENSSSAG00000079969	bcl6b	B-cell CLL/lymphoma 6 member B protein-like
ENSSSAG00000041019	ttc25	tetratricopeptide repeat domain 25
ENSSSAG00000007890	rsad2	radical S-adenosyl methionine domain containing 2
ENSSSAG00000045980	aanat2	serotonin N-acetyltransferase-like
ENSSSAG00000044427
ENSSSAG00000040031
ENSSSAG00000053069	hoxa5aa	homeobox protein HoxA5aa
ENSSSAG00000053084	cxcr4b	C-X-C chemokine receptor type 4-like
ENSSSAG00000075647		GRB2-associated-binding protein 3-like
ENSSSAG00000004240
ENSSSAG00000078078	tgfbr2a	TGF-beta receptor type-2-like
ENSSSAG00000003562	peca1	Platelet endothelial cell adhesion molecule
ENSSSAG00000065331	apobb.2	apolipoprotein B-100
ENSSSAG00000063846	aanat2	serotonin N-acetyltransferase-like
ENSSSAG00000034084	si:dkey-16p21.7	serine/threonine-protein kinase BRSK2-like
ENSSSAG00000044458		probable E3 ubiquitin-protein ligase RNF144A-A
ENSSSAG00000004851
ENSSSAG00000066240	npr1b	atrial natriuretic peptide receptor 1-like
ENSSSAG00000065808
ENSSSAG00000072388	ccn1l2	protein CYR61-like
ENSSSAG00000000067	paplna	papilin a, proteoglycan-like sulfated glycoprotein
ENSSSAG00000062703
ENSSSAG00000067074
ENSSSAG00000049689	ctsw	cathepsin W
ENSSSAG00000079614	sema4e	semaphorin-4E-like
ENSSSAG00000001477		exonuclease 3'-5' domain-containing protein 1-like
ENSSSAG00000004994		uncharacterized LOC106564205
ENSSSAG00000078737	VAMP8	vesicle-associated membrane protein 8-like
ENSSSAG00000081706	gata2a	GATA-binding factor 2-like
ENSSSAG00000035325	ZNF516	zinc finger protein 516-like
ENSSSAG00000046662

## Sheet: RBC & SHK-1
Overlapping genes in RBCs and SHK-1
Ensembl ID	Gene name	Gene description
ENSSSAG00000064620	ctsc	cathepsin C
ENSSSAG00000076905
ENSSSAG00000080073	tlcd3a	protein FAM57B-like
ENSSSAG00000060948
ENSSSAG00000079255
ENSSSAG00000019943		uncharacterized LOC106570379
ENSSSAG00000079249
ENSSSAG00000060306		GTPase IMAP family member 4-like
ENSSSAG00000039883		B- and T-lymphocyte attenuator-like
ENSSSAG00000071070
ENSSSAG00000071457
ENSSSAG00000067275
ENSSSAG00000064688
