# Supplementary material for: Transcriptomics of early responses to purified Piscine orthoreovirus-1 in Atlantic salmon (Salmo salar L.) red blood cells compared to non-susceptible cell lines
Source: Front Immunol. 2024 Feb 14;15:1359552. doi: 10.3389/fimmu.2024.1359552 (PMC10899339; doi:10.3389/fimmu.2024.1359552)
Supplement: Supplementary file 3 [file Table_2.xlsx]

## Sheet: RBCs vs ASK
Ensembl ID	Gene name	Gene description	RBCs	ASK	Fold Change	pvalue	Significant
ENSSSAG00000044737	hbaa2	hemoglobin subunit alpha-4	797987	172	0	3.5318e-305	down
ENSSSAG00000049977	Ferritin	ferritin heavy subunit	671668	70642	0.105	9.93942e-61	down
ENSSSAG00000044957	hbb1	hemoglobin subunit beta-1-like	579951	137	0	0	down
ENSSSAG00000068063	CIRBP	hyperosmotic glycine rich protein	421881	163430	0.387	1.82254e-11	down
ENSSSAG00000065254	HBA4	hemoglobin subunit alpha-4	321654	87	0	9.21373e-275	down
ENSSSAG00000045065	HBB	hemoglobin subunit beta-like	321344	92	0	1.43291e-189	down
ENSSSAG00000065229	HBA	hemoglobin subunit alpha	244043	68	0	0	down
ENSSSAG00000049191	hspa8	heat shock protein 8	213336	37017	0.174	2.26392e-28	down
ENSSSAG00000065233	HBB	beta globin	210828	47	0	3.92408e-129	down
ENSSSAG00000065315	hbb1	hemoglobin subunit beta-1-like	187925	117	0.001	9.83563e-227	down
ENSSSAG00000051567	frih	ferritin, heavy polypeptide 1-1	156074	99410	0.637	0.000277585	down
ENSSSAG00000065226	hbba2	hemoglobin subunit beta-1-like	150808	44	0	0	down
ENSSSAG00000077245	NRK2	nicotinamide riboside kinase 2-like	142822	2613	0.018	3.53957e-143	down
ENSSSAG00000053130	tssp	Thymus-specific serine protease	136772	38	0	0	down
ENSSSAG00000069097	BLVRB	biliverdin reductase B	117596	1314	0.011	0	down
ENSSSAG00000068428	alas2	5'-aminolevulinate synthase 2	106223	30	0	0	down
ENSSSAG00000077419	UBA	major histocompatibility complex class I-related gene protein-like	87427	54093	0.619	0.00104596	down
ENSSSAG00000068654	mibp2	nicotinamide riboside kinase 2-like	79622	3683	0.046	5.7514e-87	down
ENSSSAG00000077000	WBP4-like	WW domain-binding protein 4-like	78270	278	0.004	0	down
ENSSSAG00000045618	5ntc	Cytosolic purine 5-nucleotidase	67967	21	0	0	down
ENSSSAG00000004132		trichohyalin-like	66438	81	0.001	0	down
ENSSSAG00000064564	cahz	carbonic anhydrase	65938	15	0	0	down
ENSSSAG00000015288	THIO	thioredoxin-like	65146	27383	0.42	9.19795e-15	down
ENSSSAG00000072238	PRR5	proline-rich protein 5	63687	55	0.001	0	down
ENSSSAG00000000017	COX1	cytochrome c oxidase subunit I	60668	223744	3.688	4.53119e-21	up
ENSSSAG00000058637			60147	19417	0.323	1.78124e-22	down
ENSSSAG00000001782	actb	beta actin	56748	167551	2.953	3.68373e-06	up
ENSSSAG00000003209			55427	49379	0.891	0.442049	no
ENSSSAG00000078689	st2s2	Cytosolic sulfotransferase 2	51437	2184	0.042	7.34074e-16	down
ENSSSAG00000000020	COX2	cytochrome c oxidase subunit II	51047	126566	2.479	3.78562e-13	up
ENSSSAG00000070444	epor	erythropoietin receptor	50583	14	0	0	down
ENSSSAG00000064317	rs11	40S ribosomal protein S11	50492	20354	0.403	2.17298e-12	down
ENSSSAG00000002154	rl39	60S ribosomal protein L39	50433	11825	0.234	6.80011e-32	down
ENSSSAG00000024307	RS11	40S ribosomal protein S11	49243	13570	0.276	4.77495e-26	down
ENSSSAG00000007510	TCTP	translationally-controlled tumor protein homolog	48032	7034	0.146	6.80193e-24	down
ENSSSAG00000006557	TXNIP	thioredoxin-interacting protein-like	48022	4235	0.088	3.11767e-119	down
ENSSSAG00000000556		glycine-rich RNA-binding protein-like	47105	67542	1.434	7.96996e-05	up
ENSSSAG00000007639	ARRD3	arrestin domain-containing protein 3	46272	3018	0.065	1.70967e-150	down
ENSSSAG00000074882	UBIQ	ubiquitin-40S ribosomal protein S27a	45607	8032	0.176	2.44053e-91	down
ENSSSAG00000043362	dmtn	dematin actin binding protein	43773	313	0.007	0	down
ENSSSAG00000043543	blvrb	flavin reductase (NADPH)-like	43764	1027	0.023	7.48408e-124	down
ENSSSAG00000067696			43644	27101	0.621	1.56833e-05	down
ENSSSAG00000069010	fam78a	family with sequence similarity 78 member A	43019	14	0	0	down
ENSSSAG00000007727		interphotoreceptor matrix proteoglycan 2-like	42355	1091	0.026	3.49849e-297	down
ENSSSAG00000078821		H-2 class I histocompatibility antigen, Q10 alpha chain-like	41736	4502	0.108	2.30941e-54	down
ENSSSAG00000045581	selja	selenoprotein Ja	41559	44	0.001	0	down
ENSSSAG00000078018	rps25	40S ribosomal protein S25-like	40673	19531	0.48	7.71868e-22	down
ENSSSAG00000020825	TCTP	translationally-controlled tumor protein homolog	39604	5471	0.138	1.41302e-27	down
ENSSSAG00000054985		WW domain-binding protein 4-like	37750	218	0.006	0	down
ENSSSAG00000055670	UBIQ	ribosomal protein S27-3	37369	10979	0.294	2.56391e-42	down
ENSSSAG00000048859	Sasa-UGA	major histocompatibility complex class I-related gene protein-like	36497	5954	0.163	2.45634e-27	down
ENSSSAG00000048124	zgc:113363	myoD family inhibitor domain-containing protein-like	36226	12	0	0	down
ENSSSAG00000072884	UBIQ	ubiquitin-60S ribosomal protein L40	35870	8978	0.25	4.08621e-42	down
ENSSSAG00000039434	rl37a	putative 60S ribosomal protein L37a	35851	15618	0.436	1.47376e-21	down
ENSSSAG00000078003	apoob	apolipoprotein O-like	35656	724	0.02	2.20074e-183	down
ENSSSAG00000043380	creg1	cellular repressor of E1A-stimulated genes 1	34981	689	0.02	4.20666e-151	down
ENSSSAG00000078009	SAT1	diamine acetyltransferase 1-like	34864	850	0.024	1.58103e-259	down
ENSSSAG00000004009	RXRB	retinoic acid receptor RXR-beta-A-like	34807	3024	0.087	3.75385e-236	down
ENSSSAG00000079686	ISCU	iron-sulfur cluster assembly scaffold protein IscU-like	34776	2112	0.061	5.94517e-241	down
ENSSSAG00000073285	matk	megakaryocyte-associated tyrosine-protein kinase-like	34651	1168	0.034	5.73108e-198	down
ENSSSAG00000047949	ank1a	ankyrin-1-like	34346	42	0.001	0	down
ENSSSAG00000009468	rpl21	ribosomal protein L21	34078	10793	0.317	1.51896e-19	down
ENSSSAG00000046035		zinc finger protein Eos-like	34048	24614	0.723	0.000313454	down
ENSSSAG00000006178		40S ribosomal protein S27	33767	4709	0.139	4.39157e-38	down
ENSSSAG00000008822	RL13A	60S ribosomal protein L13a	32865	17079	0.52	0.00268207	down
ENSSSAG00000078312	MTDC	bifunctional methylenetetrahydrofolate dehydrogenase/cyclohydrolase, mitochondrial-like	32640	3165	0.097	3.31393e-59	down
ENSSSAG00000008351		ferritin, middle subunit-like	32458	32476	1.001	0.997207	no
ENSSSAG00000058809		poly	32428	6250	0.193	1.77515e-66	down
ENSSSAG00000066751	hnrnpa1b	heterogeneous nuclear ribonucleoprotein A1-like	30913	14396	0.466	2.46007e-13	down
ENSSSAG00000072908		40S ribosomal protein S20	30865	1210	0.039	3.66374e-145	down
ENSSSAG00000006614	rs8	40S ribosomal protein S8	30767	9435	0.307	5.98465e-09	down
ENSSSAG00000000036	CYTB	cytochrome b	30767	75390	2.45	1.03421e-10	up
ENSSSAG00000080913	GBRAP	gamma-aminobutyric acid receptor-associated protein-like	30068	2188	0.073	2.05828e-131	down
ENSSSAG00000007965		40S ribosomal protein S27-like	28782	7939	0.276	4.45688e-26	down
ENSSSAG00000058239	T22D3	TSC22 domain family protein 3-like	27768	1246	0.045	1.51457e-116	down
ENSSSAG00000078761			27750	25220	0.909	0.852466	no
ENSSSAG00000042488	RS29	ribosomal protein S29	27608	9948	0.36	5.85485e-17	down
ENSSSAG00000008263	FRIM	ferritin, middle subunit	27261	29134	1.069	0.590699	no
ENSSSAG00000065665	RS25	40S ribosomal protein S25-like	27100	13953	0.515	3.96173e-12	down
ENSSSAG00000005415	rpl18a	ribosomal protein L18a	27001	5384	0.199	2.70613e-23	down
ENSSSAG00000078843	SAP	prosaposin-like	26779	14229	0.531	2.11456e-13	down
ENSSSAG00000066053	rpl30	60S ribosomal protein L30	26559	14259	0.537	1.94206e-10	down
ENSSSAG00000057007	PAIP2	polyadenylate-binding protein-interacting protein 2-like	26526	1025	0.039	2.79969e-204	down
ENSSSAG00000080819		cold-inducible RNA-binding protein B-like	26465	79560	3.006	6.40787e-21	up
ENSSSAG00000006134		40S ribosomal protein S27-like	26260	10266	0.391	2.42332e-14	down
ENSSSAG00000078619	RPS18	40S ribosomal protein S18	25825	17194	0.666	0.0018874	down
ENSSSAG00000078319		BOLA class I histocompatibility antigen, alpha chain BL3-7-like	25565	8606	0.337	0.0103383	down
ENSSSAG00000005327	b2m	beta-2-microglobulin	25090	5928	0.236	6.62168e-16	down
ENSSSAG00000064486		arginine/serine-rich protein 1-like	24717	795	0.032	6.65809e-190	down
ENSSSAG00000072882	hnrnpa3	heterogeneous nuclear ribonucleoprotein A3-like	24608	2618	0.106	1.60089e-122	down
ENSSSAG00000041790	pfkfb4b	6-phosphofructo-2-kinase/fructose-2,6-bisphosphatase 4-like	24516	464	0.019	1.65089e-166	down
ENSSSAG00000044191	rplp1	60S acidic ribosomal protein P1-like	24355	6134	0.252	3.5506e-26	down
ENSSSAG00000069593	RS3A	40S ribosomal protein S3a	24288	16199	0.667	0.0295727	down
ENSSSAG00000002480	hsp90ab1	Heat shock protein HSP 90-beta	24266	46221	1.905	2.35464e-12	up
ENSSSAG00000055914	ncoa4	nuclear receptor coactivator 4	24237	780	0.032	2.1106e-217	down
ENSSSAG00000080431	tmem43	transmembrane protein 43	24105	1251	0.052	3.27349e-75	down
ENSSSAG00000053501	dhx37	DEAH-box helicase 37	23590	334	0.014	1.24747e-294	down
ENSSSAG00000052238	TSN3	tetraspanin-3-like	23502	837	0.036	5.67614e-207	down
ENSSSAG00000039830		cold-inducible RNA-binding protein B-like	23366	14802	0.633	0.00453492	down
ENSSSAG00000000689	btf3	basic transcription factor 3-1	23200	4415	0.19	2.69365e-32	down
ENSSSAG00000039626	rl28	60S ribosomal protein L28	23134	2666	0.115	6.26452e-50	down
ENSSSAG00000079522	kank4	KN motif and ankyrin repeat domain-containing protein 4-like	23104	37	0.002	1.05166e-214	down
ENSSSAG00000040303	UBIQ	polyubiquitin-B	22997	18715	0.814	0.355891	no
ENSSSAG00000060203	rpl21	60S ribosomal protein L21	22946	7475	0.326	6.41988e-30	down
ENSSSAG00000080817	dtx3l	deltex-3-like	22891	1996	0.087	1.91044e-73	down
ENSSSAG00000065715	hnrnpa1a	heterogeneous nuclear ribonucleoprotein A1-like	22873	34030	1.488	0.000513014	up
ENSSSAG00000066949	metap2a	methionine aminopeptidase 2-like	22720	12	0.001	0	down
ENSSSAG00000008291	EIF1B	eukaryotic translation initiation factor 1	22680	8669	0.382	1.34578e-20	down
ENSSSAG00000005282	gbrap	Gamma-aminobutyric acid receptor-associated protein	22648	8127	0.359	1.49942e-28	down
ENSSSAG00000008556		uncharacterized LOC106570351	22522	1299	0.058	6.03822e-94	down
ENSSSAG00000069102			22410	11	0.001	3.55133e-218	down
ENSSSAG00000052007	rs3a	40S ribosomal protein S3a	22288	4533	0.203	3.14766e-11	down
ENSSSAG00000062851	AQPA	aquaporin FA-CHIP-like	22066	22	0.001	1.2746e-222	down
ENSSSAG00000002158	ctrl	chymotrypsin-like	21994	48	0.002	4.83304e-106	down
ENSSSAG00000056040	rhbg	Rhesus blood group, B glycoprotein	21913	19	0.001	0	down
ENSSSAG00000008596	rl4a	60S ribosomal protein L4-A	21793	9116	0.418	4.50922e-07	down
ENSSSAG00000018086	rl10a	ribosomal protein L10a-2	21526	8611	0.4	2.20822e-10	down
ENSSSAG00000072645	hectd1	HECT domain E3 ubiquitin protein ligase 1	21138	2019	0.095	2.33746e-44	down
ENSSSAG00000040973	rs30	40S ribosomal protein S30	20893	4631	0.222	9.24787e-24	down
ENSSSAG00000064312	NUPR1		20795	4227	0.203	2.82861e-41	down
ENSSSAG00000053970	RS24	40S ribosomal protein S24	20636	4719	0.229	1.91223e-23	down
ENSSSAG00000059242	PAIP2	polyadenylate-binding protein-interacting protein 2-like	20439	1730	0.085	2.72989e-106	down
ENSSSAG00000065852	arbp	60S acidic ribosomal protein P0-like	20410	9590	0.47	1.01712e-08	down
ENSSSAG00000054819	rl10	60S ribosomal protein L10	20267	9528	0.47	0.000742731	down
ENSSSAG00000063062		lysine-specific demethylase 6B-like	20242	228	0.011	4.60822e-306	down
ENSSSAG00000063344	dnaja2a	dnaJ homolog subfamily A member 2	20204	6444	0.319	4.27361e-21	down
ENSSSAG00000074135	rs23	ribosomal protein S23-1	20079	10101	0.503	9.15145e-10	down
ENSSSAG00000046626	cat	catalase-like	20076	147	0.007	0	down
ENSSSAG00000056994	matr3l1.1	matrin-3-like	19845	3275	0.165	6.03593e-100	down
ENSSSAG00000061889	IF5	eukaryotic translation initiation factor 5-like	19826	933	0.047	9.74105e-132	down
ENSSSAG00000072511	rn128	E3 ubiquitin-protein ligase RNF128	19750	407	0.021	8.8893e-262	down
ENSSSAG00000007561	RL17	60S ribosomal protein L17-like	19747	7793	0.395	2.9042e-09	down
ENSSSAG00000064642		60S ribosomal protein L36a-like	19683	10933	0.555	7.41133e-08	down
ENSSSAG00000008698	syngr2b	synaptogyrin-2-like	19664	1486	0.076	3.59381e-169	down
ENSSSAG00000042831	RL14	60S ribosomal protein L14-like	19618	5842	0.298	1.52194e-09	down
ENSSSAG00000008686	si:dkey-93h22.7	si:dkey-93h22.7	19570	20	0.001	0	down
ENSSSAG00000070973	RL7A	60S ribosomal protein L7a	19568	6945	0.355	1.65399e-07	down
ENSSSAG00000063530	wdr60	WD repeat domain 60	19553	652	0.033	8.9656e-96	down
ENSSSAG00000072739	fam32a	family with sequence similarity 32 member A	19259	2471	0.128	5.48461e-92	down
ENSSSAG00000003185	grl1	Gamma-aminobutyric acid receptor-associated protein-like 1	19139	815	0.043	1.32793e-124	down
ENSSSAG00000078947	psme1	proteasome activator complex subunit 1-like	19129	2469	0.129	1.31416e-66	down
ENSSSAG00000065750	ub2r2	Ubiquitin-conjugating enzyme E2 R2	19089	101	0.005	3.01507e-265	down
ENSSSAG00000002926	EIF1B	eukaryotic translation initiation factor 1	19059	7057	0.37	8.5647e-18	down
ENSSSAG00000003968		protein 4.1-like	18995	40	0.002	1.19282e-103	down
ENSSSAG00000076506	rps7	40S ribosomal protein S7	18980	10732	0.565	2.13211e-08	down
ENSSSAG00000055698	hnrpdl	heterogeneous nuclear ribonucleoprotein D-like	18777	873	0.046	0	down
ENSSSAG00000049940	RLA2	60S acidic ribosomal protein P2-like	18766	5467	0.291	6.30915e-17	down
ENSSSAG00000007597	GRL1	gamma-aminobutyric acid receptor-associated protein-like 1	18710	2334	0.125	2.44927e-41	down
ENSSSAG00000001972	anp32b	uncharacterized LOC100194711	18592	1692	0.091	1.08654e-128	down
ENSSSAG00000075735	osgn1	oxidative stress-induced growth inhibitor 2-like	18396	900	0.049	4.60552e-107	down
ENSSSAG00000048893	RPS18	40S ribosomal protein S18	18363	8551	0.466	6.17223e-14	down
ENSSSAG00000003176	rpl13a	60S ribosomal protein L13a-like	18274	11030	0.604	3.54592e-05	down
ENSSSAG00000073156	rps20	ribosomal protein S20	18151	17226	0.949	0.702397	no
ENSSSAG00000056402	rpl32	60S ribosomal protein L32	17961	3916	0.218	3.0455e-41	down
ENSSSAG00000006070	2023-09-03	neuronal-specific septin-3-like	17891	13	0.001	0	down
ENSSSAG00000062741	RS14	ribosomal protein S14-2	17842	11942	0.669	0.0166763	down
ENSSSAG00000047332	blvra	biliverdin reductase A	17640	494	0.028	1.72851e-238	down
ENSSSAG00000008702	RPL5	60S ribosomal protein L5	17627	7158	0.406	3.5547e-16	down
ENSSSAG00000067772		apoptotic chromatin condensation inducer in the nucleus-like	17240	5311	0.308	1.37308e-40	down
ENSSSAG00000046371	rpl6	ribosomal protein L6	17126	5334	0.311	2.37164e-06	down
ENSSSAG00000047422	RL29	60S ribosomal protein L29-like	17086	12715	0.744	0.00263647	down
ENSSSAG00000065910		lysosome membrane protein 2-like	16927	2370	0.14	5.37538e-62	down
ENSSSAG00000081663	RB24B	RNA-binding protein 38-like	16440	262	0.016	8.23674e-151	down
ENSSSAG00000079335	cd55	CD55 molecule (Cromer blood group)	16336	12	0.001	4.26969e-244	down
ENSSSAG00000061259	B2m	beta-2-microglobulin-like	16197	5949	0.367	3.03422e-11	down
ENSSSAG00000001235	RL17	60S ribosomal protein L27	16139	15980	0.99	0.955076	no
ENSSSAG00000046961	eif3ea	eukaryotic translation initiation factor 3, subunit E, a	16133	2790	0.173	3.81203e-51	down
ENSSSAG00000079413	MACF1	microtubule-actin cross-linking factor 1-like	16092	2841	0.177	3.40864e-99	down
ENSSSAG00000001427	haao	3-hydroxyanthranilate 3,4-dioxygenase	15960	487	0.031	4.8491e-194	down
ENSSSAG00000075661	tal1	T-cell acute lymphocytic leukemia 1	15844	270	0.017	5.93291e-200	down
ENSSSAG00000042194	TADBP	TAR DNA-binding protein 43-like	15672	6063	0.387	1.18369e-25	down
ENSSSAG00000069267	stag2b	cohesin subunit SA-2-like	15655	2415	0.154	2.09568e-29	down
ENSSSAG00000040057	hsp90ab1	heat shock protein 90 alpha family class B member 1	15600	47865	3.068	2.40657e-18	up
ENSSSAG00000062862	tegt	testis enhanced gene transcript (BAX inhibitor 1)	15591	7802	0.5	1.05323e-17	down
ENSSSAG00000048938	lgals17	VHSV-induced protein-like	15512	5334	0.344	4.09982e-09	down
ENSSSAG00000072189	rpl35	ribosomal protein L35	15277	2646	0.173	5.63759e-19	down
ENSSSAG00000041917	sugt1	SGT1 homolog, MIS12 kinetochore complex assembly cochaperone	15215	4150	0.273	1.3582e-37	down
ENSSSAG00000052912	rell2	histone-lysine N-methyltransferase 2D-like	14985	48	0.003	6.11405e-268	down
ENSSSAG00000081086	RLA0	60S acidic ribosomal protein P0	14694	15312	1.042	0.821643	no
ENSSSAG00000076758	BAD	bcl2-associated agonist of cell death-like	14589	945	0.065	8.30713e-120	down
ENSSSAG00000044854		carboxypeptidase N subunit 2-like	14589	80	0.005	0	down
ENSSSAG00000079662	EF2	elongation factor 2-like	14571	1309	0.09	8.86475e-28	down
ENSSSAG00000073567	STAT1	signal transducer and activator of transcription 1 alpha	14545	5885	0.405	2.03079e-09	down
ENSSSAG00000063564	UB2D2	ubiquitin conjugating enzyme E2 D2	14506	3736	0.258	1.42933e-31	down
ENSSSAG00000041710	tm205	Transmembrane protein 205	14477	1424	0.098	1.73197e-151	down
ENSSSAG00000077514	roa1	Heterogeneous nuclear ribonucleoprotein A1	14475	24428	1.688	2.79328e-05	up
ENSSSAG00000003258	oaz1b	ornithine decarboxylase antizyme 2-like	14422	6371	0.442	1.23946e-08	down
ENSSSAG00000010615	mcl-1	myeloid leukemia differentiation protein homologue	14352	15021	1.047	0.594847	no
ENSSSAG00000000448		LIM domain-binding protein 1-like	14256	6081	0.427	4.01135e-15	down
ENSSSAG00000066776	rpl12	ribosomal protein L12	14236	15520	1.09	0.655865	no
ENSSSAG00000050190	RPS13	40S ribosomal protein S13-like	14163	4307	0.304	2.1916e-22	down
ENSSSAG00000078329	RS5	ribosomal protein S5	14156	5714	0.404	1.42272e-06	down
ENSSSAG00000073768	RL22	60S ribosomal protein L22	14125	634	0.045	1.37135e-148	down
ENSSSAG00000065014	NACA	nascent polypeptide-associated complex subunit alpha-like	14007	6617	0.472	8.31933e-06	down
ENSSSAG00000056023	dnajc4	DnaJ heat shock protein family (Hsp40) member C4	13838	443	0.032	0	down
ENSSSAG00000079727	CD59	CD59 molecule (CD59 blood group)	13704	11863	0.866	0.138709	no
ENSSSAG00000000024	COX3	cytochrome c oxidase subunit III	13632	51419	3.772	3.32175e-19	up
ENSSSAG00000003668	ALDR	aldose reductase-like	13567	11772	0.868	0.091709	no
ENSSSAG00000070891	mcl1b	induced myeloid leukemia cell differentiation protein Mcl-1 homolog	13538	15514	1.146	0.301118	no
ENSSSAG00000063156	RLA1	60S acidic ribosomal protein P1-like	13508	9318	0.69	0.016971	down
ENSSSAG00000076191	IF2B	eukaryotic translation initiation factor 2 subunit 2-like	13431	6039	0.45	3.56843e-09	down
ENSSSAG00000039832	irs2a	insulin receptor substrate 2a	13377	441	0.033	6.70663e-150	down
ENSSSAG00000001780	ypel3	protein yippee-like 3	13352	900	0.067	1.44127e-166	down
ENSSSAG00000078726	VHSV	uncharacterized LOC106588383	13342	5535	0.415	3.34148e-05	down
ENSSSAG00000044010	rpl7	ribosomal protein L7	13143	6288	0.478	2.20392e-05	down
ENSSSAG00000046758	tfr1a	transferrin receptor protein 1-like	13055	712	0.055	1.20716e-105	down
ENSSSAG00000080562	RL24	60S ribosomal protein L24	13047	7786	0.597	0.000490444	down
ENSSSAG00000045189	lonrf1	LON peptidase N-terminal domain and RING finger protein 1-like	13034	105	0.008	2.31431e-199	down
ENSSSAG00000049703	oaz1b	Danio rerio ornithine decarboxylase antizyme 1b (oaz1b), mRNA.	13033	2799	0.215	7.72754e-32	down
ENSSSAG00000056033	clk2a	dual specificity protein kinase CLK2-like	13010	749	0.058	3.25661e-113	down
ENSSSAG00000005177	stip1	stress-induced-phosphoprotein 1-like	13002	2707	0.208	5.30795e-43	down
ENSSSAG00000068433	abtb1	ankyrin repeat and BTB domain containing 1	12860	463	0.036	1.10394e-186	down
ENSSSAG00000064249	CIRBP	cold-inducible RNA-binding protein B-like	12841	31102	2.422	4.84244e-12	up
ENSSSAG00000015512	bccip	protein BCCIP homolog	12830	2097	0.163	2.42108e-54	down
ENSSSAG00000065991		nascent polypeptide-associated complex subunit alpha	12806	3356	0.262	1.65181e-14	down
ENSSSAG00000043775	tacc3	transforming acidic coiled-coil-containing protein 3	12798	5631	0.44	2.80012e-11	down
ENSSSAG00000007692	RPL23A	ribosomal protein L23a	12619	5586	0.443	0.0021341	down
ENSSSAG00000054958	b2ml	beta-2-microglobulin, like	12608	5772	0.458	0.000279219	down
ENSSSAG00000008771	gsta3	glutathione S-transferase alpha 3	12597	400	0.032	2.08235e-103	down
ENSSSAG00000071589	rpl35a	60S ribosomal protein L35a	12576	7099	0.564	0.00765954	down
ENSSSAG00000007090	RS23	40S ribosomal protein S23	12564	7259	0.578	0.00328748	down
ENSSSAG00000003389	paip2b	polyadenylate-binding protein-interacting protein 2B-like	12534	2328	0.186	9.16968e-58	down
ENSSSAG00000039784	CAN1	calpain-1 catalytic subunit-like	12471	4856	0.389	5.01743e-34	down
ENSSSAG00000079820	IF5A1	eukaryotic translation initiation factor 5A-1-like	12451	20552	1.651	0.00810542	up
ENSSSAG00000057052	txndc9	thioredoxin domain-containing protein 9-like	12387	644	0.052	8.0509e-127	down
ENSSSAG00000070541		eukaryotic translation initiation factor 5A -1	12352	21523	1.743	8.98707e-09	up
ENSSSAG00000046141		40S ribosomal protein S21-like	12344	4399	0.356	1.04936e-14	down
ENSSSAG00000041357	tpp1	tripeptidyl peptidase 1	12312	3687	0.299	9.52789e-37	down
ENSSSAG00000040886	PTMA	prothymosin alpha-A-like	12290	36493	2.969	3.34112e-19	up
ENSSSAG00000015449	rs17	40S ribosomal protein S17	12253	4400	0.359	2.96774e-19	down
ENSSSAG00000008846	DNAJA4	dnaJ homolog subfamily A member 4-like	12220	1691	0.138	6.32576e-21	down
ENSSSAG00000069798		60S ribosomal protein L22-like	12219	2329	0.191	2.77859e-52	down
ENSSSAG00000063172	surf6	surfeit 6	12212	1342	0.11	1.9047e-110	down
ENSSSAG00000042048	rps7	40S ribosomal protein S7	12190	10141	0.832	0.0592259	no
ENSSSAG00000050237			12123	37	0.003	0	down
ENSSSAG00000008826	rex1bd	required for excision 1-B domain containing	12112	574	0.047	1.88964e-188	down
ENSSSAG00000068245		major histocompatibility complex class I-related gene protein-like	12105	1459	0.12	1.17371e-45	down
ENSSSAG00000075653	psmd9	proteasome (prosome, macropain) 26S subunit, non-ATPase, 9	12101	663	0.055	4.40086e-194	down
ENSSSAG00000016509	FLOT1	flotillin-1-like	12051	9789	0.812	0.0248121	down
ENSSSAG00000032139	serbp1a	plasminogen activator inhibitor 1 RNA-binding protein-like	12051	6209	0.515	3.67258e-06	down
ENSSSAG00000069713	tspan3b	tetraspanin-3-like	12051	880	0.073	3.54215e-165	down
ENSSSAG00000066906	fau	Finkel-Biskis-Reilly murine sarcoma virus (FBR-MuSV) ubiquitously expressed (fox derived); ribosomal protein S30	12044	6922	0.575	0.0197488	down
ENSSSAG00000009579	atf4a	cyclic AMP-dependent transcription factor ATF-4-like	12020	9135	0.76	0.024431	down
ENSSSAG00000078979	MTMR3	myotubularin-related protein 3-like	12003	211	0.018	0	down
ENSSSAG00000001506	rs14	40S ribosomal protein S14	11967	5215	0.436	6.79026e-09	down
ENSSSAG00000078396	slc6a6	solute carrier family 6 member 6	11922	33179	2.783	4.86456e-18	up
ENSSSAG00000051648	parp4	poly	11910	4860	0.408	1.48847e-26	down
ENSSSAG00000070822	dnaja2b	dnaJ homolog subfamily A member 2-like	11897	1119	0.094	3.77375e-160	down
ENSSSAG00000081344	RLP24	probable ribosome biogenesis protein RLP24	11877	2150	0.181	1.20398e-39	down
ENSSSAG00000056404	ITM2B	integral membrane protein 2B-like	11840	2027	0.171	8.48037e-55	down
ENSSSAG00000022824	ube2h	ubiquitin-conjugating enzyme E2 H-like	11803	2043	0.173	2.54457e-64	down
ENSSSAG00000071913	slc29a1a	equilibrative nucleoside transporter 1	11719	19	0.002	0	down
ENSSSAG00000002995	ISCA2	iron-sulfur cluster assembly 2 homolog, mitochondrial-like	11608	1806	0.156	1.3824e-71	down
ENSSSAG00000072630	ypel3	protein yippee-like 3	11570	372	0.032	1.64961e-236	down
ENSSSAG00000002515		poly	11438	1957	0.171	5.71551e-78	down
ENSSSAG00000056139	sptan1	spectrin alpha, non-erythrocytic 1	11348	1466	0.129	2.07067e-27	down
ENSSSAG00000077309	catl1	Cathepsin L1	11287	25649	2.273	2.52696e-22	up
ENSSSAG00000077632	rpl8	60S ribosomal protein L8-like	11254	3462	0.308	9.26831e-15	down
ENSSSAG00000000023	ATP6	ATP synthase F0 subunit 6	11240	31231	2.779	4.73354e-15	up
ENSSSAG00000063603	MAF1	repressor of RNA polymerase III transcription MAF1 homolog	11202	1446	0.129	1.20781e-55	down
ENSSSAG00000010668	si:ch211-79k12.1	sialic acid-binding Ig-like lectin 16	11202	277	0.025	1.49261e-19	down
ENSSSAG00000065000	ptges3b	prostaglandin E synthase 3-like	11186	5469	0.489	2.63835e-08	down
ENSSSAG00000009988			11136	2677	0.24	1.61121e-10	down
ENSSSAG00000032246	rpl9	ribosomal protein L9	11064	3672	0.332	6.04119e-16	down
ENSSSAG00000063229	rs6	40S ribosomal protein S6-like	11059	6258	0.566	0.000809921	down
ENSSSAG00000076148	romo1	reactive oxygen species modulator 1	11017	3040	0.276	1.00275e-35	down
ENSSSAG00000074403	gorasp1a	Golgi reassembly-stacking protein 1-like	11016	1881	0.171	5.13441e-66	down
ENSSSAG00000015847	tra2a	transformer-2 protein homolog alpha-like	10971	1419	0.129	6.58545e-71	down
ENSSSAG00000041962	hnrh1	Heterogeneous nuclear ribonucleoprotein H	10927	1932	0.177	1.38768e-89	down
ENSSSAG00000011330	h3f3a	histone H3.3	10910	552	0.051	4.87425e-184	down
ENSSSAG00000080273	plat	tissue-type plasminogen activator-like	10898	11	0.001	2.24911e-186	down
ENSSSAG00000002161	UBC9	SUMO-conjugating enzyme UBC9-like	10802	1303	0.121	1.18056e-62	down
ENSSSAG00000076834	ephx1	epoxide hydrolase 1-like	10759	1400	0.13	1.49585e-109	down
ENSSSAG00000073534		zinc finger protein 106-like	10748	243	0.023	4.40929e-222	down
ENSSSAG00000039325	si:ch211-122f10.4	lysosomal protective protein-like	10698	1855	0.173	1.8313e-40	down
ENSSSAG00000039454	serc1	Serine incorporator 1	10578	2692	0.254	1.53697e-50	down
ENSSSAG00000005988	smg6	telomerase-binding protein EST1A-like	10521	689	0.065	1.74153e-154	down
ENSSSAG00000071376	TYB11	ribose-phosphate pyrophosphokinase 2	10510	76855	7.313	3.47509e-90	up
ENSSSAG00000041876	atp6ap1b	V-type proton ATPase subunit S1-like	10490	2764	0.264	8.03331e-41	down
ENSSSAG00000073332	helz2	helicase with zinc finger 2	10394	6309	0.607	0.0652806	no
ENSSSAG00000064077	dnaja2a	DnaJ heat shock protein family (Hsp40) member A2	10377	7276	0.701	5.94859e-05	down
ENSSSAG00000045480	pai2b	Polyadenylate-binding protein-interacting protein 2B	10374	1219	0.118	5.02996e-75	down
ENSSSAG00000062054	atf5	Cyclic AMP-dependent transcription factor ATF-5	10334	877	0.085	7.1278e-55	down
ENSSSAG00000014223	HAP28	28 kDa heat- and acid-stable phosphoprotein-like	10329	7385	0.715	0.00206201	down
ENSSSAG00000063949	TIG3	retinoic acid receptor responder protein 3-like	10300	593	0.058	4.59428e-134	down
ENSSSAG00000072765	pcnt	pericentrin-like	10287	1199	0.117	3.99108e-119	down
ENSSSAG00000003918	slc43a3a	solute carrier family 43 member 3-like	10283	75	0.007	0	down
ENSSSAG00000007302		transforming protein RhoA-like	10249	11477	1.12	0.202993	no
ENSSSAG00000067880	txnrd3	thioredoxin reductase 1, cytoplasmic-like	10223	1670	0.163	1.561e-44	down
ENSSSAG00000003910		heterogeneous nuclear ribonucleoprotein U-like protein 1	10134	2586	0.255	7.574e-40	down
ENSSSAG00000038508	bada	bcl2-associated agonist of cell death-like	10123	1069	0.106	1.24984e-77	down
ENSSSAG00000068449	RL24	60S ribosomal protein L24	10091	3446	0.342	8.82555e-16	down
ENSSSAG00000073981	otud5	pim-1 oncogene	10069	367	0.036	0	down
ENSSSAG00000076932	tnfrsf21	tumor necrosis factor receptor superfamily member 21-like	10066	5380	0.535	6.51607e-06	down
ENSSSAG00000004710	ube2h	ubiquitin-conjugating enzyme E2H (UBC8 homolog, yeast)	10062	2040	0.203	5.10501e-53	down
ENSSSAG00000081619	zeb2a	zinc finger E-box-binding homeobox 2-like	10041	1585	0.158	3.97473e-198	down
ENSSSAG00000051595	CATA	catalase-like	9923	18	0.002	3.37644e-307	down
ENSSSAG00000007447	hdr	tumor necrosis factor receptor superfamily member 10B-like	9894	147	0.015	0	down
ENSSSAG00000069505	btf3	basic transcription factor 3	9862	2081	0.211	1.1455e-24	down
ENSSSAG00000039672	SRSF6	serine/arginine-rich splicing factor 6-like	9844	1780	0.181	4.09418e-39	down
ENSSSAG00000049921	cyb5r3	NADH-cytochrome b5 reductase 3-like	9841	5462	0.555	3.49388e-15	down
ENSSSAG00000076707	rl26	Salmo salar 60S ribosomal protein L26 (rl26), mRNA.	9808	5529	0.564	0.0139683	down
ENSSSAG00000067729	RS17	ribosomal protein S17	9784	5127	0.524	1.51525e-06	down
ENSSSAG00000079373	rpl8	60S ribosomal protein L8	9784	11044	1.129	0.534614	no
ENSSSAG00000000667	srebf2	sterol regulatory element binding transcription factor 2	9732	4714	0.484	6.70277e-12	down
ENSSSAG00000048370	evpla	probable ATP-dependent RNA helicase DDX5	9669	589	0.061	3.10168e-127	down
ENSSSAG00000004126	TTC31	tetratricopeptide repeat protein 31-like	9623	2309	0.24	5.99227e-26	down
ENSSSAG00000052123		acidic leucine-rich nuclear phosphoprotein 32 family member B-like	9608	2341	0.244	2.62339e-69	down
ENSSSAG00000043323	tollip	toll-interacting protein-like	9598	1536	0.16	2.54637e-82	down
ENSSSAG00000066244	serbp1b	plasminogen activator inhibitor 1 RNA-binding protein-like	9562	1274	0.133	1.66498e-51	down
ENSSSAG00000001362	mcrip1	protein FAM195B-like	9556	535	0.056	8.15676e-199	down
ENSSSAG00000027852	pnrc2	proline-rich nuclear receptor coactivator 2	9499	1841	0.194	3.01161e-25	down
ENSSSAG00000066907	RL29	60S ribosomal protein L29-like	9484	2198	0.232	1.11098e-29	down
ENSSSAG00000046233	SGTA	small glutamine-rich tetratricopeptide repeat-containing protein alpha-like	9442	1616	0.171	1.96863e-73	down
ENSSSAG00000000005			9417	17457	1.854	0.00916998	up
ENSSSAG00000001154		B-cell receptor CD22-like	9368	102	0.011	6.41814e-224	down
ENSSSAG00000000789	keap1b	kelch-like ECH-associated protein 1	9348	848	0.091	7.08702e-84	down
ENSSSAG00000078728	hnrnpdl	heterogeneous nuclear ribonucleoprotein D-like	9347	2083	0.223	9.70979e-61	down
ENSSSAG00000002140	RL18	ribosomal protein L18	9322	5277	0.566	0.00613158	down
ENSSSAG00000074142	slc16a10	monocarboxylate transporter 10-like	9308	389	0.042	3.54943e-51	down
ENSSSAG00000075399	RL35	60S ribosomal protein L35-like	9307	5833	0.627	0.00666161	down
ENSSSAG00000069032	tardbp	TAR DNA-binding protein 43-like	9277	2085	0.225	5.80891e-42	down
ENSSSAG00000063055	rpl7a	ribosomal protein L7a	9248	11945	1.292	0.232549	no
ENSSSAG00000073543	fryl	protein furry homolog-like	9233	520	0.056	6.08682e-127	down
ENSSSAG00000044568	sept8b	septin-8-A-like	9228	3834	0.415	1.98111e-17	down
ENSSSAG00000038174			9223	771	0.084	5.9547e-65	down
ENSSSAG00000064240	fam65c	RIPOR family member 3	9190	16	0.002	6.92087e-264	down
ENSSSAG00000063416	eral	GTP-binding protein era homolog	9134	441	0.048	9.43214e-241	down
ENSSSAG00000047793	rpl4	60S ribosomal protein L4-B	9103	577	0.063	8.74774e-103	down
ENSSSAG00000071876	anxa11b	annexin A11-like	9086	2881	0.317	1.93181e-54	down
ENSSSAG00000073501	senp7	SUMO specific peptidase 7	9086	102	0.011	0	down
ENSSSAG00000046058	rl6	60S ribosomal protein L6	9078	11032	1.215	0.409112	no
ENSSSAG00000005347		phospholipid scramblase 2-like	9073	5474	0.603	3.64888e-06	down
ENSSSAG00000043653	pld3	phospholipase D3-like	9069	351	0.039	5.38807e-134	down
ENSSSAG00000049682	cnot3a	CCR4-NOT transcription complex subunit 3-like	8997	6648	0.739	0.122828	no
ENSSSAG00000042802	eif3g	eukaryotic translation initiation factor 3, subunit G	8993	1369	0.152	8.16327e-63	down
ENSSSAG00000071220	chd2	chromodomain-helicase-DNA-binding protein 2-like	8984	1260	0.14	3.73802e-67	down
ENSSSAG00000067408	UBL1	polyubiquitin-like	8974	393	0.044	2.81152e-19	down
ENSSSAG00000059599	keap1b	kelch-like ECH-associated protein 1	8969	736	0.082	1.42809e-177	down
ENSSSAG00000078521		solute carrier organic anion transporter family member 5A1-like	8955	327	0.037	7.31874e-228	down
ENSSSAG00000072873	nf2l2	Nuclear factor erythroid 2-related factor 2	8909	2602	0.292	2.8112e-38	down
ENSSSAG00000047465	pon2	Serum paraoxonase/arylesterase 2	8892	1574	0.177	6.91527e-39	down
ENSSSAG00000045686	rtn3	reticulon-3-like	8849	147	0.017	0	down
ENSSSAG00000069348	hmgb2	high-mobility group box 2	8831	16901	1.914	1.1825e-07	up
ENSSSAG00000001546		trinucleotide repeat-containing gene 6B protein-like	8802	1061	0.121	5.19488e-95	down
ENSSSAG00000043519	CHMP5	charged multivesicular body protein 5-like	8772	2120	0.242	1.22504e-68	down
ENSSSAG00000049739	UBIQ	ubiquitin-60S ribosomal protein L40-like	8744	3482	0.398	1.8984e-11	down
ENSSSAG00000043245	chmp3	charged multivesicular body protein 3	8730	3213	0.368	1.71918e-19	down
ENSSSAG00000049735			8686	2353	0.271	1.21097e-31	down
ENSSSAG00000080064	tspo	translocator protein	8654	1494	0.173	1.663e-34	down
ENSSSAG00000065915	mbnl1	muscleblind-like protein 1	8629	3458	0.401	4.28155e-24	down
ENSSSAG00000080922	pparda	60S ribosomal protein L10a	8629	10663	1.236	0.309036	no
ENSSSAG00000051583	rps13	ribosomal protein S13	8625	4547	0.527	0.000849053	down
ENSSSAG00000015810	mknk2b	MAP kinase-interacting serine/threonine-protein kinase 2-like	8603	557	0.065	9.82352e-95	down
ENSSSAG00000045665	e2ig5	E2-induced gene 5 protein homolog	8585	1631	0.19	2.67799e-48	down
ENSSSAG00000077390	rad21b	double-strand-break repair protein rad21 homolog	8579	5273	0.615	2.80876e-08	down
ENSSSAG00000062937	ef1a	elongation factor 1-alpha, oocyte form	8558	27807	3.249	3.33395e-20	up
ENSSSAG00000002287	ifrd1	interferon-related developmental regulator 1-like	8556	500	0.058	2.79992e-102	down
ENSSSAG00000077714	vamp3	vesicle associated membrane protein 3	8515	5155	0.605	1.51895e-07	down
ENSSSAG00000057703	SFRS5	serine/arginine-rich splicing factor 5-like	8456	8651	1.023	0.8636	no
ENSSSAG00000070390	sptb	spectrin beta chain, erythrocytic-like	8444	10	0.001	1.96753e-289	down
ENSSSAG00000076445	PM14	splicing factor 3B subunit 6	8395	2195	0.262	1.22827e-28	down
ENSSSAG00000059521	cd99	CD99 antigen-like protein 2	8384	20974	2.502	3.82124e-22	up
ENSSSAG00000069304	dcp2	decapping mRNA 2	8383	1314	0.157	4.01847e-60	down
ENSSSAG00000007152	RS27	40S ribosomal protein S27-like	8359	7662	0.917	0.459885	no
ENSSSAG00000067332	stat2	signal transducer and activator of transcription 2	8350	10538	1.262	0.0084396	up
ENSSSAG00000040638	foxo4	forkhead box O4	8336	697	0.084	3.78013e-97	down
ENSSSAG00000007745			8331	100	0.012	3.85723e-214	down
ENSSSAG00000008920	tba1a	tubulin alpha-1A chain-like	8323	9912	1.191	0.215146	no
ENSSSAG00000053506	cb055	CB055 protein	8308	1383	0.166	7.5164e-139	down
ENSSSAG00000073777	rps5	40S ribosomal protein S5-like	8306	5717	0.688	0.0255592	down
ENSSSAG00000001686	rnf25	E3 ubiquitin-protein ligase RNF25-like	8288	825	0.1	2.61703e-139	down
ENSSSAG00000080908	mgat4a	alpha-1,3-mannosyl-glycoprotein 4-beta-N-acetylglucosaminyltransferase A	8282	521	0.063	1.19358e-242	down
ENSSSAG00000000481	si:ch211-271b14.1	matrin-3-like	8280	4922	0.595	3.37984e-07	down
ENSSSAG00000073949	epg5	ectopic P-granules autophagy protein 5 homolog	8273	502	0.061	1.25973e-88	down
ENSSSAG00000072044	RS28	40S ribosomal protein S28	8266	2068	0.25	5.77747e-18	down
ENSSSAG00000010013	GBRL2	gamma-aminobutyric acid receptor-associated protein-like 2	8260	1492	0.181	1.93471e-75	down
ENSSSAG00000075223	NFS1	NFS1 cysteine desulfurase	8242	5765	0.699	0.000156057	down
ENSSSAG00000056181	zfn2b	AN1-type zinc finger protein 2B	8220	368	0.045	9.83153e-112	down
ENSSSAG00000057006	rpl31	60S ribosomal protein L31	8217	5337	0.65	0.015211	down
ENSSSAG00000064743	larp1	la-related protein 1-like	8215	1837	0.224	9.89037e-50	down
ENSSSAG00000076952	ITM2B	integral membrane protein 2B-like	8199	2983	0.364	6.51903e-11	down
ENSSSAG00000065751	skp1	S-phase kinase-associated protein 1	8145	1812	0.223	2.38393e-58	down
ENSSSAG00000001809	eml4	EMAP like 4	8100	486	0.06	4.51609e-82	down
ENSSSAG00000047778	GRP75	stress-70 protein, mitochondrial-like	8068	2902	0.36	4.59139e-26	down
ENSSSAG00000079755	sbno1	strawberry notch homolog 1	8026	710	0.088	2.43906e-192	down
ENSSSAG00000063374	rtf1	RNA polymerase-associated protein RTF1 homolog	7987	2409	0.302	3.99573e-42	down
ENSSSAG00000081048	RB24B	RNA-binding protein 38-like	7960	41	0.005	4.02388e-304	down
ENSSSAG00000075838	lgals8	galectin 8	7958	3991	0.502	4.17972e-17	down
ENSSSAG00000074543	ASB8	ankyrin repeat and SOCS box protein 8-like	7954	388	0.049	2.06382e-202	down
ENSSSAG00000055065	creg1	protein CREG1-like	7942	776	0.098	1.06035e-68	down
ENSSSAG00000040872	IKBA	NF-kappa-B inhibitor alpha-like	7934	834	0.105	6.55039e-76	down
ENSSSAG00000069562	RAB1A	ras-related protein ORAB-1-like	7932	1864	0.235	1.16988e-41	down
ENSSSAG00000005944	rl37a	60S ribosomal protein L37a	7926	4336	0.547	1.43545e-05	down
ENSSSAG00000040874			7877	85	0.011	1.54508e-30	down
ENSSSAG00000001407	atf4a	cyclic AMP-dependent transcription factor ATF-4-like	7876	7090	0.9	0.323703	no
ENSSSAG00000041564	arhgap1	rho GTPase-activating protein 1-like	7866	861	0.11	1.38021e-156	down
ENSSSAG00000010184	ccpg1	cell cycle progression 1	7863	3656	0.465	1.14151e-12	down
ENSSSAG00000041842	psmb8b	proteasome subunit beta type 7b	7855	850	0.108	1.07612e-148	down
ENSSSAG00000056945	DSS1	26S proteasome complex subunit DSS1-like	7838	4412	0.563	5.74134e-11	down
ENSSSAG00000056227	IF2B	eukaryotic translation initiation factor 2 subunit 2-like	7828	5137	0.656	0.000203179	down
ENSSSAG00000041187	mbtd1	MBT domain-containing protein 1-like	7827	325	0.041	9.60517e-164	down
ENSSSAG00000066273	RL35	60S ribosomal protein L35	7820	5509	0.705	0.0222197	down
ENSSSAG00000067727	rpl34	ribosomal protein L34	7817	3691	0.472	0.00279621	down
ENSSSAG00000068612		myosin light polypeptide 6-like	7804	9338	1.197	0.165319	no
ENSSSAG00000054007	foxn2	forkhead box N2	7794	1222	0.157	1.0002e-45	down
ENSSSAG00000080461	rnf10	ring finger protein 10	7757	1911	0.246	5.15372e-30	down
ENSSSAG00000003159	atg2b	autophagy related 2B	7750	263	0.034	0	down
ENSSSAG00000065980	ell2	RNA polymerase II elongation factor ELL2-like	7748	436	0.056	4.3958e-140	down
ENSSSAG00000080918	creg2	cellular repressor of E1A stimulated genes 2	7748	369	0.048	2.70767e-94	down
ENSSSAG00000042053	zgc:152774	MORC family CW-type zinc finger protein 3-like	7738	2171	0.281	4.53939e-20	down
ENSSSAG00000077277	CALM	calmodulin	7738	8463	1.094	0.196849	no
ENSSSAG00000002984	rab3gap2	rab3 GTPase-activating protein non-catalytic subunit-like	7727	733	0.095	1.51752e-166	down
ENSSSAG00000057674	t53i2	Tumor protein p53-inducible nuclear protein 2	7706	784	0.102	1.5541e-89	down
ENSSSAG00000040301	ubl3b	ubiquitin-like protein 3	7683	3328	0.433	6.46153e-18	down
ENSSSAG00000075718	pcmtd2a	protein-L-isoaspartate O-methyltransferase domain-containing protein 2-like	7680	47	0.006	0	down
ENSSSAG00000076083	nbr1a	next to BRCA1 gene 1 protein-like	7644	878	0.115	5.09354e-133	down
ENSSSAG00000009631	SFRS5	serine/arginine-rich splicing factor 5-like	7638	3385	0.443	6.31893e-18	down
ENSSSAG00000057745	eif3i	alpha-taxilin-like	7623	10292	1.35	0.00103293	up
ENSSSAG00000009137		transcription factor SOX-6-like	7621	37	0.005	8.09441e-246	down
ENSSSAG00000074883	RL37	60S ribosomal protein L37-like	7611	2997	0.394	9.42908e-12	down
ENSSSAG00000049753	selenow2a	selenoprotein W, 2a	7608	2436	0.32	8.47541e-34	down
ENSSSAG00000061252	tecpr2	tectonin beta-propeller repeat containing 2	7572	405	0.054	1.30466e-229	down
ENSSSAG00000059686	CDN2B	cyclin-dependent kinase 4 inhibitor B-like	7568	516	0.068	1.22961e-157	down
ENSSSAG00000009674	UBC12	NEDD8-conjugating enzyme Ubc12	7550	1341	0.178	1.53468e-43	down
ENSSSAG00000000128	RAB15	protein max-like	7543	1671	0.221	1.04115e-35	down
ENSSSAG00000003545	MGST3	microsomal glutathione S-transferase 3-like	7496	4089	0.546	2.51939e-08	down
ENSSSAG00000054475	RL7	60S ribosomal protein L7-like	7474	5313	0.711	0.0794618	no
ENSSSAG00000039237	ampd2b	glutathione S-transferase Mu 3-like	7473	34	0.005	5.07148e-279	down
ENSSSAG00000081097	jak1	tyrosine-protein kinase JAK1	7469	1280	0.171	1.60618e-58	down
ENSSSAG00000068381		trinucleotide repeat-containing gene 6B protein-like	7450	907	0.122	4.46326e-80	down
ENSSSAG00000004303	UBIQ	ubiquitin C	7425	2175	0.293	1.53456e-34	down
ENSSSAG00000002698	vcp	transitional endoplasmic reticulum ATPase-like	7405	6384	0.862	0.0912232	no
ENSSSAG00000004844	leng8	leukocyte receptor cluster member 8 homolog	7385	1251	0.169	6.71059e-56	down
ENSSSAG00000077558	UBE2H	ubiquitin-conjugating enzyme E2 H-like	7366	2318	0.315	2.62618e-16	down
ENSSSAG00000064454	eif3k	eukaryotic translation initiation factor 3 subunit K	7361	1750	0.238	1.81928e-62	down
ENSSSAG00000003474	maffl	v-maf musculoaponeurotic fibrosarcoma oncogene-like	7358	1244	0.169	2.37826e-86	down
ENSSSAG00000016215	COF2	cofilin-2-like	7356	65174	8.86	3.69738e-75	up
ENSSSAG00000003697	rpl38	ribosomal protein L38	7349	3605	0.491	3.67847e-06	down
ENSSSAG00000064576	ro32	Heterogeneous nuclear ribonucleoprotein A3 homolog 2	7330	1993	0.272	4.05793e-28	down
ENSSSAG00000057226	VP26A	vacuolar protein sorting-associated protein 26A-like	7326	4407	0.602	1.90271e-06	down
ENSSSAG00000000232			7323	171	0.023	6.88338e-89	down
ENSSSAG00000070603	RBM39	RNA-binding protein 39-like	7322	866	0.118	4.91845e-75	down
ENSSSAG00000042314	ndrg2	protein NDRG2-like	7309	127	0.017	2.9606e-127	down
ENSSSAG00000075123	hspa8b	heat shock cognate 70 kDa protein-like	7305	6358	0.87	0.432996	no
ENSSSAG00000007175			7294	2040	0.28	1.14067e-20	down
ENSSSAG00000000674	nfixa	nuclear factor 1 X-type-like	7271	3341	0.46	2.12974e-08	down
ENSSSAG00000074339	nlk	nemo like kinase	7264	64	0.009	2.1443e-203	down
ENSSSAG00000014877	plk4	serine/threonine-protein kinase PLK4-like	7254	870	0.12	8.4154e-70	down
ENSSSAG00000078243	gtpbp2	GTP binding protein 2	7238	594	0.082	6.3416e-183	down
ENSSSAG00000007047	eif3a	eukaryotic translation initiation factor 3 subunit A	7233	2764	0.382	1.33483e-25	down
ENSSSAG00000007147	ciapin1	anamorsin-B	7215	908	0.126	1.95521e-105	down
ENSSSAG00000001001	ap2a1	AP-2 complex subunit alpha-2-like	7213	2031	0.282	2.76827e-23	down
ENSSSAG00000057842	gnb2l1	guanine nucleotide-binding protein subunit beta-2-like 1	7209	8643	1.199	0.0392537	no
ENSSSAG00000071970	supt16h	FACT complex subunit SPT16	7202	2210	0.307	1.48528e-24	down
ENSSSAG00000076960	kpna4	importin subunit alpha-3-like	7199	1662	0.231	1.36034e-11	down
ENSSSAG00000010991	EIF3G	eukaryotic translation initiation factor 3 subunit G	7194	1405	0.195	3.78889e-55	down
ENSSSAG00000064182	tbc1d8b	TBC1 domain family member 8B-like	7182	999	0.139	2.73124e-87	down
ENSSSAG00000074172	rps10	40S ribosomal protein S10-like	7175	6569	0.916	0.537987	no
ENSSSAG00000005656	CALM	calmodulin	7167	690	0.096	7.22465e-85	down
ENSSSAG00000060426	VATL	V-type proton ATPase 16 kDa proteolipid subunit	7162	2026	0.283	4.54587e-33	down
ENSSSAG00000045619	sik3	serine/threonine-protein kinase SIK3 homolog	7144	830	0.116	2.12785e-33	down
ENSSSAG00000048052	csde1	cold shock domain containing E1, RNA-binding	7142	5244	0.734	2.35417e-06	down
ENSSSAG00000050408	UBC9	SUMO-conjugating enzyme UBC9-like	7111	1008	0.142	8.94925e-68	down
ENSSSAG00000064603	bsdc1	BSD domain containing 1	7108	841	0.118	8.05614e-158	down
ENSSSAG00000067539	RAD54L2	helicase ARIP4-like	7060	124	0.018	3.8392e-266	down
ENSSSAG00000002242	tef	thyrotroph embryonic factor	7041	1698	0.241	3.03696e-54	down
ENSSSAG00000055711	rtn4	reticulon 10	7009	17903	2.554	2.49961e-26	up
ENSSSAG00000008219	FRIM	ferritin, middle subunit-like	7007	21258	3.034	1.07658e-09	up
ENSSSAG00000055401	ubr3	ubiquitin protein ligase E3 component n-recognin 3	6988	683	0.098	3.66976e-118	down
ENSSSAG00000000320	si:ch211-219a4.3	poly	6970	4308	0.618	0.000381129	down
ENSSSAG00000073190		semaphorin-7A-like	6966	554	0.08	4.09121e-86	down
ENSSSAG00000061468	RL37	60S ribosomal protein L37-like	6939	2287	0.33	6.28653e-08	down
ENSSSAG00000072235	ubqln4	ubiquilin-4-like	6893	2604	0.378	8.57087e-27	down
ENSSSAG00000041337	fech	ferrochelatase	6891	1438	0.209	9.97921e-41	down
ENSSSAG00000000421			6864	959	0.14	6.29984e-24	down
ENSSSAG00000049829	rl23	60S ribosomal protein L23	6863	8942	1.303	0.219035	no
ENSSSAG00000076248	ccndbp1	cyclin D1 binding protein 1	6857	560	0.082	3.11436e-158	down
ENSSSAG00000000673	rps3	40S ribosomal protein S3	6854	4527	0.661	0.0420553	no
ENSSSAG00000059313	CDN1C	cyclin-dependent kinase inhibitor 1-like	6844	573	0.084	1.46562e-146	down
ENSSSAG00000000003			6841	5752	0.841	0.272053	no
ENSSSAG00000002165	ubc12	NEDD8-conjugating enzyme Ubc12	6811	1460	0.214	2.76635e-51	down
ENSSSAG00000059250	matr3l1.1	matrin-3-like	6804	3518	0.517	2.07007e-12	down
ENSSSAG00000079569	xpo7	exportin 7	6791	462	0.068	4.92209e-156	down
ENSSSAG00000071862	RS27	40S ribosomal protein S27-like	6767	5171	0.764	0.00886262	down
ENSSSAG00000071760	map1lc3b	microtubule associated protein 1 light chain 3 beta	6763	1525	0.225	4.0678e-48	down
ENSSSAG00000018627	lrch3	leucine rich repeats and calponin homology domain containing 3	6757	3620	0.536	0.000156425	down
ENSSSAG00000046434		FAST kinase domain-containing protein 3-like	6754	403	0.06	2.06643e-127	down
ENSSSAG00000009173	prdx1	peroxiredoxin 1	6747	1810	0.268	8.41886e-28	down
ENSSSAG00000066192	rpl32	60S ribosomal protein L32	6730	5720	0.85	0.178041	no
ENSSSAG00000007376	clk2a	dual specificity protein kinase CLK2-like	6730	229	0.034	1.28542e-170	down
ENSSSAG00000081434	SRSF11	serine/arginine-rich splicing factor 11-like	6703	753	0.112	1.0188e-163	down
ENSSSAG00000058467	lsm14aa	protein LSM14 homolog A-like	6702	1031	0.154	4.06848e-94	down
ENSSSAG00000005732	pcbp2	poly(rC) binding protein 2	6695	4355	0.651	0.000455089	down
ENSSSAG00000065959	rfesd	Rieske domain-containing protein-like	6691	13	0.002	1.57025e-274	down
ENSSSAG00000001680	desi1b	desumoylating isopeptidase 1-like	6677	1502	0.225	2.05337e-36	down
ENSSSAG00000045628	SPNS2	protein spinster homolog 2	6652	1532	0.23	6.43489e-33	down
ENSSSAG00000079369	gsh1	Glutamate--cysteine ligase catalytic subunit	6645	1907	0.287	5.71088e-30	down
ENSSSAG00000079210	prps1	Ribose-phosphate pyrophosphokinase 1	6640	1114	0.168	8.43387e-55	down
ENSSSAG00000069078	TPM1	tropomyosin beta chain	6633	475	0.072	1.79169e-117	down
ENSSSAG00000042427		nectin-4-like	6622	265	0.04	3.50239e-117	down
ENSSSAG00000049965	dnjb1	DnaJ homolog subfamily B member 1	6618	1208	0.182	1.0247e-47	down
ENSSSAG00000052616		chromodomain helicase DNA binding protein 7	6611	121	0.018	0	down
ENSSSAG00000000494		ribosome biogenesis protein NSA2 homolog	6599	3759	0.57	3.50185e-08	down
ENSSSAG00000004629	rap1gap2a	rap1 GTPase-activating protein 2-like	6589	349	0.053	1.15919e-208	down
ENSSSAG00000071236	seta	protein SET-like	6586	4015	0.61	1.86309e-07	down
ENSSSAG00000046230	SFRS7	serine/arginine-rich splicing factor 7-like	6573	890	0.135	4.30061e-102	down
ENSSSAG00000057360	tp53inp1	tumor protein p53 inducible nuclear protein 1	6570	573	0.087	7.38572e-93	down
ENSSSAG00000076491	taf15	RNA-binding protein FUS-like	6549	11951	1.825	5.48759e-05	up
ENSSSAG00000077219	RS17	40S ribosomal protein S17	6543	5310	0.812	0.274314	no
ENSSSAG00000078630	ctdsp2	carboxy-terminal domain RNA polymerase II polypeptide A small phosphatase 2-like	6541	1054	0.161	1.19702e-69	down
ENSSSAG00000049687	arrd3	Arrestin domain-containing protein 3	6538	505	0.077	7.58819e-86	down
ENSSSAG00000039750	fbxo25	F-box protein 25	6531	843	0.129	6.25566e-46	down
ENSSSAG00000003564	rhd	RhAG-like protein	6518	34	0.005	8.84026e-295	down
ENSSSAG00000056480	ddx21	nucleolar RNA helicase 2	6496	18591	2.862	2.2313e-14	up
ENSSSAG00000001848		ring finger protein 213	6491	3320	0.512	0.00162233	down
ENSSSAG00000078951	CD302	CD302 antigen-like	6483	371	0.057	8.39604e-80	down
ENSSSAG00000022529	jarid2b	protein Jumonji-like	6481	120	0.018	1.76908e-177	down
ENSSSAG00000071322		60S ribosomal protein L17	6468	7762	1.2	0.197958	no
ENSSSAG00000080110	DHR12	dehydrogenase/reductase SDR family member 12-like	6450	143	0.022	2.20388e-112	down
ENSSSAG00000002337	lamp2	lysosome-associated membrane glycoprotein 2-like	6445	7922	1.229	0.126159	no
ENSSSAG00000063012	cssa01h9orf78	chromosome ssa01 open reading frame, human C9orf78	6438	1225	0.19	2.3166e-44	down
ENSSSAG00000063324	EHBP1L1	EH domain-binding protein 1-like protein 1	6419	7884	1.228	0.0108187	up
ENSSSAG00000069276	rpl38	ribosomal protein L38	6417	8398	1.309	0.0322031	up
ENSSSAG00000072234		round spermatid basic protein 1-like	6415	293	0.046	1.31292e-58	down
ENSSSAG00000010182	dnaja1	dnaJ homolog subfamily A member 1-like	6398	2100	0.328	5.44527e-13	down
ENSSSAG00000074553	rps24	40S ribosomal protein S24	6398	10290	1.608	0.00430505	up
ENSSSAG00000081424	CTDS2	carboxy-terminal domain RNA polymerase II polypeptide A small phosphatase 2-like	6391	3329	0.521	4.26109e-15	down
ENSSSAG00000043124	hebp2	heme-binding protein 2-like	6374	421	0.066	1.1954e-116	down
ENSSSAG00000065595	rps10	40S ribosomal protein S10-like	6364	2808	0.441	2.39656e-08	down
ENSSSAG00000078968	kdm4aa	lysine demethylase 4A	6364	273	0.043	3.13123e-305	down
ENSSSAG00000071608	ywhae1	14-3-3 protein epsilon-like	6304	6187	0.981	0.882263	no
ENSSSAG00000052815	st3gal8	CMP-N-acetylneuraminate-beta-galactosamide-alpha-2,3-sialyltransferase 2-like	6300	2028	0.322	3.71304e-41	down
ENSSSAG00000001392	birc2	inhibitor of apoptosis protein-like	6291	4977	0.791	0.0858853	no
ENSSSAG00000074801	lamp2	lysosomal membrane glycoprotein 2	6258	4557	0.728	0.0127961	down
ENSSSAG00000081431		HIG1 domain family member 1A, mitochondrial-like	6250	440	0.07	7.8072e-153	down
ENSSSAG00000065477		ribosomal protein S29	6234	2108	0.338	9.63411e-19	down
ENSSSAG00000081332	PSME1	proteasome activator subunit 1	6225	2376	0.382	4.46451e-15	down
ENSSSAG00000057413	fmr1	fragile X mental retardation protein 1 homolog A-like	6217	1563	0.251	2.92084e-23	down
ENSSSAG00000003147	ATG2B	autophagy-related protein 2 homolog B-like	6210	729	0.117	2.68782e-185	down
ENSSSAG00000081338	ube2g1	ubiquitin-conjugating enzyme E2G 1 (UBC7 homolog, yeast)	6193	867	0.14	3.95989e-61	down
ENSSSAG00000010023		solute carrier family 46 member 3-like	6177	618	0.1	7.23395e-61	down
ENSSSAG00000040093			6175	1856	0.301	1.97298e-26	down
ENSSSAG00000001088	eif3d	eukaryotic translation initiation factor 3 subunit D-like	6172	2659	0.431	1.26085e-05	down
ENSSSAG00000074215	LRC8D	leucine rich repeat containing 8 VRAC subunit D	6170	1722	0.279	2.94124e-47	down
ENSSSAG00000060154	tcf3b	transcription factor E2-alpha-like	6162	1294	0.21	4.57164e-80	down
ENSSSAG00000001451	tnpo1	transportin-1-like	6128	636	0.104	1.15675e-52	down
ENSSSAG00000047480	HG2A	H-2 class II histocompatibility antigen gamma chain-like	6128	227	0.037	1.41076e-43	down
ENSSSAG00000007181	fbx9	F-box only protein 9	6108	774	0.127	1.44223e-79	down
ENSSSAG00000064629		gamma-tubulin complex component 2-like	6101	54	0.009	0	down
ENSSSAG00000075002	rapgef3	rap guanine nucleotide exchange factor 3-like	6094	705	0.116	2.95253e-21	down
ENSSSAG00000080677	TEBP	prostaglandin E synthase 3-like	6090	1264	0.207	1.56645e-28	down
ENSSSAG00000072249	wnk1a	serine/threonine-protein kinase WNK1-like	6080	577	0.095	1.14017e-117	down
ENSSSAG00000080260	if2g	Eukaryotic translation initiation factor 2 subunit 3	6073	2585	0.426	2.57494e-08	down
ENSSSAG00000072783	LSM4	U6 snRNA-associated Sm-like protein LSm4	6067	1667	0.275	2.36289e-15	down
ENSSSAG00000075934			6065	27	0.005	3.37336e-108	down
ENSSSAG00000047752	taf15	RNA-binding protein FUS-like	6056	8692	1.435	0.0152654	up
ENSSSAG00000065483	UBE2A	ubiquitin-conjugating enzyme E2 A-like	6027	564	0.094	5.16847e-79	down
ENSSSAG00000059890	CRBL2	cAMP-responsive element-binding protein-like 2	6026	668	0.111	7.29261e-100	down
ENSSSAG00000001475	rnf2	E3 ubiquitin-protein ligase RING2-like	6006	615	0.102	5.94551e-92	down
ENSSSAG00000075262	LPIN2	phosphatidate phosphatase LPIN2-like	5985	927	0.155	3.56214e-39	down
ENSSSAG00000057365	catb	Cathepsin B	5984	32352	5.407	1.14325e-24	up
ENSSSAG00000080456	si:ch73-138n13.1	zinc finger CCCH domain-containing protein 13-like	5978	2023	0.338	1.42101e-20	down
ENSSSAG00000076983	capza1	capping actin protein of muscle Z-line subunit alpha 1	5965	2490	0.417	5.26356e-28	down
ENSSSAG00000057098	EIF3K	eukaryotic translation initiation factor 3 subunit K	5951	1944	0.327	8.91713e-24	down
ENSSSAG00000002934	zn576	Zinc finger protein 576	5949	2166	0.364	1.21739e-20	down
ENSSSAG00000007453	TSN3	tetraspanin-3-like	5948	7979	1.341	0.0314475	up
ENSSSAG00000065743	GIGYF1	PERQ amino acid-rich with GYF domain-containing protein 1-like	5945	410	0.069	8.75922e-73	down
ENSSSAG00000006816	skp1	S-phase kinase-associated protein 1	5936	2533	0.427	7.36174e-16	down
ENSSSAG00000007460	fkbp4	FK506 binding protein 4	5935	8748	1.474	0.000115321	up
ENSSSAG00000078245	rl14	60S ribosomal protein L14	5920	3260	0.551	0.0062118	down
ENSSSAG00000077630	rnf14	ring finger protein 14	5913	769	0.13	1.61713e-67	down
ENSSSAG00000051318	fkbp4	FKBP prolyl isomerase 4	5905	1725	0.292	1.90427e-20	down
ENSSSAG00000070285	stag2a	cohesin subunit SA-2-like	5893	369	0.063	4.54845e-116	down
ENSSSAG00000073268		ATP-dependent RNA helicase DDX3X-like	5891	1773	0.301	1.92585e-46	down
ENSSSAG00000066803	gpcpd1	glycerophosphocholine phosphodiesterase GPCPD1-like	5863	2401	0.41	6.82126e-21	down
ENSSSAG00000038700	NFIP1	NEDD4 family-interacting protein 1-like	5857	2772	0.473	4.24981e-17	down
ENSSSAG00000079444	FBX9	F-box only protein 9-like	5856	1992	0.34	2.42249e-48	down
ENSSSAG00000044416	cops2	COP9 signalosome complex subunit 2-like	5850	1360	0.233	7.22007e-36	down
ENSSSAG00000002352	pacrg	protein quaking-A-like	5841	3059	0.524	5.17138e-10	down
ENSSSAG00000039723			5817	407	0.07	6.81305e-68	down
ENSSSAG00000002326	rab10	RAB10, member RAS oncogene family	5808	4269	0.735	0.0136126	down
ENSSSAG00000060833	rbm33a	RNA-binding protein 33-like	5807	759	0.131	7.11811e-80	down
ENSSSAG00000063333	txnip	thioredoxin interacting protein	5792	8999	1.554	0.00862598	up
ENSSSAG00000002391	khdrbs1a	KH domain-containing, RNA-binding, signal transduction-associated protein 1	5785	13410	2.318	1.77744e-18	up
ENSSSAG00000068546	srsf5b	serine/arginine-rich splicing factor 5-like	5778	4190	0.725	0.0130144	down
ENSSSAG00000063267	dnja1	DnaJ homolog subfamily A member 1	5769	1784	0.309	1.59704e-20	down
ENSSSAG00000068380	ctps1b	CTP synthase 1-like	5769	1482	0.257	3.29422e-36	down
ENSSSAG00000053819	sf3b1	splicing factor 3B subunit 1	5767	1025	0.178	1.366e-29	down
ENSSSAG00000056261	zc3h11a	zinc finger CCCH-type containing 11A	5754	1432	0.249	8.81169e-68	down
ENSSSAG00000080589	stat6	signal transducer and activator of transcription 6-like	5748	668	0.116	3.88246e-60	down
ENSSSAG00000043346	h1-10	histone H1x	5740	5321	0.927	0.604858	no
ENSSSAG00000070648	slc25a55a	mitochondrial glutamate carrier 1-like	5740	995	0.173	2.50069e-42	down
ENSSSAG00000043336	chac1	ChaC, cation transport regulator-like 1	5726	3991	0.697	0.0019553	down
ENSSSAG00000044091	dnjb6	DnaJ homolog subfamily B member 6	5713	2669	0.467	9.53272e-14	down
ENSSSAG00000073821	saca4	Sperm acrosome membrane-associated protein 4	5709	4837	0.847	0.152488	no
ENSSSAG00000053977	herc2	HECT and RLD domain containing E3 ubiquitin protein ligase 2	5703	394	0.069	3.59848e-116	down
ENSSSAG00000049737		H-2 class I histocompatibility antigen, Q10 alpha chain-like	5692	3947	0.693	0.00981305	down
ENSSSAG00000041466		nascent polypeptide-associated complex subunit alpha-like	5692	3099	0.544	1.94912e-06	down
ENSSSAG00000079884	spf30	Survival of motor neuron-related-splicing factor 30	5690	1246	0.219	8.12771e-72	down
ENSSSAG00000068422	asxl2	putative Polycomb group protein ASXL2	5685	1042	0.183	1.77771e-56	down
ENSSSAG00000073443	sqstm1	sequestosome 1	5682	11125	1.958	3.20741e-19	up
ENSSSAG00000052046		COP9 signalosome complex subunit 2-like	5664	785	0.139	2.6692e-44	down
ENSSSAG00000080704	SERC1	serine incorporator 1	5663	4135	0.73	0.000857862	down
ENSSSAG00000048011	UB2D2	ubiquitin-conjugating enzyme E2 D2	5658	2212	0.391	1.66728e-15	down
ENSSSAG00000067940	ASC	apoptosis-associated speck-like protein containing a CARD	5657	452	0.08	5.03593e-82	down
ENSSSAG00000010077	rcl1	RNA terminal phosphate cyclase like 1	5651	1118	0.198	1.85884e-78	down
ENSSSAG00000008841	si:ch211-153a8.4	HAUS augmin like complex subunit 8	5604	648	0.116	1.32962e-118	down
ENSSSAG00000064210	SRRM1	serine/arginine repetitive matrix protein 1-like	5587	1497	0.268	1.35312e-30	down
ENSSSAG00000057229	ef-1g	elongation factor 1 gamma	5569	7262	1.304	0.117609	no
ENSSSAG00000066279	irf9	interferon regulatory factor 9	5548	2877	0.519	2.21321e-06	down
ENSSSAG00000069335	fbxo8	F-box only protein 8-like	5548	285	0.051	5.18257e-196	down
ENSSSAG00000055845	tbc1d15	TBC1 domain family member 15-like	5533	1152	0.208	3.00039e-42	down
ENSSSAG00000059327	syap1	synapse associated protein 1	5523	678	0.123	1.04532e-63	down
ENSSSAG00000076887	pcbp2	poly(rC)-binding protein 2	5519	1412	0.256	1.32998e-91	down
ENSSSAG00000075788		protein SET	5518	5275	0.956	0.686634	no
ENSSSAG00000002907			5513	66	0.012	3.24601e-11	down
ENSSSAG00000000998	cdc37	hsp90 co-chaperone Cdc37-like	5495	2548	0.464	3.73238e-07	down
ENSSSAG00000003002	npc2	NPC intracellular cholesterol transporter 2	5464	7466	1.366	0.00443619	up
ENSSSAG00000005849	jak2	Janus kinase 2	5461	65	0.012	1.45439e-209	down
ENSSSAG00000010484	eif3ea	eukaryotic translation initiation factor 3 subunit E-like	5456	2452	0.45	2.90752e-11	down
ENSSSAG00000067503	ddx46	DEAD-box helicase 46	5431	1805	0.332	1.93574e-28	down
ENSSSAG00000009714	srrt	serrate RNA effector molecule homolog	5428	2491	0.459	3.48757e-20	down
ENSSSAG00000003544	CP014	protein FAM195B-like	5425	517	0.095	9.0389e-87	down
ENSSSAG00000045484	ctsa	cathepsin A	5406	7135	1.32	0.0277154	up
ENSSSAG00000046052	snw1	SNW domain-containing protein 1-like	5392	1282	0.238	7.86882e-17	down
ENSSSAG00000000632		probable E3 ubiquitin-protein ligase HERC3	5389	323	0.06	4.03729e-49	down
ENSSSAG00000079067	vps4b	vacuolar protein sorting-associated protein 4B-like	5384	883	0.164	2.2292e-79	down
ENSSSAG00000071166	PSA3	proteasome subunit alpha type-3	5383	10401	1.932	2.76057e-12	up
ENSSSAG00000043675	rbm25b	RNA-binding protein 25-like	5373	1119	0.208	4.26366e-58	down
ENSSSAG00000081709	ub2v2	Ubiquitin-conjugating enzyme E2 variant 2	5368	493	0.092	2.01121e-79	down
ENSSSAG00000063248			5360	249	0.046	2.18761e-269	down
ENSSSAG00000006421	thbs1b	thrombospondin-1-like	5356	17803	3.324	8.42351e-12	up
ENSSSAG00000077166	rla2	adenosine receptor A1-like	5350	2852	0.533	8.61604e-06	down
ENSSSAG00000070637	rpl22	60S ribosomal protein L22-like	5346	3929	0.735	0.0124162	down
ENSSSAG00000048318	tmco1	transmembrane and coiled-coil domains 1	5344	1304	0.244	4.45227e-36	down
ENSSSAG00000075435	nrd1a	nardilysin a (N-arginine dibasic convertase)	5332	325	0.061	3.65881e-83	down
ENSSSAG00000007308			5320	75	0.014	1.62505e-200	down
ENSSSAG00000075884	arl8a	ADP-ribosylation factor-like protein 8A	5308	1927	0.363	2.08034e-19	down
ENSSSAG00000078694	PLDN	biogenesis of lysosome-related organelles complex 1 subunit 6-like	5299	913	0.172	1.14537e-25	down
ENSSSAG00000044411	gyg1a	glycogenin-1-like	5295	177	0.033	0	down
ENSSSAG00000003442	dedd1	DNA-binding death effector domain-containing protein 2-like	5292	157	0.03	9.12145e-132	down
ENSSSAG00000059056		F-box only protein 7-like	5287	240	0.045	2.8217e-141	down
ENSSSAG00000039310	nkiras2	NF-kappa-B inhibitor-interacting Ras-like protein 2	5286	921	0.174	1.35369e-56	down
ENSSSAG00000001100	SPAG9	C-Jun-amino-terminal kinase-interacting protein 4-like	5284	1244	0.235	1.6275e-63	down
ENSSSAG00000056161	CTDSP2	carboxy-terminal domain RNA polymerase II polypeptide A small phosphatase 2-like	5282	5316	1.007	0.949986	no
ENSSSAG00000008942		polyadenylate-binding protein 1-like	5280	1474	0.279	5.89977e-18	down
ENSSSAG00000000096	med6	mediator complex subunit 6	5273	1145	0.217	2.32588e-28	down
ENSSSAG00000023617	F133	family with sequence similarity 133 member B	5271	509	0.097	7.52939e-117	down
ENSSSAG00000073445	cnot6l	CCR4-NOT transcription complex subunit 6-like	5251	270	0.051	1.05511e-232	down
ENSSSAG00000039881		COP9 signalosome complex subunit 2-like	5244	597	0.114	7.34843e-57	down
ENSSSAG00000004144	EZH1	histone-lysine N-methyltransferase EZH1-like	5227	3454	0.661	0.000398488	down
ENSSSAG00000045742	PSA7	proteasome 20S subunit alpha 7	5221	72	0.014	1.17051e-232	down
ENSSSAG00000074652	eif3j	Eukaryotic translation initiation factor 3 subunit J	5206	1838	0.353	8.18002e-21	down
ENSSSAG00000067406	lamp1b	lysosome-associated membrane glycoprotein 1-like	5200	181	0.035	1.11473e-175	down
ENSSSAG00000057812	chmp7	charged multivesicular body protein 7-like	5195	1363	0.262	4.33154e-18	down
ENSSSAG00000002888	rad21	RAD21 homolog (S. pombe)	5194	1858	0.358	2.95775e-18	down
ENSSSAG00000045683	rps6	40S ribosomal protein S6	5194	5809	1.118	0.612768	no
ENSSSAG00000050455	igf2r	cation-independent mannose-6-phosphate receptor-like	5186	6907	1.332	0.000899983	up
ENSSSAG00000044162	aste1	asteroid homolog 1	5168	541	0.105	1.43845e-62	down
ENSSSAG00000069860	SC61G	protein transport protein Sec61 subunit gamma-like	5161	1208	0.234	1.68125e-30	down
ENSSSAG00000070257	CYC	cytochrome c	5148	383	0.074	9.54384e-86	down
ENSSSAG00000054188	CAZA1	F-actin-capping protein subunit alpha-1-like	5135	1584	0.308	8.42745e-22	down
ENSSSAG00000042472	ctnnb1	catenin beta 1	5124	10609	2.07	1.65497e-09	up
ENSSSAG00000001926			5106	4238	0.83	0.127873	no
ENSSSAG00000050260	cr032	CR032 protein	5103	1355	0.266	7.31153e-96	down
ENSSSAG00000054172	hax1	HCLS1 associated protein X-1	5100	2055	0.403	3.82336e-21	down
ENSSSAG00000007250	txnrd3	thioredoxin reductase 1, cytoplasmic-like	5094	4936	0.969	0.741914	no
ENSSSAG00000060369	ncoa4	nuclear receptor coactivator 4-like	5093	447	0.088	9.86316e-122	down
ENSSSAG00000046779	srsf1a	serine/arginine-rich splicing factor 1B-like	5090	3259	0.64	9.94652e-07	down
ENSSSAG00000041248	rpl34	60S ribosomal protein L34	5085	3528	0.694	0.00247133	down
ENSSSAG00000072909		ribosomal protein S20	5079	122	0.024	1.0043e-110	down
ENSSSAG00000069522	atf5b	uncharacterized LOC106580935	5070	2059	0.406	6.53079e-13	down
ENSSSAG00000002430	cope	coatomer subunit epsilon-like	5066	2368	0.468	4.95493e-22	down
ENSSSAG00000068816		septin-7	5055	1173	0.232	1.11255e-41	down
ENSSSAG00000041016	bola2	BolA-like protein 2	5052	227	0.045	6.11523e-121	down
ENSSSAG00000006059	ISCU	iron-sulfur cluster assembly scaffold protein IscU-like	5049	18	0.004	4.93373e-241	down
ENSSSAG00000080731	hsf2	heat shock factor 2	5046	572	0.113	3.48894e-62	down
ENSSSAG00000044825	ing5	inhibitor of growth family, member 5a	5045	400	0.079	2.39745e-90	down
ENSSSAG00000002230	eif5	eukaryotic translation initiation factor 5-like	5042	2605	0.517	3.92645e-12	down
ENSSSAG00000057802		uncharacterized LOC106582401	5037	1460	0.29	4.1476e-17	down
ENSSSAG00000005762	sdr39u1	short chain dehydrogenase/reductase family 39U member 1	5030	604	0.12	2.94966e-72	down
ENSSSAG00000041826	atp7a	ATPase copper transporting alpha	5026	637	0.127	8.48255e-85	down
ENSSSAG00000000149	cq039	CQ039 protein	5019	166	0.033	3.4281e-206	down
ENSSSAG00000076210	tnrc6c2	trinucleotide repeat-containing gene 6C protein-like	5013	261	0.052	7.77827e-187	down
ENSSSAG00000008077	si:dkey-17m8.1	C-Jun-amino-terminal kinase-interacting protein 4-like	5002	795	0.159	1.98754e-53	down
ENSSSAG00000004182	tp53inp2	tumor protein p53 inducible nuclear protein 2	4999	151	0.03	1.03079e-90	down
ENSSSAG00000079453	RL31	60S ribosomal protein L31	4984	3536	0.71	0.156938	no
ENSSSAG00000074227			4983	2287	0.459	1.85242e-13	down
ENSSSAG00000041359	ubl3	ubiquitin-like 3	4980	539	0.108	2.08476e-106	down
ENSSSAG00000004556	prpf31	pre-mRNA processing factor 31	4978	2875	0.577	9.64728e-06	down
ENSSSAG00000046028	DYL1	dynein light chain 1, cytoplasmic	4965	5140	1.035	0.787153	no
ENSSSAG00000003082	SLIRP	SRA stem-loop-interacting RNA-binding protein, mitochondrial-like	4959	2242	0.452	4.0922e-09	down
ENSSSAG00000040797			4958	180	0.036	1.83277e-66	down
ENSSSAG00000075973	NDUS1	NADH-ubiquinone oxidoreductase 75 kDa subunit, mitochondrial-like	4958	122	0.024	1.94005e-171	down
ENSSSAG00000080443		E3 ubiquitin-protein ligase RNF31-like	4957	856	0.173	4.79669e-110	down
ENSSSAG00000078321	trafd1	MOB kinase activator 1A	4951	1796	0.363	6.56102e-29	down
ENSSSAG00000042239	rnaseka	ribonuclease kappa-A-like	4936	1089	0.221	7.87359e-28	down
ENSSSAG00000042708	HSP90AA1	heat shock protein HSP 90-alpha 1	4930	2781	0.564	0.002308	down
ENSSSAG00000043036	znfx1	NFX1-type zinc finger-containing protein 1-like	4912	3819	0.777	0.169423	no
ENSSSAG00000005485	gigyf1	GRB10 interacting GYF protein 1	4912	727	0.148	5.21723e-74	down
ENSSSAG00000050950	itih6	V-type proton ATPase subunit S1-like	4905	1526	0.311	1.23287e-27	down
ENSSSAG00000002993	cd68	Macrosialin	4900	18990	3.876	2.92965e-42	up
ENSSSAG00000064825	ccnl1a	cyclin-L1-like	4898	730	0.149	1.81672e-92	down
ENSSSAG00000075672	phrf1	PHD and RING finger domain-containing protein 1-like	4893	433	0.089	3.78164e-205	down
ENSSSAG00000000485	si:dkey-44g23.5	MAPK regulated corepressor interacting protein 2	4887	88	0.018	3.78438e-109	down
ENSSSAG00000073910	CPEB4	cytoplasmic polyadenylation element-binding protein 4-like	4875	154	0.032	1.18091e-133	down
ENSSSAG00000074779	upf3b	regulator of nonsense transcripts 3B-like	4870	1218	0.25	1.14542e-23	down
ENSSSAG00000006936	RT18C	mitochondrial ribosomal protein S18C	4864	542	0.111	1.07048e-102	down
ENSSSAG00000071484	psd7	26S proteasome non-ATPase regulatory subunit 7	4862	3483	0.717	0.00472386	down
ENSSSAG00000057645	clk4a	dual specificity protein kinase CLK4-like	4861	563	0.116	1.21546e-126	down
ENSSSAG00000009608	tpra1	transmembrane protein adipocyte associated 1	4860	1141	0.235	1.29687e-52	down
ENSSSAG00000055458		interferon-induced guanylate-binding protein 1-like	4860	1073	0.221	3.7388e-21	down
ENSSSAG00000040028	sec14l2	SEC14 like lipid binding 2	4859	105	0.022	3.78739e-293	down
ENSSSAG00000041664	G3BP2	ras GTPase-activating protein-binding protein 2-like	4854	1718	0.354	9.52738e-13	down
ENSSSAG00000006268	acadm	acyl-CoA dehydrogenase medium chain	4850	1201	0.248	1.16967e-20	down
ENSSSAG00000041881		uncharacterized LOC106600195	4849	12121	2.5	4.66236e-40	up
ENSSSAG00000077911	serpinb1l3	leukocyte elastase inhibitor-like	4830	12514	2.591	4.67589e-17	up
ENSSSAG00000073169		calreticulin-like	4829	13060	2.705	4.83214e-21	up
ENSSSAG00000056557	ubim	Ubiquitin-like protein FUBI	4828	1904	0.394	7.97289e-21	down
ENSSSAG00000077988		nucleolysin TIA-1 isoform p40-like	4822	1940	0.402	2.03603e-13	down
ENSSSAG00000041648	ANP32E	acidic leucine-rich nuclear phosphoprotein 32 family member E	4822	860	0.178	1.94737e-30	down
ENSSSAG00000043570	DDX5	DNA polymerase subunit gamma-2, mitochondrial-like	4821	558	0.116	1.82796e-70	down
ENSSSAG00000007441	cyb561a3a	cytochrome b ascorbate-dependent protein 3-like	4818	541	0.112	5.0471e-134	down
ENSSSAG00000073310	bnip3la	BCL2/adenovirus E1B 19 kDa protein-interacting protein 3-like	4812	224	0.047	1.93269e-132	down
ENSSSAG00000076299	ZFAN3	AN1-type zinc finger protein 3-like	4809	1397	0.291	1.46744e-29	down
ENSSSAG00000058808	ndufv1	NADH dehydrogenase	4792	2490	0.52	3.07013e-05	down
ENSSSAG00000076436	uri1	unconventional prefoldin RPB5 interactor 1-like	4790	848	0.177	8.52866e-40	down
ENSSSAG00000081640	ZFAN5	AN1-type zinc finger protein 5-like	4789	2373	0.496	3.60744e-15	down
ENSSSAG00000000811	G3BP2	ras GTPase-activating protein-binding protein 2-like	4784	410	0.086	1.07191e-57	down
ENSSSAG00000063272	prkacb	protein kinase cAMP-activated catalytic subunit beta	4778	630	0.132	1.84073e-88	down
ENSSSAG00000010193	ptbp1b	polypyrimidine tract-binding protein 1-like	4775	216	0.045	2.11535e-189	down
ENSSSAG00000046485	MST4	serine/threonine-protein kinase 26-like	4770	1007	0.211	1.39359e-66	down
ENSSSAG00000077717	chmp4bb	charged multivesicular body protein 4c-like	4743	2572	0.542	6.68334e-09	down
ENSSSAG00000048354	aldh9a1	aldehyde dehydrogenase 9 family member A1	4740	892	0.188	8.90208e-37	down
ENSSSAG00000065918	dcaf12	DDB1 and CUL4 associated factor 12	4732	1747	0.369	2.27435e-54	down
ENSSSAG00000056441	g137a	Integral membrane protein GPR137	4730	458	0.097	3.12072e-261	down
ENSSSAG00000043721	vps41	vacuolar protein sorting 41 homolog (S. cerevisiae)	4728	1917	0.406	3.22321e-27	down
ENSSSAG00000068915	cib1	calcium and integrin binding 1	4723	1730	0.366	2.41481e-20	down
ENSSSAG00000045952	ireb2	iron responsive element binding protein 2	4712	863	0.183	2.7821e-90	down
ENSSSAG00000058166	AN32E	acidic leucine-rich nuclear phosphoprotein 32 family member E-like	4711	2984	0.633	9.35072e-08	down
ENSSSAG00000061483	oaz1	ornithine decarboxylase antizyme 1	4706	694	0.148	8.5539e-64	down
ENSSSAG00000010392	rs19	40S ribosomal protein S19	4699	3455	0.735	0.242058	no
ENSSSAG00000007986	rraga	Ras-related GTP binding A	4696	1274	0.272	8.71455e-37	down
ENSSSAG00000080772	SFRS3	serine/arginine-rich splicing factor 3	4679	2619	0.56	2.52044e-11	down
ENSSSAG00000078392	asxl2	putative Polycomb group protein ASXL2	4678	583	0.125	1.28702e-95	down
ENSSSAG00000078097	ODPA	serine/arginine repetitive matrix protein 1-like	4673	4176	0.894	0.163068	no
ENSSSAG00000068423	srpk1a	SRSF protein kinase 1-like	4665	751	0.161	5.00562e-75	down
ENSSSAG00000078918	tbca	tubulin folding cofactor A	4664	2878	0.617	2.22216e-07	down
ENSSSAG00000047146	HNRNPA0	heterogeneous nuclear ribonucleoprotein A0	4653	13742	2.953	4.6685e-17	up
ENSSSAG00000047369	SUMO1	small ubiquitin-related modifier 1	4652	1540	0.331	1.1546e-20	down
ENSSSAG00000007676	vdrb	vitamin D3 receptor B	4651	429	0.092	1.64954e-62	down
ENSSSAG00000068438	fam50a	family with sequence similarity 50 member A	4650	1334	0.287	6.67814e-32	down
ENSSSAG00000075201	atg101	autophagy-related protein 101	4647	464	0.1	6.03846e-198	down
ENSSSAG00000073544	trim23	E3 ubiquitin-protein ligase TRIM23	4638	120	0.026	5.24837e-100	down
ENSSSAG00000008049	abhd12	Transmembrane 9 superfamily member 3	4632	2824	0.61	4.03744e-05	down
ENSSSAG00000079753	fadd	FAS-associated death domain protein-like	4631	883	0.191	4.34273e-42	down
ENSSSAG00000039688	clpxb	ATP-dependent Clp protease ATP-binding subunit clpX-like, mitochondrial	4628	678	0.146	1.19775e-61	down
ENSSSAG00000053117	ATP6V0C	V-type proton ATPase 16 kDa proteolipid subunit	4625	1622	0.351	9.10023e-27	down
ENSSSAG00000011852	capns1	calpain small subunit 1	4616	3475	0.753	0.00282993	down
ENSSSAG00000074896	slc48a1a	heme transporter hrg1-B	4615	632	0.137	1.19248e-54	down
ENSSSAG00000039345	ILRUN	uncharacterized protein C6orf106 homolog	4615	294	0.064	3.3002e-100	down
ENSSSAG00000054280	zfand5b	zinc finger, AN1-type domain 5b	4612	686	0.149	8.11712e-134	down
ENSSSAG00000004822	sfrs6	Splicing factor, arginine/serine-rich 6	4611	1351	0.293	1.46048e-24	down
ENSSSAG00000065468	EIF3C	eukaryotic translation initiation factor 3 subunit C	4608	10589	2.298	7.53885e-39	up
ENSSSAG00000072956	rbm8a	RNA-binding protein 8A	4604	7886	1.713	0.00161304	up
ENSSSAG00000003112	lerl1	Leptin receptor overlapping transcript-like 1	4599	805	0.175	2.09318e-45	down
ENSSSAG00000002418	CALM	calmodulin 1	4598	10637	2.313	3.57996e-17	up
ENSSSAG00000076120	tm9s2	Transmembrane 9 superfamily member 2	4594	4352	0.947	0.560263	no
ENSSSAG00000070997	fkb1b	FK506-binding protein 1B	4593	8877	1.933	2.58173e-10	up
ENSSSAG00000075693	phb2	prohibitin 2	4592	2791	0.608	6.20159e-10	down
ENSSSAG00000007968	cnbp	CCHC-type zinc finger, nucleic acid binding protein	4590	4529	0.987	0.881967	no
ENSSSAG00000062822	ppt1	palmitoyl-protein thioesterase 1-like	4581	1595	0.348	2.14398e-22	down
ENSSSAG00000009241	ncl	nucleolin	4580	15042	3.284	1.79901e-26	up
ENSSSAG00000007843	arpc1b	actin-related protein 2/3 complex subunit 1B-like	4580	8289	1.81	4.82038e-08	up
ENSSSAG00000075524	rsrc2	arginine and serine rich coiled-coil 2	4570	994	0.218	9.32534e-49	down
ENSSSAG00000047203	tax1bp1b	tax1-binding protein 1 homolog B	4568	1604	0.351	1.52486e-11	down
ENSSSAG00000015529	tmco3	transmembrane and coiled-coil domain-containing protein 3-like	4566	139	0.031	6.09238e-61	down
ENSSSAG00000078353	yy1a	transcriptional repressor protein YY1-like	4561	651	0.143	5.07577e-78	down
ENSSSAG00000080249	cds2	phosphatidate cytidylyltransferase 2-like	4554	428	0.094	1.51232e-121	down
ENSSSAG00000069544	suds3	SDS3 homolog, SIN3A corepressor complex component	4546	204	0.045	7.82291e-87	down
ENSSSAG00000074602	lyrm5a	LYR motif-containing protein 5-like	4544	176	0.039	3.67785e-126	down
ENSSSAG00000064693	pqbp1	Polyglutamine-binding protein 1	4528	1784	0.394	1.35776e-10	down
ENSSSAG00000052411	adr1	Adiponectin receptor protein 1	4527	1350	0.298	3.55001e-57	down
ENSSSAG00000045463	rpl26	60S ribosomal protein L26	4521	7234	1.6	0.00843236	up
ENSSSAG00000067957	irf1-2	interferon regulatory factor 1 isoform 2	4517	163	0.036	3.58941e-166	down
ENSSSAG00000041628	tial1	nucleolysin TIAR-like	4516	862	0.191	8.4608e-44	down
ENSSSAG00000001462	dema	Dematin	4516	130	0.029	7.96945e-296	down
ENSSSAG00000003493	polr2a	DNA-directed RNA polymerase II subunit RPB1-like	4514	2743	0.608	1.16506e-08	down
ENSSSAG00000041850		tripartite motif-containing protein 34A-like	4510	124	0.027	4.01871e-66	down
ENSSSAG00000044346	rbm34	RNA-binding protein 34-like	4503	956	0.212	7.03299e-48	down
ENSSSAG00000005356	tssc4	protein TSSC4-like	4501	310	0.069	5.26165e-229	down
ENSSSAG00000076111	kars1	lysine--tRNA ligase-like	4497	1899	0.422	9.48364e-37	down
ENSSSAG00000008456	dnajc8	dnaJ homolog subfamily C member 8-like	4496	820	0.182	5.64983e-36	down
ENSSSAG00000079235	sap18	Histone deacetylase complex subunit SAP18	4495	1009	0.224	8.76696e-36	down
ENSSSAG00000064063	ppib	peptidylprolyl isomerase B	4494	15117	3.364	1.23901e-40	up
ENSSSAG00000063048	dcakd	dephospho-CoA kinase domain containing	4492	421	0.094	2.37894e-96	down
ENSSSAG00000007550	EZH1	histone-lysine N-methyltransferase EZH1-like	4489	2722	0.606	2.69247e-08	down
ENSSSAG00000080454	rps3	40S ribosomal protein S3-like	4488	1624	0.362	2.21194e-09	down
ENSSSAG00000028007			4488	237	0.053	5.70232e-65	down
ENSSSAG00000077951	kdm6bb	lysine-specific demethylase 6B-like	4481	114	0.026	4.94421e-87	down
ENSSSAG00000077452	calcoco1a	calcium binding and coiled-coil domain 1a	4480	584	0.13	4.04729e-72	down
ENSSSAG00000003200	rd23a	UV excision repair protein RAD23 homolog A	4478	4510	1.007	0.939107	no
ENSSSAG00000075397	zgc:101566	zgc:101566	4468	619	0.138	2.51375e-36	down
ENSSSAG00000044417	eif4a1b	eukaryotic initiation factor 4A-I	4467	7052	1.579	2.42703e-06	up
ENSSSAG00000053737	epsti1	epithelial stromal interaction 1	4460	874	0.196	1.54494e-30	down
ENSSSAG00000072591	cript	cysteine-rich PDZ-binding protein	4456	196	0.044	4.9319e-144	down
ENSSSAG00000070191	cirbp	cold inducible RNA binding protein	4455	52364	11.754	7.31627e-62	up
ENSSSAG00000043372	RAB7A	ras-related protein Rab-7a	4453	1915	0.43	6.17469e-17	down
ENSSSAG00000032861	fubp1	far upstream element-binding protein 1-like	4451	1958	0.44	4.29242e-16	down
ENSSSAG00000069284	RPAB2	DNA-directed RNA polymerases I, II, and III subunit RPABC2-like	4450	1372	0.308	2.1341e-22	down
ENSSSAG00000004230		lysozyme G-like	4448	174	0.039	6.22274e-116	down
ENSSSAG00000006780	rps10	40S ribosomal protein S10-like	4438	6804	1.533	0.00746677	up
ENSSSAG00000081118	eif3f	eukaryotic translation initiation factor 3 subunit F-like	4436	4511	1.017	0.914931	no
ENSSSAG00000003451	bag5	BAG cochaperone 5	4432	922	0.208	1.13335e-58	down
ENSSSAG00000077607	pisd	phosphatidylserine decarboxylase	4424	516	0.117	1.50199e-138	down
ENSSSAG00000076545	RS28	40S ribosomal protein S28	4423	7504	1.697	0.00324976	up
ENSSSAG00000015733	maff	transcription factor MafF-like	4418	654	0.148	3.21488e-62	down
ENSSSAG00000058996	uros	uroporphyrinogen III synthase	4418	35	0.008	3.33431e-215	down
ENSSSAG00000049278	an32a	Acidic leucine-rich nuclear phosphoprotein 32 family member A	4414	2295	0.52	3.69878e-11	down
ENSSSAG00000071270	MSL3	male-specific lethal 3 homolog	4388	690	0.157	2.11803e-95	down
ENSSSAG00000008886	CHMP5	charged multivesicular body protein 5	4377	2232	0.51	5.30208e-08	down
ENSSSAG00000015552	klf13	Kruppel-like factor 13	4377	204	0.047	1.98966e-27	down
ENSSSAG00000009700	oaz1s	ornithine decarboxylase antizyme 1S	4373	2771	0.634	0.000402066	down
ENSSSAG00000006599	top1l	DNA topoisomerase 1-like	4367	1906	0.437	4.1126e-09	down
ENSSSAG00000059637	CD9	CD9 antigen-like	4362	33053	7.579	2.74307e-47	up
ENSSSAG00000073764	spag7	sperm associated antigen 7	4359	1907	0.437	3.14504e-14	down
ENSSSAG00000067779	dhrs1	dehydrogenase/reductase 1	4353	993	0.228	3.43859e-43	down
ENSSSAG00000061546		U1 small nuclear ribonucleoprotein 70 kDa-like	4350	2458	0.565	2.82164e-05	down
ENSSSAG00000047429	ly75	lymphocyte antigen 75	4347	1281	0.295	5.84666e-46	down
ENSSSAG00000068365	ifit9	interferon-induced protein with tetratricopeptide repeats 5-like	4344	11031	2.54	0.0004597	up
ENSSSAG00000059195	nudt12	serine/threonine-protein phosphatase 2A catalytic subunit beta isoform-like	4342	1732	0.399	6.66381e-17	down
ENSSSAG00000053286	vato	Vacuolar ATP synthase 21 kDa proteolipid subunit	4331	1270	0.293	1.5935e-25	down
ENSSSAG00000001359	xpo7	exportin-7-like	4330	872	0.201	1.45531e-115	down
ENSSSAG00000065432	map2k7	dual specificity mitogen-activated protein kinase kinase 7-like	4328	843	0.195	2.93691e-29	down
ENSSSAG00000065526	kpna4	karyopherin subunit alpha 4	4328	541	0.125	9.34192e-27	down
ENSSSAG00000021275	si:dkey-5i3.5	transmembrane protein 53-like	4326	307	0.071	2.02441e-117	down
ENSSSAG00000073090	SSBP4	single-stranded DNA-binding protein 3-like	4326	301	0.07	8.36712e-149	down
ENSSSAG00000069022	rpl22	60S ribosomal protein L22	4323	3864	0.894	0.406555	no
ENSSSAG00000078746		cyclic AMP-dependent transcription factor ATF-6 beta-like	4321	1884	0.436	2.35492e-17	down
ENSSSAG00000046124	pnba	Para-nitrobenzyl esterase	4321	1553	0.359	4.7527e-24	down
ENSSSAG00000054800	snx27a	sorting nexin-27-like	4318	23900	5.535	2.55123e-49	up
ENSSSAG00000058756	skip	Skeletal muscle and kidney-enriched inositol phosphatase	4312	269	0.062	1.01554e-210	down
ENSSSAG00000077932	eif2s3	eukaryotic translation initiation factor 2 subunit 3-like	4304	2178	0.506	0.001066	down
ENSSSAG00000079779		ATP-dependent RNA helicase DDX3X-like	4292	1966	0.458	1.96149e-15	down
ENSSSAG00000004857	uri1	unconventional prefoldin RPB5 interactor 1-like	4289	591	0.138	2.62969e-81	down
ENSSSAG00000014067	marh5	E3 ubiquitin-protein ligase MARCH5	4287	326	0.076	4.09072e-109	down
ENSSSAG00000081722	dcnl5	DCN1-like protein 5	4283	1144	0.267	6.00062e-51	down
ENSSSAG00000047448	CAPNS1	calpain small subunit 1-like	4282	4111	0.96	0.711495	no
ENSSSAG00000004738		ferritin, middle subunit-like	4281	8395	1.961	1.71811e-05	up
ENSSSAG00000008255	tmc8	protein O-GlcNAcase-like	4281	436	0.102	2.29726e-05	down
ENSSSAG00000015500		uroporphyrinogen III synthase	4278	69	0.016	1.33806e-195	down
ENSSSAG00000007313	STMN1	stathmin-like	4277	2386	0.558	1.65155e-05	down
ENSSSAG00000005421	zmat5	zinc finger, matrin type 5	4271	781	0.183	1.0349e-67	down
ENSSSAG00000006701	ADT2	ADP/ATP translocase 2-like	4271	13836	3.24	4.33493e-16	up
ENSSSAG00000046103	rab3gap1	rab3 GTPase-activating protein catalytic subunit-like	4264	731	0.171	2.16202e-85	down
ENSSSAG00000066580	rps16	40S ribosomal protein S16	4263	6241	1.464	0.0668527	no
ENSSSAG00000049457	ARF1	guanylate kinase 1	4262	4254	0.998	0.98868	no
ENSSSAG00000049590	TIG3	retinoic acid receptor responder protein 3-like	4258	1643	0.386	5.84048e-19	down
ENSSSAG00000067904	glrx1	Glutaredoxin-1	4257	2727	0.641	0.370456	no
ENSSSAG00000078118	tmem63b	transmembrane protein 63B	4240	462	0.109	3.75223e-94	down
ENSSSAG00000070531	prpf4bb	serine/threonine-protein kinase PRP4 homolog	4224	2200	0.521	6.82668e-05	down
ENSSSAG00000077444	psmb9-a	proteasome subunit beta type-6-A like protein-like	4222	2473	0.586	6.66858e-08	down
ENSSSAG00000050778	tm9sf4	transmembrane 9 superfamily member 4	4219	3290	0.78	0.00767128	down
ENSSSAG00000074636	wtap	WT1 associated protein	4212	901	0.214	1.68177e-90	down
ENSSSAG00000002807	prkab1a	5'-AMP-activated protein kinase subunit beta-1-like	4210	694	0.165	1.96779e-71	down
ENSSSAG00000076232	h3f3a	histone H3.3	4196	1665	0.397	6.11213e-19	down
ENSSSAG00000081330		cell cycle progression protein 1-like	4191	1466	0.35	1.06033e-36	down
ENSSSAG00000055384	wdr45	WD repeat domain 45	4189	1097	0.262	1.64305e-61	down
ENSSSAG00000065557	fusip	FUS-interacting serine-arginine-rich protein 1	4186	1528	0.365	3.97538e-19	down
ENSSSAG00000002171	zc3h7bb	zinc finger CCCH domain-containing protein 7B-like	4186	5210	1.245	0.0237787	up
ENSSSAG00000079483	tardbpl	TAR DNA binding protein	4184	1727	0.413	2.08907e-39	down
ENSSSAG00000066405	NTF2	nuclear transport factor 2	4180	1220	0.292	6.09054e-25	down
ENSSSAG00000068724	arl8b	ADP-ribosylation factor-like protein 8B	4168	1768	0.424	4.17717e-13	down
ENSSSAG00000074593	pcmt	protein-L-isoaspartate(D-aspartate) O-methyltransferase-like	4166	1395	0.335	1.4241e-33	down
ENSSSAG00000047708	lsm2	LSM2 homolog, U6 small nuclear RNA and mRNA degradation associated	4164	4495	1.08	0.46901	no
ENSSSAG00000042969	elob	Transcription elongation factor B polypeptide 2	4161	2733	0.657	6.38155e-05	down
ENSSSAG00000077066	dbnl	ubiquitin-conjugating enzyme E2 D4	4157	1020	0.245	9.86217e-32	down
ENSSSAG00000078438	mat2ab	S-adenosylmethionine synthase isoform type-2-like	4143	5619	1.356	0.0048005	up
ENSSSAG00000066076	mtdha	protein LYRIC-like	4138	2940	0.71	1.05559e-06	down
ENSSSAG00000064834	ankrd12	ankyrin repeat domain 12	4138	834	0.201	4.87696e-135	down
ENSSSAG00000081316	chfr	E3 ubiquitin-protein ligase CHFR	4120	384	0.093	7.41517e-89	down
ENSSSAG00000067537	tspy	protein SET-like	4119	223	0.054	6.30367e-131	down
ENSSSAG00000064128	mau2	MAU2 chromatid cohesion factor homolog	4116	244	0.059	1.47484e-138	down
ENSSSAG00000051489		uncharacterized LOC106573458	4114	1981	0.482	0.000108776	down
ENSSSAG00000015819	atg3	ubiquitin-like-conjugating enzyme ATG3	4112	1380	0.336	1.12512e-20	down
ENSSSAG00000068130	tspy	testis-specific Y-encoded-like protein 1	4111	472	0.115	6.22882e-77	down
ENSSSAG00000038669	irs2	insulin receptor substrate 2	4109	64	0.016	5.84496e-190	down
ENSSSAG00000000091	RBM25	RNA binding motif protein 25	4107	1023	0.249	7.49009e-35	down
ENSSSAG00000037334	Fbxo32		4107	238	0.058	3.27265e-128	down
ENSSSAG00000015546	CHMP3	charged multivesicular body protein 3	4105	3465	0.844	0.110177	no
ENSSSAG00000081597	ubr3	E3 ubiquitin-protein ligase UBR3	4103	222	0.054	3.05503e-138	down
ENSSSAG00000068733	SFR11	serine/arginine-rich splicing factor 11-like	4102	986	0.24	8.62638e-19	down
ENSSSAG00000057009	parp12b	poly	4098	279	0.068	4.3506e-123	down
ENSSSAG00000051511	fxr1	FMR1 autosomal homolog 1	4094	887	0.217	2.67081e-38	down
ENSSSAG00000075873	hipk2	homeodomain-interacting protein kinase 2-like	4094	341	0.083	2.24407e-120	down
ENSSSAG00000076002	brd7	bromodomain containing 7	4064	1340	0.33	4.79628e-13	down
ENSSSAG00000067234	anx11	Annexin A11	4062	2448	0.603	1.03695e-05	down
ENSSSAG00000052798	gpx4b	phospholipid hydroperoxide glutathione peroxidase, mitochondrial	4053	1603	0.395	2.14665e-10	down
ENSSSAG00000063573	saraf	store-operated calcium entry associated regulatory factor	4048	2300	0.568	2.38e-08	down
ENSSSAG00000007113	smc3	structural maintenance of chromosomes protein 3	4043	1817	0.449	5.02357e-22	down
ENSSSAG00000043967	CD63	CD63 antigen-like	4038	11794	2.921	5.32192e-35	up
ENSSSAG00000064882	ssr3	translocon-associated protein subunit gamma-like	4031	5866	1.455	0.00725157	up
ENSSSAG00000058615			4030	466	0.116	1.41575e-14	down
ENSSSAG00000009667	clgn	calnexin-like	4029	1741	0.432	1.0731e-08	down
ENSSSAG00000005153	pitpnc1b	cytoplasmic phosphatidylinositol transfer protein 1-like	4023	13	0.003	3.21332e-261	down
ENSSSAG00000068260			4016	281	0.07	1.02859e-52	down
ENSSSAG00000004540	sfrs9	Splicing factor, arginine/serine-rich 9	3996	958	0.24	1.76615e-58	down
ENSSSAG00000045729	ical	Calpastatin	3991	16991	4.258	2.95181e-50	up
ENSSSAG00000044788	ncapd3	non-SMC condensin II complex subunit D3	3985	2041	0.512	6.174e-07	down
ENSSSAG00000074311	cript	CXXC repeat containing interactor of PDZ3 domain	3984	987	0.248	6.37925e-20	down
ENSSSAG00000007208	rtp3	Receptor-transporting protein 3	3980	599	0.15	7.08372e-06	down
ENSSSAG00000047282	ik	IK cytokine	3979	1575	0.396	2.08649e-27	down
ENSSSAG00000056628	afg1la	uncharacterized LOC106603355	3979	205	0.052	1.10626e-159	down
ENSSSAG00000006559	ppp1r2	protein phosphatase inhibitor 2-like	3978	899	0.226	2.29159e-31	down
ENSSSAG00000003077	ap2m1	AP-2 complex subunit mu-1	3977	4171	1.049	0.564838	no
ENSSSAG00000008941		polypyrimidine tract-binding protein 2-like	3975	2554	0.642	0.000102478	down
ENSSSAG00000073269	ist1	IST1 homolog	3967	3045	0.767	0.00405128	down
ENSSSAG00000055815	msl3	MSL complex subunit 3	3964	887	0.224	9.2024e-50	down
ENSSSAG00000045122	brox	BRO1 domain and CAAX motif containing	3957	1092	0.276	1.83908e-29	down
ENSSSAG00000000284	thoc1	THO complex subunit 1-like	3949	1756	0.445	2.47312e-20	down
ENSSSAG00000006392	exoc1	exocyst complex component 1-like	3949	744	0.188	9.29957e-140	down
ENSSSAG00000005181	zmp:0000000735	sterile alpha motif domain-containing protein 9-like	3942	5277	1.339	0.174243	no
ENSSSAG00000079046	adka	adenosine kinase a	3938	2421	0.615	1.12115e-05	down
ENSSSAG00000039586	nudt3	nudix hydrolase 3	3938	3975	1.01	0.916553	no
ENSSSAG00000067925	fbxl5	F-box/LRR-repeat protein 5	3938	338	0.086	2.48541e-161	down
ENSSSAG00000066174	C6orf62	uncharacterized protein C6orf62 homolog	3935	1354	0.344	5.29069e-31	down
ENSSSAG00000064254	tardbpl	TAR DNA-binding protein 43-like	3934	2408	0.612	1.93057e-07	down
ENSSSAG00000046847	ptpn4a	tyrosine-protein phosphatase non-receptor type 4-like	3928	71	0.018	0	down
ENSSSAG00000008211	ubqln4	ubiquilin-4-like	3920	1167	0.298	2.77038e-37	down
ENSSSAG00000042597	vps18	vacuolar protein sorting-associated protein 18 homolog	3919	1304	0.333	9.40578e-19	down
ENSSSAG00000054104	hif1an	hypoxia-inducible factor 1-alpha inhibitor	3918	206	0.053	0	down
ENSSSAG00000046816	l3mbtl1b	lethal(3)malignant brain tumor-like protein 4	3914	298	0.076	4.18359e-62	down
ENSSSAG00000072140	nsmaf	neutral sphingomyelinase activation associated factor	3912	1504	0.384	3.55344e-15	down
ENSSSAG00000072232	MAPIP	ragulator complex protein LAMTOR2	3912	1080	0.276	3.49515e-36	down
ENSSSAG00000032869	calcoco2	calcium-binding and coiled-coil domain-containing protein 2-like	3911	3434	0.878	0.241047	no
ENSSSAG00000070278	143b2	14-3-3 protein beta/alpha-2	3908	4850	1.241	0.0156757	up
ENSSSAG00000073515	S12IP	protein SREK1IP1-like	3904	1325	0.339	1.5311e-46	down
ENSSSAG00000064636	lyg	Lysozyme g	3901	2463	0.632	2.12473e-06	down
ENSSSAG00000054381	CTDS2	carboxy-terminal domain RNA polymerase II polypeptide A small phosphatase 2-like	3899	2438	0.625	1.06133e-08	down
ENSSSAG00000078865	RL11	60S ribosomal protein L11	3898	4229	1.085	0.722761	no
ENSSSAG00000000856		SUMO-specific isopeptidase USPL1-like	3896	231	0.059	5.46004e-142	down
ENSSSAG00000042401	ncbp2	nuclear cap binding protein subunit 2	3895	1141	0.293	1.48634e-47	down
ENSSSAG00000078623	rps3	40S ribosomal protein S3-like	3895	7533	1.934	0.01816	up
ENSSSAG00000065522	ppp6c	serine/threonine-protein phosphatase 6 catalytic subunit-like	3888	1465	0.377	4.74515e-17	down
ENSSSAG00000066471	cnot3b	CCR4-NOT transcription complex, subunit 3b	3881	487	0.125	7.29231e-116	down
ENSSSAG00000042591		regulator of G-protein signaling 3-like	3874	466	0.12	6.00668e-70	down
ENSSSAG00000041939	hagh	hydroxyacylglutathione hydrolase, mitochondrial	3870	1006	0.26	1.19683e-53	down
ENSSSAG00000073863	pam	peptidylglycine alpha-amidating monooxygenase	3868	2107	0.545	0.000199665	down
ENSSSAG00000068583		WASH complex subunit FAM21-like	3864	946	0.245	3.48496e-37	down
ENSSSAG00000057333	napab	alpha-soluble NSF attachment protein	3863	431	0.112	1.1721e-57	down
ENSSSAG00000007949			3854	650	0.169	7.13613e-47	down
ENSSSAG00000061432	STAG2	cohesin subunit SA-2	3846	890	0.231	2.05842e-30	down
ENSSSAG00000069868	FBXW4	F-box and WD repeat domain containing 4	3831	88	0.023	7.07678e-242	down
ENSSSAG00000067529	rps4x	40S ribosomal protein S4	3828	3999	1.045	0.900309	no
ENSSSAG00000066120	cnot1	CCR4-NOT transcription complex subunit 1	3826	1869	0.488	7.25821e-20	down
ENSSSAG00000008402	gabpa	GA-binding protein alpha chain-like	3822	872	0.228	1.42852e-52	down
ENSSSAG00000001940	pnisr	PNN interacting serine and arginine rich protein	3821	625	0.164	2.03562e-34	down
ENSSSAG00000071083	cica	protein capicua homolog	3820	1145	0.3	5.46918e-39	down
ENSSSAG00000063425	sia7f	Alpha-N-acetylgalactosaminide alpha-2,6-sialyltransferase 6	3817	162	0.042	1.92179e-236	down
ENSSSAG00000064315	znhit3	zinc finger HIT-type containing 3	3811	403	0.106	3.6435e-115	down
ENSSSAG00000059489	tbc1d15	TBC1 domain family member 15-like	3810	561	0.147	1.14604e-69	down
ENSSSAG00000041332	yy1a	transcriptional repressor protein YY1-like	3810	355	0.093	4.34276e-91	down
ENSSSAG00000039094	srcap	uncharacterized LOC106579300	3808	506	0.133	3.22016e-91	down
ENSSSAG00000040816	chm	rab proteins geranylgeranyltransferase component A 2-like	3807	1886	0.495	5.32649e-15	down
ENSSSAG00000038289	sde2	SDE2 telomere maintenance homolog	3806	1021	0.268	1.32438e-42	down
ENSSSAG00000053257		enoyl-CoA hydratase 1	3806	10041	2.638	6.57606e-87	up
ENSSSAG00000004579	ppme1	protein phosphatase methylesterase 1	3804	626	0.165	3.73631e-32	down
ENSSSAG00000002513	gne	bifunctional UDP-N-acetylglucosamine 2-epimerase/N-acetylmannosamine kinase-like	3801	313	0.082	2.85706e-162	down
ENSSSAG00000065474	pla2g4ab	cytosolic phospholipase A2-like	3794	318	0.084	1.16468e-218	down
ENSSSAG00000038087	hnrnph1	heterogeneous nuclear ribonucleoprotein H-like	3793	2303	0.607	2.35861e-08	down
ENSSSAG00000042916	lig3	DNA ligase 3	3780	601	0.159	1.01604e-143	down
ENSSSAG00000002922			3779	498	0.132	8.79407e-51	down
ENSSSAG00000077040	psa4	Proteasome subunit alpha type-4	3776	1567	0.415	3.94795e-16	down
ENSSSAG00000076115	sqstm	Sequestosome-1	3775	1297	0.344	4.31677e-36	down
ENSSSAG00000008776	cept1b	choline/ethanolaminephosphotransferase 1-like	3775	357	0.094	1.80531e-112	down
ENSSSAG00000041114	ing5a	inhibitor of growth protein 5-like	3770	1146	0.304	4.48793e-13	down
ENSSSAG00000073633	PSB6	proteasome 20S subunit beta 6	3750	5059	1.349	0.00284597	up
ENSSSAG00000061688	ano5b	anoctamin-5-like	3747	1271	0.339	5.27508e-39	down
ENSSSAG00000010030	stx6	syntaxin-6-like	3746	288	0.077	5.95085e-115	down
ENSSSAG00000040883		CD48 antigen-like	3744	4560	1.218	0.0574682	no
ENSSSAG00000064965		UPF0688 protein C1orf174 homolog	3743	961	0.257	6.07971e-19	down
ENSSSAG00000049316	srrt	serrate RNA effector molecule homolog	3738	258	0.069	1.7415e-76	down
ENSSSAG00000061343	HNRPR	heterogeneous nuclear ribonucleoprotein R-like	3726	6245	1.676	3.90529e-05	up
ENSSSAG00000066230	hs6b	Heat shock protein 67B2	3725	375	0.101	1.30473e-63	down
ENSSSAG00000051836	ima5	Importin subunit alpha-6	3723	610	0.164	1.47312e-140	down
ENSSSAG00000074405	dtl	denticleless protein homolog	3718	3095	0.833	0.209625	no
ENSSSAG00000004053			3717	259	0.07	4.24357e-31	down
ENSSSAG00000053276	IWS1	protein IWS1 homolog	3707	2169	0.585	1.10849e-06	down
ENSSSAG00000051694	USP15	ubiquitin carboxyl-terminal hydrolase 15-like	3701	376	0.102	1.98127e-121	down
ENSSSAG00000055346	SFRS7	serine/arginine-rich splicing factor 7-like	3692	434	0.118	1.62472e-80	down
ENSSSAG00000066705		calpastatin 2	3689	3747	1.016	0.898364	no
ENSSSAG00000049374	zgc:193801	uncharacterized LOC106563140	3688	320	0.087	8.86868e-77	down
ENSSSAG00000049892	iba57	iron-sulfur cluster assembly factor IBA57	3688	151	0.041	4.22685e-213	down
ENSSSAG00000039783	znf395a	zinc finger protein 395-like	3686	913	0.248	4.45801e-18	down
ENSSSAG00000077005	MLRN	myosin regulatory light polypeptide 9-like	3678	7101	1.931	1.50795e-12	up
ENSSSAG00000066638		dnaJ homolog subfamily B member 6-like	3674	590	0.161	4.75701e-55	down
ENSSSAG00000074008	POB	ER membrane protein complex subunit 3-like	3672	1071	0.292	6.36805e-26	down
ENSSSAG00000000910	depdc5	DEP domain containing 5, GATOR1 subcomplex subunit	3670	344	0.094	1.7023e-116	down
ENSSSAG00000043043		40S ribosomal protein S4-like	3663	2297	0.627	0.249981	no
ENSSSAG00000071013	srp54	signal recognition particle 54 kDa protein-like	3660	3588	0.98	0.850925	no
ENSSSAG00000055276	FKB1A	peptidyl-prolyl cis-trans isomerase FKBP1A-like	3659	2674	0.731	0.000193805	down
ENSSSAG00000081501	phf20a	PHD finger protein 20-like	3656	323	0.088	2.49838e-217	down
ENSSSAG00000042491	rtf2	protein RTF2 homolog	3648	1320	0.362	6.50367e-27	down
ENSSSAG00000043489	anp32a	acidic leucine-rich nuclear phosphoprotein 32 family member A-like	3644	3510	0.963	0.721902	no
ENSSSAG00000044971	ech1	enoyl CoA hydratase 1, peroxisomal	3639	15	0.004	3.15146e-180	down
ENSSSAG00000075410	zranb2	zinc finger RANBP2-type containing 2	3638	1683	0.463	8.37886e-10	down
ENSSSAG00000053105	cpne1	copine-3-like	3634	7254	1.996	1.29544e-09	up
ENSSSAG00000015636	eif5	eukaryotic translation initiation factor 5-like	3631	407	0.112	2.6704e-56	down
ENSSSAG00000056880	fuca2	plasma alpha-L-fucosidase-like	3626	1586	0.438	1.57255e-28	down
ENSSSAG00000078762	ARF4	ADP-ribosylation factor 4-like	3626	4568	1.26	0.0319805	up
ENSSSAG00000068400	kc1e	Casein kinase I isoform epsilon	3621	1489	0.411	1.51714e-30	down
ENSSSAG00000010578	itpk1b	inositol-tetrakisphosphate 1-kinase-like	3619	1268	0.35	1.66535e-26	down
ENSSSAG00000079960			3618	119	0.033	1.00265e-248	down
ENSSSAG00000075270	tmed2	transmembrane emp24 domain trafficking protein 2	3616	2755	0.762	0.0669399	no
ENSSSAG00000069675	nxf1	nuclear RNA export factor 1-like	3614	723	0.2	9.54432e-49	down
ENSSSAG00000030589	nfe2l1	nuclear factor, erythroid 2 like 1	3610	2060	0.571	0.00052721	down
ENSSSAG00000042931	GCDH	glutaryl-CoA dehydrogenase, mitochondrial-like	3609	1164	0.322	9.96521e-28	down
ENSSSAG00000075129	psmf1	proteasome inhibitor subunit 1	3609	3266	0.905	0.273529	no
ENSSSAG00000009205	rlf	zinc finger protein Rlf-like	3605	383	0.106	1.54951e-121	down
ENSSSAG00000003403	MLF2	myeloid leukemia factor 2-like	3603	582	0.161	1.6714e-62	down
ENSSSAG00000053852	pycard	apoptosis-associated speck-like protein containing a CARD	3595	593	0.165	2.17218e-36	down
ENSSSAG00000048701	zpr1	zinc finger protein ZPR1-like	3593	718	0.2	2.30295e-31	down
ENSSSAG00000003864		interleukin-15	3588	16	0.004	4.20971e-200	down
ENSSSAG00000075871	hnrl1	Heterogeneous nuclear ribonucleoprotein U-like protein 1	3586	4824	1.345	0.000406197	up
ENSSSAG00000048377	MARCHF7	E3 ubiquitin-protein ligase MARCH7-like	3585	254	0.071	3.05695e-42	down
ENSSSAG00000052075	t179b	Transmembrane protein 179B	3583	1119	0.312	2.25947e-24	down
ENSSSAG00000062558	HDGF	hepatoma-derived growth factor-like	3582	3039	0.848	0.340684	no
ENSSSAG00000076379	phrf1	PHD and RING finger domain-containing protein 1-like	3580	1540	0.43	1.56465e-14	down
ENSSSAG00000009744	meaf6	MYST/Esa1 associated factor 6	3580	575	0.161	2.53329e-94	down
ENSSSAG00000055319	PYRG1	CTP synthase 1-like	3577	1014	0.284	1.32201e-36	down
ENSSSAG00000071506	abhd16a	abhydrolase domain-containing protein 16A-like	3575	1456	0.407	1.42512e-21	down
ENSSSAG00000015247	tnrc6b	trinucleotide repeat-containing gene 6B protein-like	3574	2447	0.685	0.000787076	down
ENSSSAG00000007063		40S ribosomal protein S15a-like	3571	4344	1.217	0.0927356	no
ENSSSAG00000005371	tbcb	tubulin folding cofactor B	3570	1984	0.556	1.87777e-08	down
ENSSSAG00000052637	cdyl2	chromodomain Y like 2	3570	75	0.021	2.05648e-197	down
ENSSSAG00000047960	hspa9	stress-70 protein, mitochondrial	3566	4103	1.151	0.16979	no
ENSSSAG00000041662	CPNE8	copine-8-like	3564	1553	0.436	2.30091e-10	down
ENSSSAG00000053474	pmpcb	mitochondrial-processing peptidase subunit beta-like	3563	747	0.21	2.0685e-84	down
ENSSSAG00000064395	baxa	apoptosis regulator BAX-like	3562	2464	0.692	0.00535662	down
ENSSSAG00000052774	h3f3a	histone H3.3	3560	1922	0.54	1.18602e-05	down
ENSSSAG00000008058	chm1b	Charged multivesicular body protein 1b	3558	1639	0.461	1.75759e-18	down
ENSSSAG00000064283	renbp	renin binding protein	3558	97	0.027	3.31639e-173	down
ENSSSAG00000008622	psme2	proteasome activator complex subunit 2-like	3554	1958	0.551	1.52391e-07	down
ENSSSAG00000042607	2023-09-15	septin-7-like	3554	1186	0.334	6.52008e-22	down
ENSSSAG00000006274	tmem131	transmembrane protein 131	3552	593	0.167	9.00554e-87	down
ENSSSAG00000010878	si:ch211-261d7.3	RNA polymerase II degradation factor 1-like	3552	184	0.052	6.05752e-177	down
ENSSSAG00000071271	idnk	IDNK gluconokinase	3551	92	0.026	4.28865e-101	down
ENSSSAG00000045502	VA0E1	V-type proton ATPase subunit e 1-like	3550	5472	1.541	2.12384e-06	up
ENSSSAG00000057379	bbc3	uncharacterized LOC106580863	3544	419	0.118	3.6771e-96	down
ENSSSAG00000072567	pja2	praja ring finger ubiquitin ligase 2	3543	586	0.165	1.11646e-51	down
ENSSSAG00000072689	vma21	vacuolar ATPase assembly integral membrane protein vma21-like	3542	627	0.177	2.41933e-73	down
ENSSSAG00000064772	rbm19	RNA binding motif protein 19	3540	3030	0.856	0.122668	no
ENSSSAG00000074750	arglu1	arginine and glutamate rich 1	3538	509	0.144	7.36246e-78	down
ENSSSAG00000004064			3536	431	0.122	1.11916e-13	down
ENSSSAG00000046269	synrg	synergin gamma-like	3530	360	0.102	1.08699e-137	down
ENSSSAG00000010072			3530	78	0.022	1.23295e-120	down
ENSSSAG00000002328	KAPCB	cAMP-dependent protein kinase catalytic subunit beta-like	3525	1888	0.536	2.07443e-11	down
ENSSSAG00000017975	ef2	Elongation factor 2	3522	6876	1.952	0.000984696	up
ENSSSAG00000068163	camk2d1	calcium/calmodulin-dependent protein kinase type II delta chain	3521	78	0.022	9.95004e-197	down
ENSSSAG00000050701		transforming protein RhoA-like	3514	2045	0.582	4.9879e-11	down
ENSSSAG00000041428	AHSA1	activator of 90 kDa heat shock protein ATPase homolog 1-like	3512	1700	0.484	9.69566e-11	down
ENSSSAG00000003089	kbrs2	NF-kappa-B inhibitor-interacting Ras-like protein 2	3512	912	0.26	2.29857e-39	down
ENSSSAG00000079190	PSA7	proteasome subunit alpha type-7-like	3501	3471	0.992	0.924842	no
ENSSSAG00000081304	dcaf11	DDB1 and CUL4 associated factor 11	3499	831	0.238	4.42574e-60	down
ENSSSAG00000054210	smarca1	SWI/SNF-related matrix-associated actin-dependent regulator of chromatin subfamily A member 5-like	3497	583	0.167	1.82799e-61	down
ENSSSAG00000064133	pnn	pinin-like	3496	1441	0.412	6.75944e-22	down
ENSSSAG00000076304	ypel5	yippee like 5	3495	327	0.093	3.9653e-72	down
ENSSSAG00000064036	dcaf8	DDB1- and CUL4-associated factor 8-like	3492	1135	0.325	8.02241e-27	down
ENSSSAG00000005284			3492	29067	8.323	4.24284e-26	up
ENSSSAG00000078960	RBMS1	RNA-binding motif, single-stranded-interacting protein 1-like	3489	1145	0.328	6.87408e-21	down
ENSSSAG00000062978	tm9sf5	transmembrane 9 superfamily member 2-like	3488	6509	1.866	1.08065e-10	up
ENSSSAG00000005882			3482	2228	0.64	2.24892e-05	down
ENSSSAG00000059420	cyb5r3	NADH-cytochrome b5 reductase 3-like	3481	47	0.013	7.29284e-186	down
ENSSSAG00000069365	ttc1	tetratricopeptide repeat protein 1-like	3478	863	0.248	1.63082e-27	down
ENSSSAG00000009491	CC50A	cell cycle control protein 50A-like	3477	3817	1.098	0.220187	no
ENSSSAG00000064291	ddit3	DNA damage-inducible transcript 3 protein-like	3473	1123	0.323	1.60889e-07	down
ENSSSAG00000010052	f105b	FAM105B	3473	1035	0.298	4.03301e-29	down
ENSSSAG00000051636		tripartite motif-containing protein 16-like	3471	241	0.069	3.14924e-125	down
ENSSSAG00000065979	ZN706	zinc finger protein 706-like	3470	4189	1.207	0.103727	no
ENSSSAG00000052071	nelfd	Negative elongation factor D	3469	1742	0.502	7.44504e-19	down
ENSSSAG00000043817	zgc:158564	uncharacterized protein KIAA0232-like	3469	309	0.089	1.87868e-92	down
ENSSSAG00000008422	1433E	14-3-3 protein epsilon	3468	2039	0.588	2.56679e-11	down
ENSSSAG00000064765	pdcd10a	programmed cell death protein 10	3464	1882	0.543	3.82869e-08	down
ENSSSAG00000077478	mfn1b	mitofusin-1-like	3462	734	0.212	6.43294e-70	down
ENSSSAG00000068674	frrs1	ferric-chelate reductase 1	3462	94	0.027	3.86729e-268	down
ENSSSAG00000056487	rit1	Ras-like without CAAX 1	3460	488	0.141	1.73246e-121	down
ENSSSAG00000074510	smchd1	structural maintenance of chromosomes flexible hinge domain containing 1	3458	1080	0.312	1.45146e-52	down
ENSSSAG00000069053	GBB1	guanine nucleotide-binding protein G(I)/G(S)/G(T) subunit beta-1-like	3458	4328	1.252	0.0159043	up
ENSSSAG00000066659	galns	galactosamine (N-acetyl)-6-sulfatase	3454	1367	0.396	2.07979e-28	down
ENSSSAG00000046858	UFD1	ubiquitin fusion degradation protein 1 homolog	3446	556	0.161	6.02336e-68	down
ENSSSAG00000038374	dync1li2	cytoplasmic dynein 1 light intermediate chain 2-like	3446	6729	1.952	8.9792e-06	up
ENSSSAG00000051426	sephs2	selenide, water dikinase 2-like	3441	845	0.246	4.63491e-15	down
ENSSSAG00000001757			3440	2462	0.716	0.00477293	down
ENSSSAG00000067926	rl19	60S ribosomal protein L19	3440	2852	0.829	0.455072	no
ENSSSAG00000048322	ythdc1	YTH domain containing 1	3436	1101	0.321	4.36379e-25	down
ENSSSAG00000001819	gigyf2	PERQ amino acid-rich with GYF domain-containing protein 2-like	3428	675	0.197	4.58128e-40	down
ENSSSAG00000055243	RS27	40S ribosomal protein S27-like	3427	5043	1.472	1.38012e-05	up
ENSSSAG00000003730	ERH	enhancer of rudimentary homolog	3425	2876	0.84	0.300643	no
ENSSSAG00000045477	zgc:153012	TSC22 domain family protein 4-like	3419	132	0.039	4.17669e-65	down
ENSSSAG00000064591	NF2L2	nuclear factor erythroid 2-related factor 2-like	3418	1662	0.486	1.28738e-12	down
ENSSSAG00000007635	eif4eb	eukaryotic translation initiation factor 4eb	3415	1762	0.516	1.60657e-08	down
ENSSSAG00000071147	SBDS	ribosome maturation protein SBDS	3414	1074	0.315	2.96096e-31	down
ENSSSAG00000065078	nfkb2	nuclear factor NF-kappa-B p100 subunit-like	3412	2292	0.672	1.68143e-05	down
ENSSSAG00000031075	rpl5a	ribosomal protein L5	3403	4972	1.461	0.00423027	up
ENSSSAG00000063449	fam222ba	protein FAM222B-like	3402	21	0.006	1.1844e-302	down
ENSSSAG00000004000	us420	15.5 kDa protein	3397	1109	0.326	7.88993e-17	down
ENSSSAG00000042441			3397	85	0.025	2.58792e-193	down
ENSSSAG00000064514	maco1b	transmembrane protein 50A-like	3396	4233	1.247	0.00530425	up
ENSSSAG00000050823	sart1	U4/U6.U5 tri-snRNP-associated protein 1-like	3395	2056	0.606	0.000156816	down
ENSSSAG00000009105	fbxo21	F-box only protein 21-like	3395	57	0.017	2.43976e-210	down
ENSSSAG00000004590		poly(U)-specific endoribonuclease-C-like	3393	16	0.005	1.10631e-266	down
ENSSSAG00000066490	Chmp2a	charged multivesicular body protein 2a	3384	3051	0.901	0.301485	no
ENSSSAG00000008220	TXN4A	thioredoxin-like protein 4A	3382	821	0.243	6.08951e-19	down
ENSSSAG00000071609		uncharacterized LOC106611247	3381	1051	0.311	3.93795e-35	down
ENSSSAG00000044959	letmd1	LETM1 domain-containing protein 1-like	3379	876	0.259	4.49825e-28	down
ENSSSAG00000039142	selenot1a	selenoprotein T, 1a	3374	1141	0.338	1.88179e-13	down
ENSSSAG00000077186	celf1	CUGBP Elav-like family member 1	3367	842	0.25	9.30999e-73	down
ENSSSAG00000007565	sbf1	myotubularin-related protein 5-like	3366	424	0.126	4.10621e-147	down
ENSSSAG00000005016		leukocyte receptor cluster member 9-like	3366	398	0.118	2.23e-115	down
ENSSSAG00000003722	GSTP1	glutathione S-transferase P	3362	11336	3.371	6.60605e-42	up
ENSSSAG00000068573	ccnl1a	cyclin-L1-like	3360	364	0.108	2.64473e-133	down
ENSSSAG00000026076	rpl28	ribosomal protein L28	3355	5021	1.497	0.0111513	up
ENSSSAG00000015774	rabl6	RAB, member RAS oncogene family like 6	3354	1245	0.371	3.57925e-20	down
ENSSSAG00000064343	patl1	protein PAT1 homolog 1-like	3354	694	0.207	4.40577e-40	down
ENSSSAG00000043056	PPM1K	protein phosphatase 1K, mitochondrial-like	3353	188	0.056	1.67736e-138	down
ENSSSAG00000068418	set	SET protein	3352	5773	1.723	5.98112e-11	up
ENSSSAG00000006941	PRDX1	peroxiredoxin-1-like	3351	452	0.135	7.53977e-28	down
ENSSSAG00000040392	rnf113a	RING finger protein 113A-like	3351	393	0.117	9.10262e-79	down
ENSSSAG00000036077		ELL-associated factor 1-like	3347	687	0.205	3.44224e-38	down
ENSSSAG00000076826	slc27a6	solute carrier family 27 member 6	3343	160	0.048	2.73472e-152	down
ENSSSAG00000063958	psd12	26S proteasome non-ATPase regulatory subunit 12	3340	3316	0.993	0.916951	no
ENSSSAG00000081388	BCL2L1	bcl-2-like protein 1	3338	197	0.059	8.53701e-103	down
ENSSSAG00000070941	gabpa	GA-binding protein alpha chain-like	3338	172	0.052	1.05683e-207	down
ENSSSAG00000076698	eif3m	eukaryotic translation initiation factor 3 subunit M	3337	1340	0.402	1.54922e-06	down
ENSSSAG00000064871		ETS-related transcription factor Elf-2-like	3336	521	0.156	4.83477e-51	down
ENSSSAG00000044222	elocb	elongin C	3330	1658	0.498	3.886e-08	down
ENSSSAG00000077154	dazap2	DAZ-associated protein 2-like	3330	637	0.191	6.62296e-59	down
ENSSSAG00000009467	RS13	40S ribosomal protein S13-like	3327	1514	0.455	0.000285987	down
ENSSSAG00000046041	STAG2	cohesin subunit SA-2-like	3325	1515	0.456	6.95603e-10	down
ENSSSAG00000071249	gkap1	G kinase anchoring protein 1	3324	292	0.088	2.37673e-143	down
ENSSSAG00000044247	apaf1	apoptotic protease-activating factor 1-like	3322	284	0.086	5.40127e-120	down
ENSSSAG00000003081	man2b1	lysosomal alpha-mannosidase	3320	1079	0.325	4.47489e-18	down
ENSSSAG00000081727	pak3	Serine/threonine-protein kinase PAK 3	3320	376	0.113	2.96857e-116	down
ENSSSAG00000056485	RS21	40S ribosomal protein S21	3319	1496	0.451	0.000373259	down
ENSSSAG00000069776	CPNS1	Salmo salar calpain small subunit 1-like (LOC106580759), mRNA.	3318	13286	4.004	3.41861e-26	up
ENSSSAG00000041331	ubr4	ubiquitin protein ligase E3 component n-recognin 4	3315	2664	0.803	0.0761772	no
ENSSSAG00000079198	znf292b	zinc finger protein 292-like	3315	333	0.1	2.04401e-40	down
ENSSSAG00000077671	baz1a	bromodomain adjacent to zinc finger domain protein 1A-like	3314	857	0.259	2.41461e-113	down
ENSSSAG00000074290	vcp	transitional endoplasmic reticulum ATPase	3311	5272	1.592	0.000208543	up
ENSSSAG00000008571		rab11 family-interacting protein 1-like	3306	3382	1.023	0.910567	no
ENSSSAG00000007268	mlx	max-like protein X	3306	347	0.105	4.63913e-145	down
ENSSSAG00000073366		ubiquitin-conjugating enzyme E2 L3-like	3305	4650	1.407	0.00145185	up
ENSSSAG00000067746	igf2r	cation-independent mannose-6-phosphate receptor-like	3303	709	0.215	3.30565e-59	down
ENSSSAG00000063858	stip1	stress-induced-phosphoprotein 1-like	3298	3828	1.161	0.247749	no
ENSSSAG00000010832	GHITM	growth hormone-inducible transmembrane protein-like	3293	170	0.052	6.62965e-69	down
ENSSSAG00000079901	BNIP3	BCL2 interacting protein 3	3292	232	0.071	3.2639e-88	down
ENSSSAG00000062977	nrbp2b	nuclear receptor-binding protein 2-like	3288	134	0.041	4.50676e-93	down
ENSSSAG00000057336	nagpa	N-acetylglucosamine-1-phosphodiester alpha-N-acetylglucosaminidase-like	3286	1656	0.504	9.75052e-06	down
ENSSSAG00000079631	cactin	cactin-like	3286	513	0.156	7.26403e-66	down
ENSSSAG00000044999		terminal uridylyltransferase 7	3284	1099	0.335	1.13987e-33	down
ENSSSAG00000071400	gemin8	gem (nuclear organelle) associated protein 8	3282	182	0.056	2.51058e-83	down
ENSSSAG00000079488	usp9	probable ubiquitin carboxyl-terminal hydrolase FAF-X	3279	1566	0.478	4.20684e-15	down
ENSSSAG00000041398	tbc1d17	TBC1 domain family member 17-like	3278	1973	0.602	8.05218e-06	down
ENSSSAG00000073376	arfrp1	ADP ribosylation factor related protein 1	3277	644	0.197	9.08832e-40	down
ENSSSAG00000041821			3277	354	0.108	6.53606e-05	down
ENSSSAG00000054004	optn	optineurin	3275	2015	0.615	1.03054e-08	down
ENSSSAG00000070305	HMGB1	high mobility group-T protein-like	3270	1659	0.507	5.69621e-24	down
ENSSSAG00000040569	lrp10	low-density lipoprotein receptor-related protein 10-like	3269	1836	0.562	7.90752e-13	down
ENSSSAG00000044736	cpox	oxygen-dependent coproporphyrinogen-III oxidase, mitochondrial-like	3266	206	0.063	2.54928e-87	down
ENSSSAG00000066854	hectd1	E3 ubiquitin-protein ligase HECTD1	3260	1101	0.338	7.37648e-16	down
ENSSSAG00000015419	ube2g1a	ubiquitin-conjugating enzyme E2 G1-like	3258	387	0.119	4.99069e-66	down
ENSSSAG00000050825	ibtk	inhibitor of Bruton tyrosine kinase-like	3254	509	0.156	3.68863e-70	down
ENSSSAG00000042062	SYAP1	synapse-associated protein 1-like	3249	1106	0.341	1.52117e-13	down
ENSSSAG00000061175			3247	663	0.204	3.5848e-37	down
ENSSSAG00000059966	bmpr2a	bone morphogenetic protein receptor type-2-like	3246	2390	0.736	0.0558714	no
ENSSSAG00000075655	smarca1	SWI/SNF-related matrix-associated actin-dependent regulator of chromatin subfamily A member 5-like	3244	910	0.281	1.95233e-31	down
ENSSSAG00000061118	ITM2C	integral membrane protein 2C-like	3242	399	0.123	1.52393e-63	down
ENSSSAG00000080419	QCR10	cytochrome b-c1 complex subunit 10	3239	1837	0.567	4.86092e-08	down
ENSSSAG00000081721	CUL5	cullin-5-like	3239	583	0.18	7.78656e-66	down
ENSSSAG00000006729	BT3L4	transcription factor BTF3 homolog 4	3235	698	0.216	1.42023e-92	down
ENSSSAG00000070356	HNRPK	heterogeneous nuclear ribonucleoprotein K	3234	1551	0.48	4.60581e-08	down
ENSSSAG00000069669	ttc3	E3 ubiquitin-protein ligase TTC3-like	3234	925	0.286	3.01127e-43	down
ENSSSAG00000052796	arl8bb	ADP-ribosylation factor-like protein 8B	3231	1667	0.516	1.0855e-05	down
ENSSSAG00000001537	PPP4C	serine/threonine-protein phosphatase 4 catalytic subunit B	3229	2724	0.844	0.115155	no
ENSSSAG00000046606	tmeda	Transmembrane emp24 domain-containing protein 10	3227	7656	2.373	5.46766e-27	up
ENSSSAG00000008600	leng8	leukocyte receptor cluster member 8 homolog	3224	778	0.241	6.03379e-31	down
ENSSSAG00000004837	man2b2	mannosidase alpha class 2B member 2	3219	1698	0.528	0.000147303	down
ENSSSAG00000070027	ginm1	si:dkey-15j16.2-like	3208	1809	0.564	3.4037e-06	down
ENSSSAG00000010190	ddx61	probable ATP-dependent RNA helicase ddx6	3208	1396	0.435	2.06163e-20	down
ENSSSAG00000045872	vhl	von Hippel-Lindau tumor suppressor	3207	1824	0.569	5.04789e-08	down
ENSSSAG00000068515	dcaf6	DDB1- and CUL4-associated factor 6-like	3204	154	0.048	1.08207e-179	down
ENSSSAG00000071996	ciao2b	mitotic spindle-associated MMXD complex subunit MIP18-like	3202	3324	1.038	0.729114	no
ENSSSAG00000008190	exosc1	exosome component 1	3191	1449	0.454	6.03047e-14	down
ENSSSAG00000059225	CUL9	cullin-9-like	3188	2115	0.663	0.00160793	down
ENSSSAG00000042252	znf711	zinc finger protein 711-like	3187	429	0.135	2.02064e-93	down
ENSSSAG00000057942	psmd8	proteasome 26S subunit, non-ATPase 8	3180	3077	0.968	0.762412	no
ENSSSAG00000039293	tpmt	Probable thiopurine S-methyltransferase	3179	367	0.116	8.83844e-191	down
ENSSSAG00000054138	enpp5	ectonucleotide pyrophosphatase/phosphodiesterase family member 5	3179	168	0.053	1.27578e-54	down
ENSSSAG00000044288	rnf115	E3 ubiquitin-protein ligase RNF115-like	3177	807	0.254	9.12381e-40	down
ENSSSAG00000044070	PM14	splicing factor 3B subunit 6	3174	849	0.268	1.09863e-25	down
ENSSSAG00000023545		apoptotic chromatin condensation inducer 1	3172	2444	0.771	0.30876	no
ENSSSAG00000073020	plcf	1-acyl-sn-glycerol-3-phosphate acyltransferase zeta	3172	655	0.207	1.39394e-110	down
ENSSSAG00000054457	rbm5	RNA-binding protein 5-B	3167	1323	0.418	2.49323e-17	down
ENSSSAG00000081427	coq10b	coenzyme Q-binding protein COQ10 homolog B, mitochondrial-like	3167	691	0.218	1.39451e-47	down
ENSSSAG00000056438	nt5c3	5'-nucleotidase, cytosolic III	3161	1018	0.322	1.12845e-15	down
ENSSSAG00000005645	ube2v1	ubiquitin-conjugating enzyme E2 variant 1	3156	2651	0.84	0.125896	no
ENSSSAG00000078999	NR3C1	glucocorticoid receptor	3152	1084	0.344	1.8084e-18	down
ENSSSAG00000080417	bnip3la	BCL2/adenovirus E1B 19 kDa protein-interacting protein 3-like	3151	118	0.037	7.90023e-173	down
ENSSSAG00000059594	rpl27a	ribosomal protein L27a	3146	3846	1.222	0.478438	no
ENSSSAG00000042683	abcg2	ATP binding cassette subfamily G member 2 (Junior blood group)	3142	46	0.015	2.48733e-210	down
ENSSSAG00000081347	ulk1b	serine/threonine-protein kinase ULK1-like	3139	690	0.22	4.61091e-37	down
ENSSSAG00000073417	csn4	COP9 signalosome complex subunit 4	3137	531	0.169	1.17352e-51	down
ENSSSAG00000049818	SCMC1	solute carrier family 25 member 24	3136	2794	0.891	0.317159	no
ENSSSAG00000002849	dnjc7	DnaJ homolog subfamily C member 7	3134	1498	0.478	7.11224e-32	down
ENSSSAG00000010079	sik3	serine/threonine-protein kinase SIK3 homolog	3131	483	0.154	5.30029e-136	down
ENSSSAG00000006445	atg16l1	autophagy related 16 like 1	3130	568	0.182	1.18559e-96	down
ENSSSAG00000066306	pnisr	arginine/serine-rich protein PNISR-like	3127	558	0.178	1.17738e-39	down
ENSSSAG00000079645		ubiquitin-conjugating enzyme E2 R1-like	3126	538	0.172	9.53727e-46	down
ENSSSAG00000008306	acin1b	apoptotic chromatin condensation inducer in the nucleus-like	3124	1876	0.6	4.72411e-10	down
ENSSSAG00000001971		eukaryotic peptide chain release factor subunit 1	3124	2639	0.845	0.247593	no
ENSSSAG00000063366	spout1	SPOUT domain containing methyltransferase 1	3124	445	0.142	2.76882e-154	down
ENSSSAG00000079730	ppap2b	phospholipid phosphatase 3	3123	139	0.044	4.1115e-79	down
ENSSSAG00000040136	ROAA	heterogeneous nuclear ribonucleoprotein A/B-like	3118	17451	5.596	2.4656e-105	up
ENSSSAG00000055476	rheb	ras homolog enriched in brain	3116	2103	0.675	0.00129276	down
ENSSSAG00000057832			3116	3702	1.188	0.274498	no
ENSSSAG00000069004	K0174	IST1 homolog	3111	1026	0.33	2.51073e-29	down
ENSSSAG00000000860	arc1a	Salmo salar Actin-related protein 2/3 complex subunit 1A (arc1a), mRNA.	3110	10900	3.506	1.32419e-43	up
ENSSSAG00000056400	tnip1	TNFAIP3-interacting protein 1-like	3110	4611	1.483	7.44704e-05	up
ENSSSAG00000065955	cata	Catalase	3107	576	0.185	6.02144e-44	down
ENSSSAG00000038397	ndufb9	NADH:ubiquinone oxidoreductase subunit B9	3106	1324	0.427	2.62593e-41	down
ENSSSAG00000031772	ppp1r16b	protein FAM210A-like	3104	429	0.138	6.51136e-143	down
ENSSSAG00000015122	fundc2	fun14 domain containing 2	3102	4722	1.522	0.0348207	up
ENSSSAG00000055922	yipf3	protein YIPF3-like	3101	285	0.092	1.04758e-92	down
ENSSSAG00000071550	pgm5	COBW domain containing 1	3100	568	0.183	1.1553e-62	down
ENSSSAG00000038866	rufy1	RUN and FYVE domain-containing protein 1-like	3098	592	0.191	1.79293e-91	down
ENSSSAG00000006655	hectd3	HECT domain E3 ubiquitin protein ligase 3	3089	1070	0.346	1.73459e-37	down
ENSSSAG00000042300	TYB12	thymosin beta-12	3080	37069	12.039	1.56719e-87	up
ENSSSAG00000047433		casein kinase I isoform alpha	3078	3751	1.219	0.0252292	up
ENSSSAG00000065988	ccni	cyclin-I-like	3076	570	0.185	2.0881e-33	down
ENSSSAG00000073642	olah	oleoyl-ACP hydrolase	3075	3816	1.241	0.0107932	up
ENSSSAG00000063884	slbp	stem-loop binding protein	3074	2846	0.926	0.583749	no
ENSSSAG00000006388	crebbpa	CREB-binding protein-like	3074	608	0.198	7.00078e-90	down
ENSSSAG00000006596	mtmr14	myotubularin related protein 14	3073	357	0.116	1.23166e-137	down
ENSSSAG00000063834	hs90a	Heat shock protein HSP 90-alpha	3072	4879	1.588	0.00796049	up
ENSSSAG00000041496	si:dkey-177p2.6	SERTA domain-containing protein 2-like	3070	449	0.146	8.07716e-42	down
ENSSSAG00000067021	si:dkey-51e6.1	14 kDa phosphohistidine phosphatase-like	3070	411	0.134	1.50475e-91	down
ENSSSAG00000067092	ciao2a	cytosolic iron-sulfur assembly component 2A	3069	302	0.098	1.25336e-58	down
ENSSSAG00000006909	cryzl1	quinone oxidoreductase-like protein 1	3067	123	0.04	1.14372e-165	down
ENSSSAG00000057028	aplp1	amyloid-like protein 1	3066	6275	2.047	0.000262091	up
ENSSSAG00000005830	cdc5l	cell division cycle 5-like protein	3062	1464	0.478	9.9458e-19	down
ENSSSAG00000056324	ube3c	ubiquitin-protein ligase E3C-like	3052	2124	0.696	4.57874e-05	down
ENSSSAG00000065050	slc48a1a	heme transporter hrg1-B-like	3052	1033	0.338	7.23017e-24	down
ENSSSAG00000055786	LITAF	lipopolysaccharide-induced tumor necrosis factor-alpha factor homolog	3052	936	0.307	4.83211e-33	down
ENSSSAG00000067506	ino80da	INO80 complex subunit D-like	3052	292	0.095	3.58962e-61	down
ENSSSAG00000005164	ece2b	endothelin-converting enzyme 2-like	3050	141	0.046	7.32005e-170	down
ENSSSAG00000010103	sod1	superoxide dismutase 1, soluble	3047	2969	0.974	0.903628	no
ENSSSAG00000057240	CD83	CD83 antigen	3043	960	0.315	3.69184e-06	down
ENSSSAG00000003536	ALYREF	THO complex subunit 4-like	3042	3771	1.24	0.0427569	no
ENSSSAG00000002699	EF2	elongation factor 2-like	3041	8921	2.934	1.54229e-06	up
ENSSSAG00000044259	smarcc1b	SWI/SNF complex subunit SMARCC1-like	3040	1342	0.442	7.03994e-11	down
ENSSSAG00000071261	ZHANG	CREB/ATF bZIP transcription factor-like	3039	419	0.138	7.10711e-61	down
ENSSSAG00000047041	kdm4b	lysine-specific demethylase 4B-like	3038	417	0.137	2.5424e-116	down
ENSSSAG00000009455	ppp1r15b	protein phosphatase 1 regulatory subunit 15A-like	3034	242	0.08	3.39983e-141	down
ENSSSAG00000078868	pptc7	protein phosphatase targeting COQ7	3033	1106	0.365	6.49265e-17	down
ENSSSAG00000063233	tm9sf4	transmembrane 9 superfamily member 4	3033	4501	1.484	1.73421e-05	up
ENSSSAG00000000986	crtac1a	cartilage acidic protein 1-like	3033	105	0.035	2.44374e-45	down
ENSSSAG00000067344	HSP70	Heat shock cognate 71 kDa protein	3028	16959	5.601	4.41797e-16	up
ENSSSAG00000007613	slc44a2	choline transporter-like protein 2	3026	2004	0.662	0.000250611	down
ENSSSAG00000073747	thoc2	THO complex subunit 2-like	3026	1000	0.33	1.73743e-33	down
ENSSSAG00000004196	copz2	coatomer subunit zeta-1-like	3024	2513	0.831	0.0888755	no
ENSSSAG00000017429	serbp1a	plasminogen activator inhibitor 1 RNA-binding protein-like	3023	1616	0.534	2.60535e-07	down
ENSSSAG00000001928	ccdc6a	coiled-coil domain-containing protein 6	3022	881	0.292	3.15174e-52	down
ENSSSAG00000043329	rufy3	RUN and FYVE domain containing 3	3022	488	0.162	2.03095e-66	down
ENSSSAG00000004683		zinc finger protein 333-like	3021	888	0.294	9.26298e-21	down
ENSSSAG00000042694	ubr2	E3 ubiquitin-protein ligase UBR2-like	3016	355	0.118	5.60935e-127	down
ENSSSAG00000070103	pcmt	protein-L-isoaspartate(D-aspartate) O-methyltransferase	3016	104	0.034	2.39862e-92	down
ENSSSAG00000001212		probable ATP-dependent RNA helicase DDX17	3011	285	0.095	6.83651e-66	down
ENSSSAG00000050777	t4s5	Transmembrane 4 L6 family member 5	3010	2178	0.724	0.123361	no
ENSSSAG00000067732	rbm25b	RNA-binding protein 25-like	3008	486	0.161	5.18329e-75	down
ENSSSAG00000039821	mospd1	motile sperm domain containing 1	3007	878	0.292	1.58465e-34	down
ENSSSAG00000022042	rab5c	ras-related protein Rab-5C-like	3006	1690	0.562	4.94737e-07	down
ENSSSAG00000080288	rtf2	protein RTF2 homolog	3004	958	0.319	5.77456e-20	down
ENSSSAG00000075259	vps33a	VPS33A core subunit of CORVET and HOPS complexes	3002	246	0.082	1.73581e-82	down
ENSSSAG00000015929		E3 ubiquitin-protein ligase TRIM39-like	3002	67	0.022	3.75239e-197	down
ENSSSAG00000050182		small ubiquitin-related modifier 1	2995	914	0.305	1.47165e-10	down
ENSSSAG00000045635	vdac3	voltage-dependent anion channel 3	2995	3409	1.138	0.24458	no
ENSSSAG00000074051	ap3d1	AP-3 complex subunit delta-1-like	2994	1758	0.587	1.31278e-10	down
ENSSSAG00000063988	nfkbiab	NF-kappa-B inhibitor alpha-like	2992	943	0.315	8.8881e-24	down
ENSSSAG00000044843	tnfrsf21	tumor necrosis factor receptor superfamily member 21-like	2991	191	0.064	2.65764e-70	down
ENSSSAG00000076601	elmsan1	mitotic deacetylase associated SANT domain protein	2984	1190	0.399	9.24687e-18	down
ENSSSAG00000003022	bnip3lb	BCL2/adenovirus E1B 19 kDa protein-interacting protein 3-like	2983	435	0.146	3.72619e-77	down
ENSSSAG00000065648	blvra	biliverdin reductase A-like	2983	336	0.113	2.02651e-46	down
ENSSSAG00000049754	TMEM38B	trimeric intracellular cation channel type B-like	2983	156	0.053	5.08233e-96	down
ENSSSAG00000053681	mef2aa	myocyte-specific enhancer factor 2A-like	2980	1789	0.6	0.00139114	down
ENSSSAG00000081309	C560	succinate dehydrogenase cytochrome b560 subunit, mitochondrial-like	2980	1287	0.432	2.69639e-16	down
ENSSSAG00000041313	micu1	mitochondrial calcium uptake 1	2979	902	0.303	1.83538e-14	down
ENSSSAG00000040783		dnaJ homolog subfamily B member 6-like	2978	69	0.023	2.79735e-217	down
ENSSSAG00000071359	PLCHB	glycerol-3-phosphate acyltransferase 3	2977	593	0.199	8.04635e-58	down
ENSSSAG00000080307	RALB	ras-related protein Ral-B	2968	2532	0.853	0.147671	no
ENSSSAG00000078462	kmt2ba	histone-lysine N-methyltransferase 2B-like	2968	117	0.04	0	down
ENSSSAG00000074558	ginm1	glycoprotein integral membrane protein 1-like	2966	1911	0.644	3.34865e-07	down
ENSSSAG00000080678	polr2a	DNA-directed RNA polymerase II subunit RPB1	2961	1370	0.463	1.65115e-16	down
ENSSSAG00000074551	lin54	protein lin-54 homolog	2961	576	0.195	2.91588e-60	down
ENSSSAG00000063213		uncharacterized LOC106581548	2960	575	0.194	3.42338e-44	down
ENSSSAG00000061089	si:dkeyp-87e7.4	si:dkeyp-87e7.4	2958	257	0.087	9.06578e-118	down
ENSSSAG00000069718	vps26c	VPS26 endosomal protein sorting factor C	2956	307	0.104	3.39019e-178	down
ENSSSAG00000068728	aglb	glycogen debranching enzyme-like	2953	255	0.086	3.64144e-162	down
ENSSSAG00000073319	zfr2	zinc finger RNA-binding protein-like	2952	496	0.168	3.89675e-48	down
ENSSSAG00000002762		uncharacterized LOC106601577	2949	888	0.301	2.16132e-21	down
ENSSSAG00000056414	BR44L	mitochondrial pyruvate carrier 1-like	2947	1524	0.517	1.1416e-09	down
ENSSSAG00000054245	adipor1a	adiponectin receptor protein 1-like	2947	799	0.271	5.50025e-29	down
ENSSSAG00000000371		proline-rich protein 14-like	2943	613	0.208	8.42101e-46	down
ENSSSAG00000002853	tiar	Nucleolysin TIAR	2938	1260	0.429	1.14046e-08	down
ENSSSAG00000011209			2930	121	0.041	2.98192e-128	down
ENSSSAG00000064740	ubl1	Ubiquitin-like protein 1	2929	3814	1.302	0.55575	no
ENSSSAG00000046580	s2540	Solute carrier family 25 member 40	2928	235	0.08	4.85403e-103	down
ENSSSAG00000051042	nxf1	nuclear RNA export factor 1	2927	1335	0.456	2.32202e-30	down
ENSSSAG00000075473	zcchc8	zinc finger CCHC domain-containing protein 8-like	2927	671	0.229	1.49543e-19	down
ENSSSAG00000001376	CALM	calmodulin	2924	17104	5.85	1.52373e-66	up
ENSSSAG00000007410	pds5b	sister chromatid cohesion protein PDS5 homolog B-like	2920	536	0.183	4.71679e-59	down
ENSSSAG00000078299	mfsd12a	major facilitator superfamily domain-containing protein 12-like	2917	91	0.031	3.45741e-170	down
ENSSSAG00000080386		serine/threonine-protein phosphatase 2A 55 kDa regulatory subunit B alpha isoform	2913	427	0.147	3.98427e-56	down
ENSSSAG00000052810	DLRB2	dynein light chain roadblock-type 1	2909	3929	1.351	0.000252558	up
ENSSSAG00000054016	4EBP2	eukaryotic translation initiation factor 4E binding protein 2	2906	2536	0.873	0.139178	no
ENSSSAG00000047183	phf3	PHD finger protein 3-like	2904	880	0.303	5.72396e-51	down
ENSSSAG00000053792	hspd1	60 kDa heat shock protein, mitochondrial	2904	776	0.267	3.00232e-16	down
ENSSSAG00000059009	bccip	BRCA2 and CDKN1A interacting protein	2901	1454	0.501	0.00106552	down
ENSSSAG00000058608	slc38a10	solute carrier family 38 member 10	2900	3435	1.184	0.0430349	no
ENSSSAG00000005352	tap1	transporter 1, ATP binding cassette subfamily B member	2899	1369	0.472	4.7732e-10	down
ENSSSAG00000070334	ZPR1	zinc finger protein ZPR1	2898	395	0.136	2.47253e-38	down
ENSSSAG00000041353	fubp1	far upstream element binding protein 1	2897	1323	0.457	2.53744e-10	down
ENSSSAG00000078368	TPC6B	trafficking protein particle complex subunit 6B-like	2897	1142	0.394	3.64993e-15	down
ENSSSAG00000044665	h3f3a	histone H3.3	2896	864	0.298	8.58381e-18	down
ENSSSAG00000068085	RAB1A	ras-related protein ORAB-1	2894	2161	0.747	0.00846902	down
ENSSSAG00000009268	grk4	G protein-coupled receptor kinase 6-like	2893	49	0.017	2.90272e-202	down
ENSSSAG00000000346	cd2b2	CD2 antigen cytoplasmic tail-binding protein 2	2892	987	0.341	3.65855e-16	down
ENSSSAG00000002121	abce1	ATP-binding cassette, sub-family E (OABP), member 1	2886	511	0.177	3.05185e-46	down
ENSSSAG00000073119	trdmt1	tRNA aspartic acid methyltransferase 1	2884	418	0.145	2.35082e-65	down
ENSSSAG00000039558	ube2j1	ubiquitin conjugating enzyme E2 J1	2883	653	0.227	6.63611e-50	down
ENSSSAG00000008140	u2af2	U2 small nuclear RNA auxiliary factor 2	2882	2616	0.908	0.259906	no
ENSSSAG00000077647	pip4k2ca	phosphatidylinositol 5-phosphate 4-kinase type-2 gamma	2882	379	0.132	1.17969e-102	down
ENSSSAG00000072486	c2cd3	C2 domain containing 3 centriole elongation regulator	2881	356	0.123	3.84331e-101	down
ENSSSAG00000042870	srsf4	serine/arginine-rich splicing factor 4-like	2879	4376	1.52	0.00115704	up
ENSSSAG00000037228	brdt	bromodomain testis associated	2875	182	0.063	4.50468e-179	down
ENSSSAG00000040727	necap2	adaptin ear-binding coat-associated protein 2-like	2874	609	0.212	1.26055e-54	down
ENSSSAG00000005846	dnase2	deoxyribonuclease-2-alpha-like	2872	394	0.137	8.28808e-43	down
ENSSSAG00000004766	chmp4bb	charged multivesicular body protein 4b-like	2870	1004	0.35	2.48116e-31	down
ENSSSAG00000067840	kansl3	KAT8 regulatory NSL complex subunit 3-like	2870	501	0.175	3.41333e-55	down
ENSSSAG00000043017	RNF213	E3 ubiquitin-protein ligase RNF213-like	2868	1094	0.381	2.2448e-13	down
ENSSSAG00000061290	phf20b	PHD finger protein 20-like	2865	415	0.145	5.33247e-61	down
ENSSSAG00000071295	rb1cc1	RB1-inducible coiled-coil protein 1-like	2864	1611	0.563	1.24379e-12	down
ENSSSAG00000056596			2863	854	0.298	2.47597e-09	down
ENSSSAG00000002007	usp45	ubiquitin carboxyl-terminal hydrolase 45-like	2862	337	0.118	3.36642e-161	down
ENSSSAG00000039806	gnb2l1	guanine nucleotide-binding protein subunit beta-2-like 1	2861	13845	4.839	3.50208e-31	up
ENSSSAG00000057277		HMG box-containing protein 1-like	2860	652	0.228	1.22445e-28	down
ENSSSAG00000003601	maco1b	macoilin-2-like	2859	140	0.049	3.05324e-188	down
ENSSSAG00000069748	nsa2	NSA2 ribosome biogenesis factor	2856	1917	0.671	0.0360163	down
ENSSSAG00000046681	cdc27	cell division cycle 27	2855	558	0.196	4.91399e-70	down
ENSSSAG00000044590	MTCH1	mitochondrial carrier homolog 1-like	2854	86	0.03	1.19802e-162	down
ENSSSAG00000065967	usp24	ubiquitin carboxyl-terminal hydrolase 24-like	2852	1204	0.422	8.52652e-15	down
ENSSSAG00000004786	cdc37	hsp90 co-chaperone Cdc37-like	2849	923	0.324	1.5381e-12	down
ENSSSAG00000068368	mindy1	protein FAM63A-like	2848	449	0.158	8.52238e-93	down
ENSSSAG00000003540	arhgef1	Rho guanine nucleotide exchange factor 1	2848	4207	1.477	3.4555e-07	up
ENSSSAG00000000080	rtf1	RTF1 homolog, Paf1/RNA polymerase II complex component	2844	865	0.304	4.94547e-35	down
ENSSSAG00000014312			2844	15	0.005	1.07391e-159	down
ENSSSAG00000068814	ddrgk1	DDRGK domain containing 1	2842	674	0.237	1.04263e-41	down
ENSSSAG00000002809	si:ch211-233a24.2	uncharacterized protein KIAA1109-like	2840	859	0.303	7.61126e-36	down
ENSSSAG00000005340	phf23b	PHD finger protein 23B-like	2837	841	0.297	5.32307e-32	down
ENSSSAG00000078764	VATG1	V-type proton ATPase subunit G 1-like	2837	2444	0.862	0.239183	no
ENSSSAG00000064091	borcs5	loss of heterozygosity 12 chromosomal region 1 protein homolog	2837	414	0.146	1.73595e-86	down
ENSSSAG00000073308	rs15	40S ribosomal protein S15	2836	1327	0.468	0.00138535	down
ENSSSAG00000054579	map1lc3b	microtubule-associated proteins 1A/1B light chain 3B	2834	2659	0.938	0.556831	no
ENSSSAG00000042478	ankrd13a	ankyrin repeat domain 13A	2833	1147	0.405	1.20656e-34	down
ENSSSAG00000070750	LEG9	galectin-9B-like	2833	4989	1.761	3.52789e-05	up
ENSSSAG00000074426	oxsr1a	serine/threonine-protein kinase OSR1-like	2832	1305	0.461	2.29809e-49	down
ENSSSAG00000007486	hs1bp3	HCLS1 binding protein 3	2832	987	0.349	5.09579e-24	down
ENSSSAG00000074564	mcp	C4b-binding protein alpha chain-like	2832	6585	2.325	4.43876e-09	up
ENSSSAG00000000712	prmt1	protein arginine methyltransferase 1	2831	5618	1.985	8.90117e-14	up
ENSSSAG00000057835	chrc1	Chromatin accessibility complex protein 1	2830	267	0.094	9.19922e-52	down
ENSSSAG00000072241	srek1	splicing regulatory glutamic acid and lysine rich protein 1	2826	456	0.161	4.72984e-50	down
ENSSSAG00000044477	ccn2b	connective tissue growth factor-like	2826	140	0.05	1.22732e-113	down
ENSSSAG00000078247	serpine2	serine (or cysteine) proteinase inhibitor clade E, nexin, plasminogen activator inhibitor type 1-like	2825	45	0.016	3.29258e-190	down
ENSSSAG00000079304	cssa15h6orf106	inflammation and lipid regulator with UBA-like and NBR1-like domains	2821	413	0.147	8.44688e-98	down
ENSSSAG00000053644	rnf10	ring finger protein 10	2819	1266	0.449	5.13936e-12	down
ENSSSAG00000048667	katnbl1	KATNB1-like protein 1	2819	464	0.165	7.69864e-46	down
ENSSSAG00000064276	tsc1b	hamartin	2816	845	0.3	1.18169e-48	down
ENSSSAG00000009617		acyl-coenzyme A thioesterase 1-like	2816	299	0.106	6.66257e-74	down
ENSSSAG00000072465	psmd11b	26S proteasome non-ATPase regulatory subunit 11B	2815	2416	0.858	0.0207631	down
ENSSSAG00000072629	usp9	probable ubiquitin carboxyl-terminal hydrolase FAF-X	2813	521	0.185	4.95897e-70	down
ENSSSAG00000078906	wdr41	WD repeat domain 41	2813	240	0.085	1.1641e-204	down
ENSSSAG00000069548	ATF3	cyclic AMP-dependent transcription factor ATF-3-like	2811	1337	0.475	2.60738e-09	down
ENSSSAG00000073279	lyst	lysosomal-trafficking regulator-like	2810	272	0.097	1.50407e-54	down
ENSSSAG00000064369	metB	metallothionein B	2810	220	0.078	3.73766e-143	down
ENSSSAG00000039297	TCTA	T-cell leukemia translocation-altered gene protein homolog	2809	308	0.11	2.00095e-115	down
ENSSSAG00000041808	cssa04h17orf85	nuclear cap binding subunit 3	2803	1174	0.419	1.54661e-15	down
ENSSSAG00000046603	atp5l	ATP synthase subunit g, mitochondrial-like	2803	3361	1.199	0.0811173	no
ENSSSAG00000076347	cyb5b	cytochrome b5-like	2802	1731	0.618	0.00335458	down
ENSSSAG00000046077	itm2ba	integral membrane protein 2B-like	2798	3764	1.345	0.00478098	up
ENSSSAG00000079023	vcpip1	deubiquitinating protein VCIP135-like	2795	549	0.196	4.83499e-51	down
ENSSSAG00000071637	snap29	synaptosome associated protein 29	2791	1363	0.488	7.69665e-22	down
ENSSSAG00000006642	safb	scaffold attachment factor B2-like	2790	2651	0.95	0.702353	no
ENSSSAG00000009118	celf1	CUGBP Elav-like family member 1	2790	360	0.129	2.21792e-138	down
ENSSSAG00000050088	pnn	pinin	2787	2271	0.815	0.00753528	down
ENSSSAG00000073160	ankrd11	ankyrin repeat domain-containing protein 11-like	2787	1545	0.554	3.35725e-06	down
ENSSSAG00000077345	yme1l1a	ATP-dependent zinc metalloprotease YME1L1-like	2787	942	0.338	4.61923e-08	down
ENSSSAG00000015511	ankfy1	rabankyrin-5-like	2783	1292	0.464	2.20529e-23	down
ENSSSAG00000005874	tmem135	transmembrane protein 135	2783	976	0.351	8.9704e-18	down
ENSSSAG00000079794	cry5	cryptochrome-1-like	2782	112	0.04	5.95591e-129	down
ENSSSAG00000077709	psmd6	26S proteasome non-ATPase regulatory subunit 6-like	2780	3027	1.089	0.342774	no
ENSSSAG00000008447	rs15a	40S ribosomal protein S15a	2778	4939	1.778	3.75941e-05	up
ENSSSAG00000046981	QPRT	nicotinate-nucleotide pyrophosphorylase	2777	3552	1.279	0.287368	no
ENSSSAG00000077867	spsy	Spermine synthase	2776	673	0.242	9.60334e-26	down
ENSSSAG00000072758	gpcpd1	glycerophosphocholine phosphodiesterase GPCPD1-like	2776	297	0.107	2.87112e-83	down
ENSSSAG00000077694	SRP54	signal recognition particle 54 kDa protein	2773	1472	0.531	4.60696e-07	down
ENSSSAG00000039272	ifrd2	interferon related developmental regulator 2	2773	527	0.19	2.74469e-45	down
ENSSSAG00000015001	ROAA	heterogeneous nuclear ribonucleoprotein A/B-like	2770	5507	1.989	3.66804e-11	up
ENSSSAG00000054392	smc5	structural maintenance of chromosomes 5	2768	531	0.192	1.21631e-73	down
ENSSSAG00000071482	tbcela	tubulin-specific chaperone cofactor E-like protein	2768	20	0.007	1.01559e-174	down
ENSSSAG00000045902	ranbp9	RAN binding protein 9	2766	612	0.221	3.00753e-44	down
ENSSSAG00000009670	max	protein max	2765	989	0.358	1.11791e-20	down
ENSSSAG00000064318	ckap5	cytoskeleton-associated protein 5-like	2764	1242	0.449	7.25813e-23	down
ENSSSAG00000044315	fyco1a	FYVE and coiled-coil domain-containing protein 1-like	2762	1503	0.544	1.30175e-12	down
ENSSSAG00000077003	snx6	sorting nexin-6-like	2762	1282	0.464	8.3695e-07	down
ENSSSAG00000060240	ppp2r5a	serine/threonine-protein phosphatase 2A 56 kDa regulatory subunit alpha isoform-like	2761	2105	0.763	0.0244675	down
ENSSSAG00000003163		zinc-alpha-2-glycoprotein-like	2761	698	0.253	5.15089e-14	down
ENSSSAG00000017241	gspt1	G1 to S phase transition 1	2760	936	0.339	3.21262e-35	down
ENSSSAG00000078194		poly(ADP-ribose) glycohydrolase-like	2760	832	0.302	2.17093e-26	down
ENSSSAG00000035232	mbd1b	uncharacterized LOC106565762	2759	559	0.203	2.00108e-59	down
ENSSSAG00000015451	riok3	RIO kinase 3 (yeast)	2752	1193	0.434	2.90919e-10	down
ENSSSAG00000000051		transcription factor SPT20 homolog	2751	3701	1.346	0.0376159	no
ENSSSAG00000067369		solute carrier organic anion transporter family member 5A1-like	2750	183	0.066	2.8509e-150	down
ENSSSAG00000066687	fnbp4	formin-binding protein 4-like	2749	1082	0.394	3.44226e-28	down
ENSSSAG00000041934	PRAF3	PRA1 family protein 3-like	2742	2017	0.736	0.00180142	down
ENSSSAG00000033130	snf8	SNF8, ESCRT-II complex subunit, homolog (S. cerevisiae)	2742	680	0.248	9.00695e-07	down
ENSSSAG00000050847	kansl1b	KAT8 regulatory NSL complex subunit 1-like	2741	640	0.233	9.58153e-122	down
ENSSSAG00000006149	ess2	protein DGCR14-like	2741	449	0.164	6.12867e-44	down
ENSSSAG00000042151	tuba8l2	tubulin, alpha 8 like 2	2740	1342	0.49	3.63218e-06	down
ENSSSAG00000066173	alg3	ALG3 alpha-1,3- mannosyltransferase	2740	356	0.13	3.83383e-59	down
ENSSSAG00000063146	tnip1	TNFAIP3-interacting protein 1-like	2738	3660	1.337	0.0249694	up
ENSSSAG00000081228	btg2	BTG2 protein	2736	855	0.313	3.26345e-31	down
ENSSSAG00000080439	irf9	interferon regulatory factor 8-like	2736	522	0.191	1.26059e-95	down
ENSSSAG00000051966	psn2	Presenilin-2	2731	651	0.238	5.60907e-50	down
ENSSSAG00000045104	ikbkb	inhibitor of nuclear factor kappa B kinase subunit beta	2722	646	0.237	1.46058e-44	down
ENSSSAG00000010042	tcf3b	transcription factor 3b	2719	813	0.299	6.85633e-54	down
ENSSSAG00000039951	cmtr1	cap methyltransferase 1	2718	1911	0.703	8.97903e-07	down
ENSSSAG00000068832	yipf6	protein YIPF6	2718	1221	0.449	1.45727e-12	down
ENSSSAG00000008543	ctl2b	CTLA-2-beta	2717	2737	1.007	0.951709	no
ENSSSAG00000077710	ddx3xa	ATP-dependent RNA helicase DDX3X-like	2714	1788	0.659	0.00126288	down
ENSSSAG00000037947	CDC37	hsp90 co-chaperone Cdc37-like	2714	2888	1.064	0.360048	no
ENSSSAG00000080617	tesk2	dual specificity testis-specific protein kinase 2-like	2714	316	0.116	1.91e-104	down
ENSSSAG00000079733	psmc3	26S protease regulatory subunit 6A-B-like	2714	4008	1.477	0.000654379	up
ENSSSAG00000080756	hsdl1	hydroxysteroid dehydrogenase like 1	2713	103	0.038	4.12729e-137	down
ENSSSAG00000077547	ammecr1	AMME syndrome candidate gene 1 protein-like	2712	1305	0.481	1.62685e-12	down
ENSSSAG00000075694	sdc2	syndecan-2-A-like	2710	4275	1.578	0.000593136	up
ENSSSAG00000044371		inhibitor of nuclear factor kappa-B kinase subunit alpha-like	2705	854	0.316	1.87184e-42	down
ENSSSAG00000002817	ELOB	transcription elongation factor B polypeptide 2	2704	1517	0.561	3.80483e-11	down
ENSSSAG00000005511	COPS6	COP9 signalosome subunit 6	2704	868	0.321	2.36761e-17	down
ENSSSAG00000066876	kiaa1033	WASH complex subunit 4	2700	1128	0.418	4.93637e-13	down
ENSSSAG00000068181	SZT2	protein SZT2-like	2700	444	0.164	1.49478e-43	down
ENSSSAG00000055908	zswim8	zinc finger SWIM domain-containing protein 8	2699	493	0.183	1.13311e-77	down
ENSSSAG00000080429	prkacbb	cAMP-dependent protein kinase catalytic subunit beta	2697	708	0.262	1.00595e-19	down
ENSSSAG00000056468	frg1	FRG1 protein	2696	792	0.294	9.35147e-33	down
ENSSSAG00000063908	kdm4aa	lysine-specific demethylase 4A-like	2696	708	0.262	2.6417e-47	down
ENSSSAG00000056122	rb11b	Ras-related protein Rab-11B	2694	1022	0.379	1.14165e-16	down
ENSSSAG00000039439	lsg1	large subunit GTPase 1 homolog	2694	399	0.148	9.69938e-104	down
ENSSSAG00000079825	rl22l	Ribosomal protein L22-like 1	2693	10473	3.89	1.54589e-22	up
ENSSSAG00000070083	camk2g2	calcium/calmodulin-dependent protein kinase type II subunit gamma-like	2688	880	0.327	1.79865e-18	down
ENSSSAG00000046132	ano10b	anoctamin-10-like	2687	1770	0.659	0.000209864	down
ENSSSAG00000056681	tollip	toll-interacting protein-like	2687	552	0.205	3.38505e-45	down
ENSSSAG00000063298	acer2	alkaline ceramidase 2-like	2687	316	0.117	1.13292e-96	down
ENSSSAG00000042813	golga2	golgin subfamily A member 2-like	2683	481	0.179	1.15431e-92	down
ENSSSAG00000079281	taf11	TATA-box binding protein associated factor 11	2681	2708	1.01	0.953005	no
ENSSSAG00000077412	TBCA	tubulin-specific chaperone A-like	2675	1319	0.493	8.32749e-15	down
ENSSSAG00000039513	MST4	serine/threonine-protein kinase 26-like	2675	1226	0.458	8.886e-16	down
ENSSSAG00000069586	RS17	40S ribosomal protein S17-like	2675	5283	1.975	0.00295657	up
ENSSSAG00000065941	baz2a	bromodomain adjacent to zinc finger domain 2A	2674	379	0.142	2.21538e-175	down
ENSSSAG00000058347		glycogen synthase kinase-3 beta-like	2672	1701	0.637	1.80865e-05	down
ENSSSAG00000080523	faf1	FAS-associated factor 1-like	2671	607	0.227	8.98964e-74	down
ENSSSAG00000037652	ankrd13c	ankyrin repeat domain-containing protein 13C	2666	1277	0.479	9.80338e-07	down
ENSSSAG00000046826	bri3	Salmo salar brain protein I3 (bri3), mRNA.	2665	666	0.25	7.35364e-21	down
ENSSSAG00000076585	ZFAN3	AN1-type zinc finger protein 3-like	2664	1609	0.604	2.88394e-05	down
ENSSSAG00000050809	wdr81	WD repeat domain 81	2663	444	0.167	1.6444e-69	down
ENSSSAG00000052109	mybl1	myb-related protein A-like	2662	210	0.079	6.42102e-23	down
ENSSSAG00000075148	RBM39	RNA binding motif protein 39	2659	472	0.178	6.83163e-57	down
ENSSSAG00000049847	srsf5a	serine/arginine-rich splicing factor 5-like	2659	4168	1.568	0.000174548	up
ENSSSAG00000070050		synaptosome associated protein 23	2658	4580	1.723	2.15608e-05	up
ENSSSAG00000054539	khnyn	protein KHNYN-like	2657	339	0.127	2.70124e-116	down
ENSSSAG00000040519	mta2	metastasis-associated protein MTA2-like	2656	2494	0.939	0.519822	no
ENSSSAG00000044810	ub2v1	Ubiquitin-conjugating enzyme E2 variant 1	2656	2175	0.819	0.0396324	no
ENSSSAG00000068563	gmeb1	glucocorticoid modulatory element binding protein 1	2654	658	0.248	1.07888e-08	down
ENSSSAG00000079196	znf711	zinc finger protein 711-like	2653	199	0.075	8.38305e-112	down
ENSSSAG00000065348	wdsub1	WD repeat, SAM and U-box domain-containing protein 1-like	2652	1257	0.474	4.80301e-12	down
ENSSSAG00000071310	CC50A	cell cycle control protein 50A-like	2652	2552	0.963	0.664061	no
ENSSSAG00000046934			2642	19008	7.192	7.23277e-69	up
ENSSSAG00000009501	CSK21	casein kinase II subunit alpha-like	2640	1866	0.707	9.46226e-06	down
ENSSSAG00000040665	crebbpa	CREB-binding protein-like	2640	712	0.27	1.31861e-67	down
ENSSSAG00000042174	RRAGC	ras-related GTP-binding protein C-like	2640	542	0.205	6.56769e-39	down
ENSSSAG00000079558	MPCP	phosphate carrier protein, mitochondrial-like	2637	2444	0.927	0.66035	no
ENSSSAG00000071668	CIR1	corepressor interacting with RBPJ, 1	2636	1231	0.467	9.99643e-10	down
ENSSSAG00000075809	trnau1apb	tRNA selenocysteine 1-associated protein 1-like	2636	124	0.047	3.73477e-101	down
ENSSSAG00000005091	KHDRBS1	KH domain-containing, RNA-binding, signal transduction-associated protein 1-like	2635	6419	2.436	5.24115e-14	up
ENSSSAG00000075257	psme3	proteasome activator subunit 3	2634	115	0.044	9.33409e-144	down
ENSSSAG00000040208	HMGB1	high mobility group-T protein-like	2633	513	0.195	3.48239e-92	down
ENSSSAG00000039908	herc4	HECT and RLD domain containing E3 ubiquitin protein ligase 4	2631	722	0.275	5.36923e-39	down
ENSSSAG00000041829	hspbp1	hsp70-binding protein 1-like	2629	1504	0.572	9.6593e-08	down
ENSSSAG00000043692	ROAA	heterogeneous nuclear ribonucleoprotein A/B-like	2626	5694	2.169	2.12491e-15	up
ENSSSAG00000053960	EIF4ENIF1	eukaryotic translation initiation factor 4E transporter-like	2624	447	0.171	1.21044e-78	down
ENSSSAG00000064928	SMIM7	small integral membrane protein 7	2623	1017	0.388	1.92484e-15	down
ENSSSAG00000068981	serinc2l	serine incorporator 2-like	2617	834	0.319	7.40934e-20	down
ENSSSAG00000062942	rab3gap2	rab3 GTPase-activating protein non-catalytic subunit-like	2614	573	0.219	1.24544e-34	down
ENSSSAG00000044949	pkhb2	Pleckstrin homology domain-containing family B member 2	2612	734	0.281	7.88285e-25	down
ENSSSAG00000054650	DCAF1	protein VPRBP-like	2612	223	0.085	1.03782e-161	down
ENSSSAG00000009432	atxn3	ataxin-3-like	2611	1256	0.481	1.52797e-27	down
ENSSSAG00000046704	UFD1	ubiquitin fusion degradation protein 1 homolog	2610	1411	0.541	1.03021e-06	down
ENSSSAG00000058643	tasorb	protein FAM208A-like	2606	1021	0.392	1.37306e-15	down
ENSSSAG00000078656	pdcd6	programmed cell death protein 6-like	2604	1681	0.646	3.17472e-05	down
ENSSSAG00000042622	uhrf1bp1l	UHRF1-binding protein 1-like	2602	823	0.316	3.94432e-41	down
ENSSSAG00000004058		uncharacterized LOC100196683	2601	230	0.088	5.34759e-21	down
ENSSSAG00000074047	WDR48	WD repeat-containing protein 48-like	2599	733	0.282	1.71329e-43	down
ENSSSAG00000056131	sdhaf2	succinate dehydrogenase complex assembly factor 2	2598	637	0.245	1.17509e-21	down
ENSSSAG00000054816	supt6h	transcription elongation factor SPT6	2598	503	0.194	4.06886e-100	down
ENSSSAG00000080539	VATO	V-type proton ATPase 21 kDa proteolipid subunit	2597	1373	0.529	1.94867e-06	down
ENSSSAG00000072903	COX7C	cytochrome c oxidase subunit 7C, mitochondrial-like	2596	1709	0.658	4.56769e-05	down
ENSSSAG00000059457	sart3	spliceosome associated factor 3, U4/U6 recycling protein	2594	372	0.144	5.09214e-86	down
ENSSSAG00000050708	ifrd1	interferon-related developmental regulator 1	2593	643	0.248	3.43356e-29	down
ENSSSAG00000066629	RPS3	40S ribosomal protein S3	2592	2258	0.871	0.703278	no
ENSSSAG00000015554	rab24	ras-related protein Rab-24-like	2589	261	0.101	1.39474e-56	down
ENSSSAG00000055906		BRCA1-A complex subunit RAP80-like	2588	318	0.123	3.3217e-162	down
ENSSSAG00000073936	nelfe	Negative elongation factor E	2583	441	0.171	7.58493e-75	down
ENSSSAG00000056245	kdm2ab	lysine-specific demethylase 2A-like	2582	461	0.179	1.35266e-65	down
ENSSSAG00000015931	actr6	actin related protein 6	2581	382	0.148	2.28577e-78	down
ENSSSAG00000047380	HNRPK	heterogeneous nuclear ribonucleoprotein K-like	2580	1085	0.421	1.35763e-10	down
ENSSSAG00000067773	rssa	40S ribosomal protein SA	2580	2866	1.111	0.611221	no
ENSSSAG00000078962		zinc finger homeobox protein 4-like	2578	738	0.286	4.24276e-38	down
ENSSSAG00000051687	stk11ip	serine/threonine-protein kinase 11-interacting protein-like	2578	150	0.058	4.81317e-30	down
ENSSSAG00000071546	tm199	Transmembrane protein 199	2576	821	0.319	1.97268e-18	down
ENSSSAG00000076469	ubxn7	UBX domain-containing protein 7-like	2572	178	0.069	5.47458e-162	down
ENSSSAG00000043651	eif3d	eukaryotic translation initiation factor 3 subunit D	2571	2223	0.865	0.367254	no
ENSSSAG00000055109	cd164	sialomucin core protein 24-like	2570	2640	1.027	0.805706	no
ENSSSAG00000052515	PRDX3	thioredoxin-dependent peroxide reductase, mitochondrial	2568	564	0.22	8.85965e-27	down
ENSSSAG00000053265	rhbdd1	rhomboid domain containing 1	2568	397	0.155	7.63969e-56	down
ENSSSAG00000053031		poly(rC)-binding protein 2-like	2568	4322	1.683	4.87183e-06	up
ENSSSAG00000040420	RL17	60S ribosomal protein L27	2563	2203	0.86	0.831785	no
ENSSSAG00000072454	kat8	histone acetyltransferase KAT8-like	2562	690	0.269	2.13004e-25	down
ENSSSAG00000004180	SAT1	diamine acetyltransferase 1-like	2562	3022	1.18	0.122968	no
ENSSSAG00000049966	ARGLU1	arginine and glutamate-rich protein 1-B-like	2562	321	0.125	5.75126e-40	down
ENSSSAG00000050979	BAF	barrier-to-autointegration factor-like	2558	1122	0.439	2.54946e-16	down
ENSSSAG00000000787		zinc finger Y-chromosomal protein 1-like	2558	534	0.209	4.28169e-90	down
ENSSSAG00000064967	rab8a	tropomyosin alpha-1 chain-like	2555	3013	1.179	0.11613	no
ENSSSAG00000008811	PSA1	proteasome 20S subunit alpha 1	2555	2910	1.139	0.482614	no
ENSSSAG00000077506	VPS4B	vacuolar protein sorting-associated protein 4B	2553	6211	2.433	4.99352e-15	up
ENSSSAG00000010173	aco2	aconitate hydratase, mitochondrial-like	2552	1395	0.547	1.10235e-07	down
ENSSSAG00000040252	ddx6	DEAD-box helicase 6	2552	828	0.325	1.05767e-22	down
ENSSSAG00000007199	si:dkey-17m8.1	si:dkey-17m8.1	2552	200	0.079	8.18859e-130	down
ENSSSAG00000076689	vapa	VAMP (vesicle-associated membrane protein)-associated protein A	2551	1462	0.573	2.72577e-14	down
ENSSSAG00000071956	rest	RE1-silencing transcription factor-like	2551	952	0.373	1.76745e-14	down
ENSSSAG00000069477	SMD3	small nuclear ribonucleoprotein Sm D3-like	2548	1340	0.526	1.28732e-14	down
ENSSSAG00000074439	prxl2b	peroxiredoxin like 2B	2546	262	0.103	4.68689e-29	down
ENSSSAG00000065162	NDUA7	NADH:ubiquinone oxidoreductase subunit A7	2544	288	0.113	7.88118e-67	down
ENSSSAG00000020922	smc3	structural maintenance of chromosomes protein 3	2541	3112	1.225	0.005	up
ENSSSAG00000042815	ddi2	protein DDI1 homolog 2-like	2540	401	0.158	2.40261e-51	down
ENSSSAG00000044902	SFR11	serine/arginine-rich splicing factor 11-like	2539	935	0.368	4.8297e-60	down
ENSSSAG00000060769	kctd3	potassium channel tetramerization domain containing 3	2538	320	0.126	8.94757e-97	down
ENSSSAG00000039756	sumo1	SMT3 suppressor of mif two 3 homolog 1 (yeast)	2536	1087	0.429	1.91834e-13	down
ENSSSAG00000000914		ATP-binding cassette sub-family A member 5-like	2536	474	0.187	9.99912e-50	down
ENSSSAG00000047361	stk10	serine/threonine-protein kinase 10-like	2536	111	0.044	4.93583e-109	down
ENSSSAG00000060793	mea1	male-enhanced antigen 1	2535	700	0.276	5.11743e-30	down
ENSSSAG00000068764	noc2l	NOC2 like nucleolar associated transcriptional repressor	2530	869	0.343	1.41696e-32	down
ENSSSAG00000078016	hspa4a	heat shock 70 kDa protein 4-like	2528	2080	0.823	0.181382	no
ENSSSAG00000031710	pwp1	periodic tryptophan protein 1 homolog	2527	796	0.315	3.76943e-42	down
ENSSSAG00000055558	AT5G3	ATP synthase F(0) complex subunit C3, mitochondrial-like	2525	1713	0.678	1.35127e-05	down
ENSSSAG00000058282		lysosome-associated membrane glycoprotein 1-like	2525	506	0.2	5.42166e-33	down
ENSSSAG00000002913	isca2	iron-sulfur cluster assembly 2 homolog, mitochondrial-like	2523	568	0.225	9.97466e-54	down
ENSSSAG00000003013	gskip	GSK3B interacting protein	2522	1047	0.415	1.67575e-19	down
ENSSSAG00000043706	nemf	nuclear export mediator factor	2521	1783	0.707	0.000532187	down
ENSSSAG00000003347	srrm1	serine/arginine repetitive matrix protein 1-like	2521	1306	0.518	2.83023e-08	down
ENSSSAG00000064339	bsg	basigin (Ok blood group)	2520	5738	2.278	9.61134e-18	up
ENSSSAG00000080471	nckipsd	NCK interacting protein with SH3 domain	2520	112	0.044	1.58815e-225	down
ENSSSAG00000069735	snx12	sorting nexin 12	2519	5126	2.035	7.57339e-18	up
ENSSSAG00000056087	B3GNT4	N-acetyllactosaminide beta-1,3-N-acetylglucosaminyltransferase 4-like	2518	422	0.168	1.5062e-38	down
ENSSSAG00000015788	unm_sa808	TNF receptor-associated factor 2-like	2517	28	0.011	2.63582e-211	down
ENSSSAG00000077435	snx5	sorting nexin 5	2516	2380	0.946	0.675811	no
ENSSSAG00000068854	fryl	protein furry homolog-like	2514	321	0.128	8.63561e-46	down
ENSSSAG00000079086	CPEB4	cytoplasmic polyadenylation element-binding protein 4-like	2511	193	0.077	8.88903e-98	down
ENSSSAG00000046308	dyl1	Dynein light chain 1, cytoplasmic	2508	2643	1.054	0.683539	no
ENSSSAG00000003215	rl37	60S ribosomal protein L37	2508	2465	0.983	0.950328	no
ENSSSAG00000065077	RBM25	RNA-binding protein 25-like	2502	1197	0.479	8.0897e-14	down
ENSSSAG00000029084	rragc	Ras-related GTP binding C	2501	1214	0.485	3.30295e-09	down
ENSSSAG00000036161	CHM2A	charged multivesicular body protein 2a-like	2499	2279	0.912	0.470912	no
ENSSSAG00000041473	atg13	autophagy-related protein 13-like	2496	763	0.306	9.70367e-25	down
ENSSSAG00000071924	plcg	1-acyl-sn-glycerol-3-phosphate acyltransferase eta	2494	1165	0.467	5.45909e-07	down
ENSSSAG00000060037		dual specificity protein kinase CLK4-like	2494	205	0.082	1.04747e-212	down
ENSSSAG00000040917			2494	196	0.079	1.12812e-216	down
ENSSSAG00000075135	C5orf51	UPF0600 protein C5orf51 homolog	2490	347	0.139	5.03981e-59	down
ENSSSAG00000005601	arnt	aryl hydrocarbon receptor nuclear translocator	2489	483	0.194	8.91509e-76	down
ENSSSAG00000007849			2487	5784	2.326	1.96111e-12	up
ENSSSAG00000009165	CDKL5	cyclin-dependent kinase-like 5	2487	57	0.023	1.13862e-175	down
ENSSSAG00000045617	capza2	capping protein (actin filament) muscle Z-line alpha 2	2484	1282	0.516	0.00295946	down
ENSSSAG00000060025	mphosph8	M-phase phosphoprotein 8-like	2484	867	0.349	1.87236e-22	down
ENSSSAG00000047562	RNF213	E3 ubiquitin-protein ligase RNF213-like	2484	840	0.338	2.38954e-14	down
ENSSSAG00000054292	nup98	nuclear pore complex protein Nup98-Nup96-like	2482	440	0.177	1.0967e-40	down
ENSSSAG00000044909	rab14	RAB14, member RAS oncogene family	2480	2167	0.874	0.143361	no
ENSSSAG00000066022	syne3	nesprin-3-like	2479	770	0.311	1.36533e-20	down
ENSSSAG00000007259	mtx2	metaxin 2	2477	902	0.364	6.57378e-27	down
ENSSSAG00000039468	atrxl	ATRX chromatin remodeler, like	2477	601	0.243	3.48396e-51	down
ENSSSAG00000068472	rbm33	RNA binding motif protein 33	2477	259	0.105	4.48458e-89	down
ENSSSAG00000042713		protein SON-like	2476	403	0.162	1.59862e-88	down
ENSSSAG00000077948	aff4	AF4/FMR2 family member 4-like	2476	380	0.154	7.99529e-64	down
ENSSSAG00000058517	alkbh5	RNA demethylase ALKBH5-like	2475	289	0.117	3.10495e-86	down
ENSSSAG00000005626			2474	1108	0.448	5.28262e-12	down
ENSSSAG00000060839	nol8	nucleolar protein 8	2474	904	0.366	1.80264e-16	down
ENSSSAG00000049500	brca2	BRCA2 DNA repair associated	2474	631	0.255	4.3151e-27	down
ENSSSAG00000009754	api5	apoptosis inhibitor 5	2472	1484	0.6	1.09078e-11	down
ENSSSAG00000040196	rb1cc1	RB1-inducible coiled-coil protein 1-like	2472	419	0.17	5.8847e-58	down
ENSSSAG00000054548	HMGB2	high mobility group protein B2-like	2472	6602	2.67	7.18954e-26	up
ENSSSAG00000061598	NFIP1	NEDD4 family-interacting protein 1-like	2471	2771	1.121	0.369499	no
ENSSSAG00000066557	NFE2L1	nuclear factor erythroid 2-related factor 1-like	2469	2881	1.167	0.468709	no
ENSSSAG00000076348	gsto1	glutathione S-transferase omega 1	2468	6218	2.52	3.55614e-06	up
ENSSSAG00000079648	FIS1	mitochondrial fission 1 protein-like	2466	1093	0.443	9.54131e-23	down
ENSSSAG00000080341	vp37b	Vacuolar protein sorting-associated protein 37B	2463	940	0.382	1.83442e-15	down
ENSSSAG00000039946	pik3c2a	phosphatidylinositol 4-phosphate 3-kinase C2 domain-containing subunit alpha-like	2463	272	0.111	1.66257e-118	down
ENSSSAG00000079840		uncharacterized LOC106590521	2460	325	0.132	3.08015e-122	down
ENSSSAG00000074787	STYX	serine/threonine/tyrosine-interacting protein A-like	2458	909	0.37	5.49757e-16	down
ENSSSAG00000005060	snaa	Alpha-soluble NSF attachment protein	2456	1054	0.429	1.10911e-11	down
ENSSSAG00000076602	gnai3	guanine nucleotide-binding protein G(k) subunit alpha-like	2453	1349	0.55	2.35058e-06	down
ENSSSAG00000006270	lrp10	low-density lipoprotein receptor-related protein 10-like	2453	2963	1.208	0.00999872	up
ENSSSAG00000068083	pebp1	phosphatidylethanolamine binding protein 1	2452	1247	0.508	0.0014435	down
ENSSSAG00000041175	lis1b	Lissencephaly-1 homolog B	2452	3537	1.442	0.000195737	up
ENSSSAG00000039090	si:ch211-197h24.6	uncharacterized LOC106605942	2450	2040	0.833	0.0530684	no
ENSSSAG00000007559	mcph1	microcephalin 1	2449	209	0.085	6.04283e-83	down
ENSSSAG00000044155	PRPSAP1	phosphoribosyl pyrophosphate synthase-associated protein 1-like	2448	1007	0.411	5.46218e-17	down
ENSSSAG00000066086		GON-4-like protein	2445	831	0.34	1.9999e-48	down
ENSSSAG00000081321	cxxc1b	CXXC-type zinc finger protein 1-like	2444	490	0.201	1.54045e-34	down
ENSSSAG00000051173	brwd1	bromodomain and WD repeat-containing protein 3-like	2444	269	0.11	9.09718e-90	down
ENSSSAG00000057502	dek	protein DEK-like	2443	1076	0.441	6.28242e-09	down
ENSSSAG00000074874	lsm14ab	protein LSM14 homolog A-like	2442	799	0.327	3.78426e-19	down
ENSSSAG00000005868	TMM59	transmembrane protein 59	2438	8364	3.43	5.23855e-39	up
ENSSSAG00000067922		ubiquitin-associated protein 2-like	2436	705	0.289	8.9121e-35	down
ENSSSAG00000043175	UBALD1	UBA-like domain-containing protein 1	2434	178	0.073	4.91823e-98	down
ENSSSAG00000006912	u2af2	splicing factor U2AF 65 kDa subunit-like	2433	1283	0.528	2.36669e-07	down
ENSSSAG00000056834	ppp1r13bb	protein phosphatase 1 regulatory subunit 13B	2432	567	0.233	2.97335e-36	down
ENSSSAG00000069360	rs26	40S ribosomal protein S26-like	2432	4125	1.696	0.0246604	up
ENSSSAG00000053013	mxd4	MAX dimerization protein 4	2429	204	0.084	1.38052e-63	down
ENSSSAG00000068205	csnk1d	casein kinase 1 delta	2427	1713	0.706	3.51577e-05	down
ENSSSAG00000044707	nop53	glioma tumor suppressor candidate region gene 2 protein-like	2427	746	0.307	2.95921e-51	down
ENSSSAG00000073689	srp72	signal recognition particle subunit SRP72-like	2426	1645	0.678	2.61139e-05	down
ENSSSAG00000042993	ankfy1	ankyrin repeat and FYVE domain containing 1	2426	220	0.091	7.69762e-26	down
ENSSSAG00000054592	fbxo8	F-box only protein 8-like	2426	88	0.036	4.35447e-172	down
ENSSSAG00000074237	napaa	NSF attachment protein alpha	2423	486	0.201	6.62972e-36	down
ENSSSAG00000075492	dhx8	ATP-dependent RNA helicase DHX8	2422	1561	0.645	7.13694e-10	down
ENSSSAG00000067620	eif4bb	eukaryotic translation initiation factor 4B	2422	1180	0.487	1.45405e-07	down
ENSSSAG00000053984	nudcd2	NudC domain containing 2	2421	1890	0.781	0.0340611	down
ENSSSAG00000068606	trip12	E3 ubiquitin-protein ligase TRIP12-like	2420	670	0.277	4.22609e-18	down
ENSSSAG00000006782	ubr1	ubiquitin protein ligase E3 component n-recognin 1	2416	1847	0.765	0.00394852	down
ENSSSAG00000007326	TAF10	transcription initiation factor TFIID subunit 10-like	2416	1102	0.456	1.50587e-13	down
ENSSSAG00000078892	cops3	COP9 constitutive photomorphogenic homolog subunit 3	2415	1201	0.497	3.16814e-10	down
ENSSSAG00000074799	gp177	Integral membrane protein GPR177	2414	1421	0.589	1.95346e-06	down
ENSSSAG00000039042	h2afv	histone H2A.V	2414	4812	1.993	2.93066e-06	up
ENSSSAG00000026564	fbxo32	F-box protein 32	2413	155	0.064	4.59928e-187	down
ENSSSAG00000011122	gtf2h5	general transcription factor IIH subunit 5	2411	1260	0.523	2.63136e-07	down
ENSSSAG00000063329	cul1a	cullin-1	2411	1155	0.479	7.09293e-17	down
ENSSSAG00000067802		solute carrier family 25 member 38-B-like	2404	420	0.175	1.0343e-29	down
ENSSSAG00000000514	drg1	developmentally regulated GTP binding protein 1	2403	1152	0.48	3.23992e-16	down
ENSSSAG00000049307		ubiquitin-conjugating enzyme E2 R2-like	2402	387	0.161	4.55113e-71	down
ENSSSAG00000037346	SPEN	msx2-interacting protein-like	2400	1315	0.548	1.18409e-07	down
ENSSSAG00000042213	glrx5	glutaredoxin-related protein 5, mitochondrial-like	2399	418	0.174	6.20351e-51	down
ENSSSAG00000057292	C8orf37	chromosome ssa05 open reading frame, human C8orf37	2395	85	0.035	8.29037e-125	down
ENSSSAG00000077274	ccar2	cell cycle and apoptosis regulator protein 2-like	2389	1126	0.472	6.81242e-16	down
ENSSSAG00000043276	naa40	N-alpha-acetyltransferase 40, NatD catalytic subunit	2389	777	0.325	3.50781e-05	down
ENSSSAG00000069610	taok3	TAO kinase 3	2389	529	0.222	5.8015e-86	down
ENSSSAG00000050524	oser1	oxidative stress responsive serine rich 1	2388	308	0.129	7.31533e-90	down
ENSSSAG00000039561	actn3b	alpha-actinin-3-like	2388	66	0.028	9.50045e-149	down
ENSSSAG00000068249	zgc:77486	AN1-type zinc finger protein 5-like	2387	220	0.092	2.94162e-57	down
ENSSSAG00000047641	SCYL1	N-terminal kinase-like protein	2385	1108	0.464	7.19078e-17	down
ENSSSAG00000052858	tm9sf3	transmembrane 9 superfamily member 3-like	2384	1807	0.758	0.0118045	down
ENSSSAG00000002539	nek9	NIMA related kinase 9	2383	1338	0.562	1.46126e-09	down
ENSSSAG00000000739	eif2ak1	eukaryotic translation initiation factor 2-alpha kinase 1	2382	283	0.119	1.27739e-137	down
ENSSSAG00000075132	setd8	lysine methyltransferase 5A	2378	884	0.372	1.00256e-11	down
ENSSSAG00000010535			2377	533	0.224	8.09155e-12	down
ENSSSAG00000080440	kmt5aa	N-lysine methyltransferase SETD8-A-like	2373	579	0.244	6.56814e-21	down
ENSSSAG00000040328		flocculation protein FLO11-like	2373	10	0.004	2.82482e-206	down
ENSSSAG00000002440	pmpcb	peptidase, mitochondrial processing subunit beta	2371	1062	0.448	7.05076e-16	down
ENSSSAG00000044615	lbr	lamin-B receptor-like	2371	664	0.28	1.29077e-42	down
ENSSSAG00000009243	si:ch211-122f10.4	lysosomal protective protein-like	2371	414	0.175	4.81235e-47	down
ENSSSAG00000075301	nbr1a	next to BRCA1 gene 1 protein-like	2370	563	0.238	1.71376e-52	down
ENSSSAG00000049619	acadvl	acyl-CoA dehydrogenase very long chain	2370	3333	1.406	1.2086e-05	up
ENSSSAG00000067823	TM127	transmembrane protein 127-like	2368	1439	0.608	4.07198e-07	down
ENSSSAG00000009738	huwe1	E3 ubiquitin-protein ligase HUWE1	2364	1055	0.446	1.35061e-13	down
ENSSSAG00000068048	mob1bb	MOB kinase activator 1B	2363	381	0.161	1.95183e-46	down
ENSSSAG00000079838	pum1	pumilio RNA binding family member 1	2362	1955	0.828	0.239406	no
ENSSSAG00000042265	lamtor5	ragulator complex protein LAMTOR5-like	2361	290	0.123	9.1001e-55	down
ENSSSAG00000074560	eif4ebp2	eukaryotic translation initiation factor 4E-binding protein 2-like	2360	1541	0.653	1.22255e-06	down
ENSSSAG00000053074	itpr3	inositol 1,4,5-trisphosphate receptor type 3-like	2358	168	0.071	3.28268e-114	down
ENSSSAG00000077280	slc3a2b	4F2 cell-surface antigen heavy chain-like	2357	1339	0.568	0.00290381	down
ENSSSAG00000063429	dctn2	dynactin subunit 2	2355	1443	0.613	0.00317415	down
ENSSSAG00000065332	cul3a	cullin-3-like	2354	698	0.296	8.72325e-29	down
ENSSSAG00000056503	crem	cAMP-responsive element modulator	2352	123	0.052	1.80265e-90	down
ENSSSAG00000031718	pik3r1	phosphatidylinositol 3-kinase regulatory subunit alpha-like	2351	511	0.217	5.833e-40	down
ENSSSAG00000066523	mybbp1a	myb-binding protein 1A-like protein	2351	439	0.187	2.55128e-50	down
ENSSSAG00000007174	SERC1	serine incorporator 1-like	2350	3964	1.687	5.48036e-11	up
ENSSSAG00000079636	arhgap1	rho GTPase-activating protein 1-like	2349	1841	0.784	0.00598371	down
ENSSSAG00000073688	adss2	adenylosuccinate synthetase isozyme 2-like	2349	466	0.198	1.01771e-59	down
ENSSSAG00000053978	tbl1x	F-box-like/WD repeat-containing protein TBL1X	2346	290	0.124	2.6726e-97	down
ENSSSAG00000069375	hfm1	probable ATP-dependent DNA helicase HFM1	2344	76	0.032	1.59451e-113	down
ENSSSAG00000059228		matrin-3-like	2342	640	0.273	7.33497e-24	down
ENSSSAG00000059393	ppp6r3	serine/threonine-protein phosphatase 6 regulatory subunit 3-like	2340	1584	0.677	1.31184e-08	down
ENSSSAG00000076022	vatb2	Vacuolar ATP synthase subunit B, brain isoform	2337	1205	0.516	3.28832e-07	down
ENSSSAG00000078941	dnajb9a	dnaJ homolog subfamily B member 9-like	2337	70	0.03	1.32719e-255	down
ENSSSAG00000055427	PLEKHG1	pleckstrin homology domain-containing family G member 1-like	2336	540	0.232	1.65624e-45	down
ENSSSAG00000066999			2336	478	0.205	3.29119e-21	down
ENSSSAG00000015544	pgrmc1	progesterone receptor membrane component 1	2332	1966	0.843	0.120895	no
ENSSSAG00000002224	NDUA1	NADH dehydrogenase	2329	987	0.424	2.27649e-12	down
ENSSSAG00000075579	osbpl2b	oxysterol-binding protein-related protein 2-like	2327	480	0.206	6.55604e-50	down
ENSSSAG00000044852	trim33	E3 ubiquitin-protein ligase TRIM33-like	2326	265	0.114	1.69528e-120	down
ENSSSAG00000001599	fus	FUS RNA binding protein	2322	1363	0.587	0.0278604	down
ENSSSAG00000045074	pias2	E3 SUMO-protein ligase PIAS2-like	2322	546	0.235	2.99842e-35	down
ENSSSAG00000064124	las1l	LAS1-like (S. cerevisiae)	2321	370	0.16	1.65396e-75	down
ENSSSAG00000048122	prosc	proline synthetase co-transcribed homolog (bacterial)	2317	298	0.128	4.62888e-73	down
ENSSSAG00000008597	map4k4	mitogen-activated protein kinase kinase kinase kinase 4-like	2316	753	0.325	4.14204e-37	down
ENSSSAG00000054369	bi1	Probable Bax inhibitor 1	2316	687	0.297	6.17959e-17	down
ENSSSAG00000003049	RS19	40S ribosomal protein S19	2316	1639	0.708	0.390207	no
ENSSSAG00000002365	birc6	protein YIPF4	2315	1766	0.763	0.000498755	down
ENSSSAG00000066401	PSB5	proteasome subunit beta type-5	2312	1744	0.754	0.0178213	down
ENSSSAG00000073365		membrane cofactor protein-like	2310	12195	5.28	3.50633e-39	up
ENSSSAG00000008152	UB2D2	ubiquitin-conjugating enzyme E2 D2	2309	1873	0.811	0.0211241	down
ENSSSAG00000000705		zinc finger protein 638-like	2309	1533	0.664	0.000314239	down
ENSSSAG00000057091	si:dkey-172j4.3	diacylglycerol kinase delta-like	2308	91	0.039	1.26413e-117	down
ENSSSAG00000068881	SSRG	translocon-associated protein subunit gamma	2304	1970	0.855	0.232029	no
ENSSSAG00000000911	ddx5	probable ATP-dependent RNA helicase DDX5	2304	3320	1.441	0.0100924	up
ENSSSAG00000009857	RL23	60S ribosomal protein L23	2302	7991	3.471	1.8207e-07	up
ENSSSAG00000031189	UBE2N	ubiquitin-conjugating enzyme E2 N-like	2294	1700	0.741	0.000486952	down
ENSSSAG00000039214	dcun1d5	DCN1-like protein 5	2294	476	0.207	3.46504e-60	down
ENSSSAG00000064476	lnpa	limb and neural patterns a-like	2294	321	0.14	2.21517e-52	down
ENSSSAG00000041596	rnmt	RNA guanine-7 methyltransferase	2293	831	0.363	5.7569e-21	down
ENSSSAG00000077977	ZCH10	zinc finger CCHC domain-containing protein 10-like	2292	348	0.152	2.12563e-32	down
ENSSSAG00000055873	setb	protein SET-like	2288	6638	2.902	3.59784e-20	up
ENSSSAG00000065362	itchb	E3 ubiquitin-protein ligase Itchy-like	2287	427	0.187	2.56444e-85	down
ENSSSAG00000064262	ptbp2	polypyrimidine tract binding protein 2	2285	5123	2.242	1.28316e-15	up
ENSSSAG00000041949	ciapin1-A	anamorsin-A	2284	1265	0.554	4.38419e-07	down
ENSSSAG00000064880	cd40	tumor necrosis factor receptor superfamily member 5-like	2280	691	0.303	9.70333e-23	down
ENSSSAG00000081591	rbm4.3	RNA-binding protein 4.1-like	2280	2279	1	0.99523	no
ENSSSAG00000044521	emc10	ER membrane protein complex subunit 10-like	2279	1628	0.714	1.03689e-05	down
ENSSSAG00000015433	mettl26	UPF0585 protein C16orf13 homolog A-like	2276	388	0.171	6.75889e-73	down
ENSSSAG00000075585	usp25	ubiquitin carboxyl-terminal hydrolase 25-like	2275	281	0.124	1.32483e-121	down
ENSSSAG00000049873	ppp2r3c	serine/threonine-protein phosphatase 2A regulatory subunit B'' subunit gamma	2274	668	0.294	1.78708e-30	down
ENSSSAG00000039100	hpbp1	Hsp70-binding protein 1	2272	1322	0.582	4.91585e-05	down
ENSSSAG00000004538	si:ch211-271b14.1	matrin-3-like	2271	1323	0.583	2.11178e-05	down
ENSSSAG00000046540	ei2bb	Translation initiation factor eIF-2B subunit beta	2271	599	0.264	8.59134e-19	down
ENSSSAG00000043187			2270	186	0.082	3.63252e-64	down
ENSSSAG00000043773	ubr5	E3 ubiquitin-protein ligase UBR5-like	2267	1434	0.633	4.10783e-06	down
ENSSSAG00000072626	snx14	sorting nexin 14	2266	1017	0.449	2.84694e-17	down
ENSSSAG00000078885	MDA5	interferon induced with helicase C domain 1	2264	3961	1.75	0.000481716	up
ENSSSAG00000059323	itsn2b	intersectin-2-like	2263	2847	1.258	0.0198298	up
ENSSSAG00000043385	atp6v1d	V-type proton ATPase subunit D-like	2262	1382	0.611	2.53669e-08	down
ENSSSAG00000010774	FRIM	ferritin, middle subunit-like	2256	1441	0.639	0.256332	no
ENSSSAG00000008466		ATP-dependent Clp protease ATP-binding subunit clpX-like, mitochondrial	2256	319	0.141	2.56411e-63	down
ENSSSAG00000070289	rbm39b	RNA-binding protein 39-like	2254	349	0.155	2.53341e-61	down
ENSSSAG00000066288	kdm6ba	lysine-specific demethylase 6B-like	2253	77	0.034	1.23619e-57	down
ENSSSAG00000026723	cnot1	CCR4-NOT transcription complex subunit 1-like	2250	822	0.365	1.01421e-29	down
ENSSSAG00000004836	nudc	nuclear distribution gene C homolog	2249	1223	0.544	1.6983e-12	down
ENSSSAG00000074506	morc2	MORC family CW-type zinc finger protein 2A-like	2249	532	0.236	1.47594e-25	down
ENSSSAG00000003292		uncharacterized LOC106602172	2249	156	0.069	1.74262e-91	down
ENSSSAG00000069945		tripartite motif-containing protein 7-like	2248	103	0.046	3.35144e-49	down
ENSSSAG00000006638	smpd1	sphingomyelin phosphodiesterase 1	2246	846	0.377	5.27041e-30	down
ENSSSAG00000074478	ran1	Ran protein	2245	5527	2.462	3.69549e-22	up
ENSSSAG00000064747	iqsec2b	IQ motif and SEC7 domain-containing protein 2-like	2244	270	0.12	8.06381e-118	down
ENSSSAG00000066569	vti1a	vesicle transport through interaction with t-SNAREs homolog 1A-like	2244	256	0.114	1.88487e-60	down
ENSSSAG00000071642	scfd1	sec1 family domain containing 1	2242	1615	0.721	5.68273e-05	down
ENSSSAG00000050044	zgc:153681	nuclear RNA export factor 1-like	2241	125	0.056	8.90696e-148	down
ENSSSAG00000072538	ZFAN5	AN1-type zinc finger protein 5-like	2240	2335	1.043	0.744773	no
ENSSSAG00000006971	lamtor3	late endosomal/lysosomal adaptor, MAPK and MTOR activator 3	2239	1204	0.538	1.57896e-07	down
ENSSSAG00000077463	if3ei	Eukaryotic translation initiation factor 3 subunit E-interacting protein	2235	2726	1.22	0.240925	no
ENSSSAG00000045391	ddx58	DExD/H-box helicase 58	2232	2303	1.032	0.909059	no
ENSSSAG00000067198	ep300b	histone acetyltransferase p300-like	2232	471	0.211	1.45926e-36	down
ENSSSAG00000071292	rssa	40S ribosomal protein SA	2229	3256	1.46	0.299146	no
ENSSSAG00000042573	usf1	upstream stimulatory factor 1-like	2228	344	0.155	8.33993e-49	down
ENSSSAG00000040113	gatad2ab	transcriptional repressor p66-alpha-like	2226	753	0.338	3.52483e-54	down
ENSSSAG00000063106	surf1	surfeit 1	2223	349	0.157	4.97687e-64	down
ENSSSAG00000076564	ptgr2	prostaglandin reductase 2	2219	441	0.199	2.73377e-56	down
ENSSSAG00000040976	cntnap5b	contactin-associated protein-like 5	2218	131	0.059	3.28799e-115	down
ENSSSAG00000055931	slc25a3a	solute carrier family 25 member 3	2217	846	0.382	1.4022e-10	down
ENSSSAG00000080212	fis1	mitochondrial fission 1 protein-like	2216	1212	0.547	1.70671e-12	down
ENSSSAG00000043771	ppm1db	protein phosphatase 1D-like	2216	516	0.233	3.88615e-36	down
ENSSSAG00000047314		aldehyde dehydrogenase, mitochondrial-like	2215	1212	0.547	0.000222053	down
ENSSSAG00000038975	CDC42	cell division control protein 42 homolog	2214	1562	0.706	0.00381644	down
ENSSSAG00000080738	usp48	ubiquitin carboxyl-terminal hydrolase 48-like	2213	930	0.42	4.92333e-26	down
ENSSSAG00000047416	zgc:162698	transmembrane protein 87A-like	2212	1296	0.586	3.3093e-14	down
ENSSSAG00000077744	ppp4r2b	serine/threonine-protein phosphatase 4 regulatory subunit 2-B-like	2212	563	0.255	5.89577e-61	down
ENSSSAG00000047298	CSK22	casein kinase II subunit alpha-like	2212	3408	1.541	0.00582501	up
ENSSSAG00000043863	VDAC2	voltage-dependent anion-selective channel protein 2-like	2212	2725	1.232	0.00311156	up
ENSSSAG00000047236	csnk1a1	casein kinase I isoform alpha-like	2207	4246	1.924	3.338e-36	up
ENSSSAG00000053093	USF2	upstream stimulatory factor 2-like	2205	248	0.112	8.20717e-167	down
ENSSSAG00000004307	eif5	eukaryotic translation initiation factor 5	2204	856	0.388	6.17524e-24	down
ENSSSAG00000079651	usp24	ubiquitin specific peptidase 24	2203	1156	0.524	1.63574e-13	down
ENSSSAG00000009786	ralgapa1	Ral GTPase activating protein catalytic subunit alpha 1	2202	1346	0.611	1.32895e-13	down
ENSSSAG00000007362	wwp2	NEDD4-like E3 ubiquitin-protein ligase WWP2	2202	1183	0.538	5.8702e-15	down
ENSSSAG00000055012	gapvd1	GTPase-activating protein and VPS9 domain-containing protein 1-like	2202	1101	0.5	6.65845e-22	down
ENSSSAG00000075335	stt3a	Dolichyl-diphosphooligosaccharide--protein glycosyltransferase subunit STT3A	2202	2321	1.055	0.542267	no
ENSSSAG00000007046	tsn14	Tetraspanin-14	2200	1133	0.515	1.76172e-11	down
ENSSSAG00000007534	itpr2	inositol 1,4,5-trisphosphate receptor type 2-like	2200	223	0.101	1.77668e-85	down
ENSSSAG00000080223	rtnt3	reticulon 3	2200	3185	1.448	1.27689e-05	up
ENSSSAG00000005417	ano5b	anoctamin-5-like	2199	2483	1.129	0.0984265	no
ENSSSAG00000055684	hnrnpd	heterogeneous nuclear ribonucleoprotein D0-like	2199	53	0.024	1.54334e-131	down
ENSSSAG00000070149	xip	Hepatitis B virus X-interacting protein	2198	1177	0.535	1.3429e-12	down
ENSSSAG00000072277	rpz4	uncharacterized LOC106580635	2198	1842	0.838	0.040933	no
ENSSSAG00000079443	SSBP4	single-stranded DNA-binding protein 3-like	2198	170	0.077	1.18655e-163	down
ENSSSAG00000062637	SINHCAF	protein FAM60A-like	2198	87	0.04	7.12999e-66	down
ENSSSAG00000004749	VAPB	vesicle-associated membrane protein-associated protein B-like	2196	942	0.429	3.23641e-22	down
ENSSSAG00000051507	ube2g2	ubiquitin conjugating enzyme E2 G2	2195	1625	0.74	0.0294001	down
ENSSSAG00000043064	MTCH2	mitochondrial carrier homolog 2-like	2195	1203	0.548	6.737e-07	down
ENSSSAG00000054768	GBRAP	gamma-aminobutyric acid receptor-associated protein	2195	2561	1.167	0.242404	no
ENSSSAG00000062736		uncharacterized LOC106563730	2194	992	0.452	9.34505e-06	down
ENSSSAG00000059076	ccdc115	coiled-coil domain containing 115	2191	484	0.221	1.0681e-43	down
ENSSSAG00000081444		MOB-like protein phocein	2188	610	0.279	1.50075e-32	down
ENSSSAG00000003208	mprd	Cation-dependent mannose-6-phosphate receptor	2188	4605	2.104	8.49017e-24	up
ENSSSAG00000067579	vcp	transitional endoplasmic reticulum ATPase-like	2188	4113	1.88	8.71778e-20	up
ENSSSAG00000074287	cpne3	copine 3	2187	3572	1.633	0.000374328	up
ENSSSAG00000067478	xpc	XPC complex subunit, DNA damage recognition and repair factor	2187	187	0.085	7.0476e-96	down
ENSSSAG00000000685		remodeling and spacing factor 1-like	2186	546	0.25	1.01395e-21	down
ENSSSAG00000044041	MAX	protein max-like	2186	377	0.172	1.87635e-45	down
ENSSSAG00000042530	pigh	phosphatidylinositol glycan anchor biosynthesis class H	2186	315	0.144	2.40263e-51	down
ENSSSAG00000040575	tba	tubulin, alpha 8 like 3-1	2186	4046	1.85	0.0110608	up
ENSSSAG00000040119	zfyve1	zinc finger FYVE domain-containing protein 1-like	2186	188	0.086	3.47778e-90	down
ENSSSAG00000070222	map3k5	mitogen-activated protein kinase kinase kinase 5	2184	1921	0.88	0.187054	no
ENSSSAG00000069764	SMARCB1	SWI/SNF-related matrix-associated actin-dependent regulator of chromatin subfamily B member 1	2184	432	0.198	7.63484e-78	down
ENSSSAG00000008928	atxn3	ataxin-3-like	2184	185	0.085	9.07782e-68	down
ENSSSAG00000009153	ddx24	DEAD-box helicase 24	2183	2801	1.283	0.136939	no
ENSSSAG00000072410	errfi	ERBB receptor feedback inhibitor 1	2182	264	0.121	7.34151e-58	down
ENSSSAG00000004617	smg7	protein SMG7-like	2180	280	0.128	2.52157e-86	down
ENSSSAG00000079003	TBB2C	tubulin beta-4B chain-like	2180	2987	1.37	0.0122505	up
ENSSSAG00000064415	gpatch8	G patch domain-containing protein 8-like	2178	543	0.249	6.82899e-58	down
ENSSSAG00000073380	ptpn22	tyrosine-protein phosphatase non-receptor type 12-like	2178	63	0.029	1.91638e-90	down
ENSSSAG00000054521	pdpk1b	3-phosphoinositide-dependent protein kinase 1	2176	1150	0.528	1.0092e-12	down
ENSSSAG00000057996	zfr	zinc finger RNA-binding protein-like	2176	240	0.11	4.33029e-26	down
ENSSSAG00000064329	rprd1b	regulation of nuclear pre-mRNA domain containing 1B	2176	240	0.11	5.52251e-84	down
ENSSSAG00000071185		60S ribosomal protein L36a-like	2175	8017	3.687	4.43616e-24	up
ENSSSAG00000008172		lipopolysaccharide-induced tumor necrosis factor-alpha factor homolog	2175	396	0.182	1.51813e-27	down
ENSSSAG00000067143	NTF2	nuclear transport factor 2	2174	3390	1.56	0.00292009	up
ENSSSAG00000009392	acp2	protein kinase C and casein kinase II substrate protein 3-like	2173	747	0.344	2.01107e-26	down
ENSSSAG00000074472	RAB7A	ras-related protein Rab-7a-like	2173	1963	0.903	0.246991	no
ENSSSAG00000079809	rfwd2	COP1 E3 ubiquitin ligase	2172	619	0.285	1.22359e-31	down
ENSSSAG00000049711		death-inducer obliterator 1-like	2172	1936	0.891	0.36639	no
ENSSSAG00000060914	cl012	CL012 protein	2172	1795	0.827	0.0778971	no
ENSSSAG00000046051	RL36	60S ribosomal protein L36	2171	1203	0.554	0.0371555	no
ENSSSAG00000067025	cssa10h1orf112	chromosome ssa10 open reading frame, human C1orf112	2171	409	0.188	8.93786e-68	down
ENSSSAG00000024640	homez	homeobox and leucine zipper encoding	2170	928	0.428	1.39238e-15	down
ENSSSAG00000043756		AP-2 complex subunit alpha-2	2169	1268	0.585	1.38529e-07	down
ENSSSAG00000003429		zinc finger protein 638-like	2169	1236	0.57	1.50697e-05	down
ENSSSAG00000067954	rbm6	RNA-binding protein 6-like	2169	1045	0.482	1.02752e-15	down
ENSSSAG00000080627	tpd52l1	TPD52 like 1	2168	1042	0.481	9.24838e-08	down
ENSSSAG00000064282	apba1	amyloid beta (A4) precursor protein-binding, family A, member 1 (X11)	2168	794	0.367	1.08681e-28	down
ENSSSAG00000068498	pdcd10a	programmed cell death protein 10-like	2167	658	0.304	6.97381e-36	down
ENSSSAG00000078366	mkln1	muskelin	2167	221	0.102	4.71681e-121	down
ENSSSAG00000007234	ctns	cystinosin-like	2166	529	0.244	2.27459e-13	down
ENSSSAG00000073767	zbtb18	zinc finger and BTB domain containing 18	2166	85	0.039	2.93201e-121	down
ENSSSAG00000050887	TAF8	transcription initiation factor TFIID subunit 8-like	2163	373	0.172	8.05587e-76	down
ENSSSAG00000081096	TCF3	transcription factor E2-alpha-like	2160	1236	0.572	9.75991e-09	down
ENSSSAG00000068903		calcineurin subunit B type 1	2160	930	0.43	4.13855e-08	down
ENSSSAG00000078238	prss16	thymus-specific serine protease-like	2159	106	0.049	9.07651e-120	down
ENSSSAG00000007796	SMU1	WD40 repeat-containing protein SMU1	2158	724	0.336	2.09812e-35	down
ENSSSAG00000046844	eif3c	eukaryotic translation initiation factor 3 subunit C	2156	2042	0.947	0.404266	no
ENSSSAG00000063677	CDC37	hsp90 co-chaperone Cdc37-like	2154	2466	1.145	0.117636	no
ENSSSAG00000040772	eif4e3	eukaryotic translation initiation factor 4E family member 3	2153	1093	0.508	1.75676e-07	down
ENSSSAG00000077156	znf592	zinc finger protein 592	2153	198	0.092	7.74305e-82	down
ENSSSAG00000064875	kdm5c	lysine-specific demethylase 5C-like	2150	428	0.199	8.30316e-39	down
ENSSSAG00000063673	TAF12	transcription initiation factor TFIID subunit 12-like	2149	787	0.366	7.0169e-32	down
ENSSSAG00000058553	tdp2a	tyrosyl-DNA phosphodiesterase 2-like	2148	1975	0.92	0.551858	no
ENSSSAG00000073449			2147	18306	8.525	6.86417e-90	up
ENSSSAG00000009092	itcha	E3 ubiquitin-protein ligase Itchy-like	2147	632	0.294	9.47031e-42	down
ENSSSAG00000069305	2023-03-06	E3 ubiquitin-protein ligase MARCH6-like	2146	562	0.262	9.87892e-43	down
ENSSSAG00000072814	tra2b	transformer-2 protein homolog beta-like	2144	1226	0.572	4.48714e-06	down
ENSSSAG00000004551	trad1	TRAF-type zinc finger domain-containing protein 1	2143	708	0.33	7.90405e-08	down
ENSSSAG00000076705	VA0E1	V-type proton ATPase subunit e 1-like	2139	1457	0.681	0.000530233	down
ENSSSAG00000056458	top2b	DNA topoisomerase 2-beta-like	2139	1001	0.468	6.62178e-14	down
ENSSSAG00000052191	zgc:163098	U2 snRNP-associated SURP motif-containing protein-like	2136	1190	0.557	6.35441e-08	down
ENSSSAG00000007959		cat eye syndrome critical region protein 5-like	2135	102	0.048	1.71958e-158	down
ENSSSAG00000019566	rs26	40S ribosomal protein S26	2134	2343	1.098	0.823197	no
ENSSSAG00000044149	ube2v1	ubiquitin-conjugating enzyme E2 variant 1	2134	4425	2.074	3.38243e-22	up
ENSSSAG00000031221	snx11	sorting nexin 11	2134	160	0.075	7.44093e-132	down
ENSSSAG00000062653	CHUK	inhibitor of nuclear factor kappa-B kinase subunit alpha-like	2133	1095	0.513	4.12335e-09	down
ENSSSAG00000056689	chd1l	chromodomain helicase DNA binding protein 1 like	2133	303	0.142	5.90006e-46	down
ENSSSAG00000076455		uncharacterized LOC106568869	2131	520	0.244	3.76023e-40	down
ENSSSAG00000037003	isk1	Pancreatic secretory trypsin inhibitor	2130	635	0.298	2.20196e-22	down
ENSSSAG00000066768	pole3	DNA polymerase epsilon 3, accessory subunit	2130	1605	0.754	0.0539791	no
ENSSSAG00000077416		round spermatid basic protein 1-like	2128	590	0.277	5.05325e-16	down
ENSSSAG00000078206	vamp5	vesicle-associated membrane protein 5-like	2128	87	0.041	5.69761e-147	down
ENSSSAG00000005927	glo1	lactoylglutathione lyase-like	2126	659	0.31	6.48294e-43	down
ENSSSAG00000056046	sc61g	transport protein Sec61 subunit gamma	2125	1039	0.489	7.09375e-08	down
ENSSSAG00000007073			2125	430	0.202	1.84346e-22	down
ENSSSAG00000058638	hk1	hexokinase-1-like	2125	4593	2.161	3.04739e-18	up
ENSSSAG00000005507			2123	174	0.082	6.2953e-68	down
ENSSSAG00000003000	nacc1b	nucleus accumbens-associated protein 1-like	2122	1642	0.774	0.0287861	down
ENSSSAG00000078932		tumor necrosis factor receptor superfamily member 6-like	2122	647	0.305	3.29875e-08	down
ENSSSAG00000040446	RPS8	40S ribosomal protein S8	2122	4496	2.118	0.00605694	up
ENSSSAG00000043708	hsp90b1	endoplasmin-like	2121	33930	16.001	4.00819e-155	up
ENSSSAG00000002469	hadhb	hydroxyacyl-CoA dehydrogenase trifunctional multienzyme complex subunit beta	2120	2675	1.262	0.0255211	up
ENSSSAG00000067825	scam4	Secretory carrier-associated membrane protein 4	2119	371	0.175	4.19499e-80	down
ENSSSAG00000068164	taok3a	serine/threonine-protein kinase TAO3-like	2119	304	0.144	8.4969e-57	down
ENSSSAG00000045959	prp12	Poly polymerase 12	2118	1182	0.558	1.0499e-06	down
ENSSSAG00000076558	msra	methionine sulfoxide reductase A	2115	719	0.34	5.94222e-08	down
ENSSSAG00000066732	dennd6aa	DENN domain containing 6A	2115	700	0.331	8.03171e-30	down
ENSSSAG00000053703	si:ch73-138n13.1	trichohyalin-like	2114	786	0.372	4.0049e-09	down
ENSSSAG00000077446		fibrous sheath CABYR-binding protein-like	2114	574	0.272	1.86522e-21	down
ENSSSAG00000009059	psl2	Signal peptide peptidase-like 2A	2114	2094	0.99	0.90958	no
ENSSSAG00000056093		zinc finger CCHC domain-containing protein 10-like	2110	614	0.291	7.82876e-16	down
ENSSSAG00000081327	crat	carnitine O-acetyltransferase	2109	246	0.117	4.08742e-103	down
ENSSSAG00000055516	mknk2b	MAP kinase-interacting serine/threonine-protein kinase 2-like	2108	463	0.22	4.85262e-40	down
ENSSSAG00000075198	lars1	leucyl-tRNA synthetase 1	2107	2190	1.039	0.648263	no
ENSSSAG00000002487	cbx2	chromobox protein homolog 2-like	2107	237	0.112	2.58337e-70	down
ENSSSAG00000060981	PURB	transcriptional activator protein Pur-beta	2105	1109	0.527	2.74643e-11	down
ENSSSAG00000068034	kpna5	importin subunit alpha-6	2105	413	0.196	1.17911e-56	down
ENSSSAG00000072825	napbb	beta-soluble NSF attachment protein	2104	65	0.031	6.605e-102	down
ENSSSAG00000008850	cnbpb	cellular nucleic acid-binding protein-like	2102	456	0.217	2.89366e-41	down
ENSSSAG00000040587	tra2a	transformer-2 protein homolog alpha-like	2102	437	0.208	3.60145e-22	down
ENSSSAG00000072023	mtmr14	myotubularin-related protein 14-like	2102	200	0.095	1.15408e-98	down
ENSSSAG00000049119	ell2	RNA polymerase II elongation factor ELL2-like	2101	921	0.438	6.84178e-17	down
ENSSSAG00000068636	pts	6-pyruvoyltetrahydropterin synthase	2101	507	0.241	7.10783e-37	down
ENSSSAG00000004054	prkar1aa	cAMP-dependent protein kinase type I-alpha regulatory subunit-like	2101	220	0.105	4.89373e-58	down
ENSSSAG00000078114	nup98	nuclear pore complex protein Nup98-Nup96-like	2100	661	0.315	1.95671e-27	down
ENSSSAG00000068024	thoc2	THO complex subunit 2-like	2100	496	0.236	3.64825e-39	down
ENSSSAG00000010219	RLP24	probable ribosome biogenesis protein RLP24	2099	3264	1.555	0.000899585	up
ENSSSAG00000045550	sh3glb1a	SH3 domain containing GRB2 like, endophilin B1	2098	2570	1.225	0.0479609	no
ENSSSAG00000065622	CA149	chromatin modification-related protein MEAF6	2097	878	0.419	1.22904e-15	down
ENSSSAG00000060099	cnppd1	protein CNPPD1-like	2097	410	0.196	1.56566e-20	down
ENSSSAG00000039764			2096	167	0.08	6.54598e-72	down
ENSSSAG00000008451	WWP2	NEDD4-like E3 ubiquitin-protein ligase WWP2	2094	1785	0.853	0.0228542	down
ENSSSAG00000006028	ELAV1	ELAV-like protein 1	2092	1045	0.5	5.92075e-22	down
ENSSSAG00000069956	psmd6	26S proteasome non-ATPase regulatory subunit 6	2091	3491	1.67	1.7029e-07	up
ENSSSAG00000068161	stk38a	serine/threonine-protein kinase 38-like	2090	286	0.137	3.52479e-95	down
ENSSSAG00000039936			2087	4868	2.333	8.52049e-16	up
ENSSSAG00000044198	papola	poly(A) polymerase beta-like	2086	1505	0.722	2.09065e-05	down
ENSSSAG00000076322	rbm17	splicing factor 45-like	2086	764	0.367	3.15539e-17	down
ENSSSAG00000000861	fam149b1	protein FAM149B1-like	2086	388	0.186	2.42254e-62	down
ENSSSAG00000007187	cc106	Coiled-coil domain-containing protein 106	2086	128	0.061	4.67649e-137	down
ENSSSAG00000046595	gcdhb	glutaryl-CoA dehydrogenase, mitochondrial-like	2085	789	0.378	2.37665e-34	down
ENSSSAG00000003047	cetn4	caltractin-like	2083	778	0.374	2.29199e-14	down
ENSSSAG00000056463	irak1	interleukin-1 receptor-associated kinase 1-like	2083	455	0.219	2.75277e-106	down
ENSSSAG00000067286	vps13d	vacuolar protein sorting 13 homolog D	2083	231	0.111	7.67496e-198	down
ENSSSAG00000075075	jmjd4	jmjC domain-containing protein 4-like	2081	170	0.082	6.5281e-94	down
ENSSSAG00000078209		calcium/calmodulin-dependent protein kinase type II subunit gamma	2078	674	0.324	9.3125e-35	down
ENSSSAG00000080513	TM127	transmembrane protein 127	2078	656	0.316	2.48657e-28	down
ENSSSAG00000072135		SUMO-specific isopeptidase USPL1-like	2078	160	0.077	5.90095e-74	down
ENSSSAG00000066852	DNAJC7	dnaJ homolog subfamily C member 7-like	2076	287	0.138	5.31816e-39	down
ENSSSAG00000000318	ulk1b	unc-51 like autophagy activating kinase 1	2076	207	0.1	1.10456e-102	down
ENSSSAG00000069500	XBP1	X-box binding protein 1	2074	1784	0.86	0.199708	no
ENSSSAG00000008762	HNRPR	heterogeneous nuclear ribonucleoprotein R-like	2072	1435	0.692	6.48539e-05	down
ENSSSAG00000052779	nop53	glioma tumor suppressor candidate region gene 2 protein-like	2072	606	0.292	1.36435e-35	down
ENSSSAG00000054182	os9	protein OS-9-like	2071	2053	0.991	0.948299	no
ENSSSAG00000002844		UPF0472 protein C16orf72 homolog	2069	794	0.384	3.98465e-26	down
ENSSSAG00000002887	atp5h	ATP synthase, H+ transporting, mitochondrial F0 complex, subunit d	2069	3041	1.469	0.0944404	no
ENSSSAG00000006022	myl6b	Myosin light polypeptide 6B	2068	2076	1.004	0.956661	no
ENSSSAG00000064149		aminopeptidase N-like	2066	77	0.037	4.7808e-88	down
ENSSSAG00000071363	IMP4	U3 small nucleolar ribonucleoprotein protein IMP4-like	2064	280	0.136	3.13358e-49	down
ENSSSAG00000064676	TI17A	mitochondrial import inner membrane translocase subunit Tim17-A-like	2062	1170	0.568	1.13749e-11	down
ENSSSAG00000041537	anp32b	acidic (leucine-rich) nuclear phosphoprotein 32 family, member B	2062	292	0.142	6.9529e-39	down
ENSSSAG00000073944		probable ATP-dependent RNA helicase ddx6	2060	1240	0.602	0.000201387	down
ENSSSAG00000076485	tmsb4x	toll-like receptor 8	2060	29376	14.259	3.53898e-48	up
ENSSSAG00000008067	sntb2	beta-2-syntrophin-like	2059	1061	0.515	1.22592e-13	down
ENSSSAG00000064578	RT16	28S ribosomal protein S16, mitochondrial-like	2057	837	0.407	4.64166e-36	down
ENSSSAG00000041896	snx13	sorting nexin-13-like	2056	419	0.204	9.42786e-41	down
ENSSSAG00000057092	fam199x	protein FAM199X-like	2053	1291	0.629	1.56785e-06	down
ENSSSAG00000059077	kat2b	histone acetyltransferase KAT2B-like	2052	139	0.068	1.03463e-197	down
ENSSSAG00000006453	yme1l1a	ATP-dependent zinc metalloprotease YME1L1-like	2051	482	0.235	2.34599e-36	down
ENSSSAG00000054665	NCOA7	nuclear receptor coactivator 7-like	2051	277	0.135	4.08685e-52	down
ENSSSAG00000064516	smc1al	structural maintenance of chromosomes protein 1A	2050	1278	0.624	1.83847e-14	down
ENSSSAG00000079782	larp4ab	la-related protein 4-like	2050	1740	0.849	0.114649	no
ENSSSAG00000063475		ribosomal protein L36a-2	2050	4027	1.965	5.81554e-07	up
ENSSSAG00000070181	nrbp2b	nuclear receptor-binding protein 2-like	2050	149	0.073	4.91101e-66	down
ENSSSAG00000040312	ubfd1	ubiquitin domain-containing protein UBFD1-like	2049	724	0.353	2.30255e-19	down
ENSSSAG00000005393	GRB2	growth factor receptor-bound protein 2	2047	611	0.298	1.13101e-30	down
ENSSSAG00000077793	ndc1	NDC1 transmembrane nucleoporin	2047	478	0.234	8.24745e-30	down
ENSSSAG00000007346	c2cd5	C2 domain-containing protein 5-like	2044	384	0.188	4.6748e-71	down
ENSSSAG00000056092	tmed10	transmembrane emp24 domain-containing protein 10-like	2040	716	0.351	3.79966e-17	down
ENSSSAG00000079952	rab7a	ras-related protein Rab-7a	2036	1487	0.731	9.73723e-06	down
ENSSSAG00000055854	poldip2	polymerase delta-interacting protein 2	2035	311	0.153	1.38865e-83	down
ENSSSAG00000057163	kmt2bb	histone-lysine N-methyltransferase 2A-like	2034	545	0.268	4.31003e-42	down
ENSSSAG00000063955	ABCA7	ATP-binding cassette sub-family A member 1-like	2033	79	0.039	2.41922e-72	down
ENSSSAG00000009697		tripartite motif-containing protein 35-like	2031	344	0.169	3.25615e-51	down
ENSSSAG00000078908	pes	pescadillo homolog	2031	311	0.153	1.42519e-70	down
ENSSSAG00000050780	ARD1B	N-alpha-acetyltransferase 10-like	2030	576	0.283	5.0093e-42	down
ENSSSAG00000073699	crebzf	CREB/ATF bZIP transcription factor	2030	166	0.082	1.04491e-54	down
ENSSSAG00000068880	tiparp	TCDD-inducible poly(ADP-ribose) polymerase	2029	119	0.059	5.04401e-92	down
ENSSSAG00000040088	ppp6c	serine/threonine-protein phosphatase 6 catalytic subunit	2028	1037	0.511	5.03665e-11	down
ENSSSAG00000073138		uncharacterized LOC106578729	2028	919	0.453	0.00112155	down
ENSSSAG00000001992	fbxw11a	F-box/WD repeat-containing protein 11-like	2028	331	0.163	4.42196e-53	down
ENSSSAG00000071153	pcmtd1	protein-L-isoaspartate (D-aspartate) O-methyltransferase domain containing 1	2028	132	0.065	2.35597e-99	down
ENSSSAG00000053014	ssra	Translocon-associated protein subunit alpha	2026	5312	2.622	1.84831e-11	up
ENSSSAG00000001042			2026	141	0.07	1.30028e-42	down
ENSSSAG00000007166	polr2c	polymerase (RNA) II (DNA directed) polypeptide C	2025	599	0.296	7.67245e-83	down
ENSSSAG00000075232	ACSS2	acetyl-coenzyme A synthetase, cytoplasmic-like	2023	920	0.455	5.62757e-09	down
ENSSSAG00000039960	uck1	uridine-cytidine kinase 1-like	2022	610	0.302	9.68937e-29	down
ENSSSAG00000002550	MBTD1	MBT domain-containing protein 1-like	2022	213	0.105	5.79821e-165	down
ENSSSAG00000033402	TXN4A	thioredoxin-like protein 4A	2021	1049	0.519	1.31106e-08	down
ENSSSAG00000002396	cdc40	cell division cycle 40	2021	722	0.358	5.2636e-35	down
ENSSSAG00000071036	clasrp	CLK4 associating serine/arginine rich protein	2018	283	0.14	5.86267e-71	down
ENSSSAG00000073142	micu2	mitochondrial calcium uptake 2	2017	1087	0.539	2.33465e-06	down
ENSSSAG00000010060	stat3	signal transducer and activator of transcription 3-like	2017	2307	1.144	0.147688	no
ENSSSAG00000004301		ADP-ribosylation factor-binding protein GGA2-like	2016	323	0.16	1.13376e-48	down
[truncated: 15,741 more rows]
[truncated: 1 more columns]

## Sheet: RBCs vs SHK-1
Ensembl ID	Gene name	Gene description	RBCs	SHK-1	Fold Change	pvalue	Significant
ENSSSAG00000044737	hbaa2	hemoglobin subunit alpha-4	797987	157	0	8.61529e-308	down
ENSSSAG00000049977		ferritin heavy subunit	671668	112424	0.167	6.50575e-39	down
ENSSSAG00000044957	hbb1	hemoglobin subunit beta-1-like	579951	130	0	0	down
ENSSSAG00000068063		hyperosmotic glycine rich protein	421881	200118	0.474	1.25986e-07	down
ENSSSAG00000065254	HBA4	hemoglobin subunit alpha-4	321654	89	0	1.4059e-269	down
ENSSSAG00000045065	HBB	hemoglobin subunit beta-like	321344	83	0	2.13824e-191	down
ENSSSAG00000065229	HBA	hemoglobin subunit alpha	244043	75	0	0	down
ENSSSAG00000049191	hspa8	heat shock protein 8	213336	55203	0.259	1.50743e-17	down
ENSSSAG00000065233	HBB	beta globin	210828	44	0	4.14613e-129	down
ENSSSAG00000065315	hbb1	hemoglobin subunit beta-1-like	187925	106	0.001	1.45782e-228	down
ENSSSAG00000051567	frih	ferritin, heavy polypeptide 1-1	156074	32006	0.205	2.53144e-37	down
ENSSSAG00000065226	hbba2	hemoglobin subunit beta-1-like	150808	45	0	0	down
ENSSSAG00000077245	NRK2	nicotinamide riboside kinase 2-like	142822	9601	0.067	2.12524e-66	down
ENSSSAG00000053130	tssp	Thymus-specific serine protease	136772	32	0	0	down
ENSSSAG00000069097	BLVRB	biliverdin reductase B	117596	965	0.008	0	down
ENSSSAG00000068428	alas2	5'-aminolevulinate synthase 2	106223	28	0	6.35488e-296	down
ENSSSAG00000077419	UBA	major histocompatibility complex class I-related gene protein-like	87427	29250	0.335	7.75715e-14	down
ENSSSAG00000068654	mibp2	nicotinamide riboside kinase 2-like	79622	4905	0.062	7.39308e-72	down
ENSSSAG00000077000		WW domain-binding protein 4-like	78270	434	0.006	0	down
ENSSSAG00000045618	5ntc	Cytosolic purine 5-nucleotidase	67967	23	0	0	down
ENSSSAG00000004132		trichohyalin-like	66438	73	0.001	0	down
ENSSSAG00000064564	cahz	carbonic anhydrase	65938	18	0	0	down
ENSSSAG00000015288	THIO	thioredoxin-like	65146	42309	0.649	0.000113511	down
ENSSSAG00000072238	PRR5	proline-rich protein 5	63687	43	0.001	0	down
ENSSSAG00000000017	COX1	cytochrome c oxidase subunit I	60668	216102	3.562	4.79175e-20	up
ENSSSAG00000058637			60147	20592	0.342	2.33171e-20	down
ENSSSAG00000001782	actb	beta actin	56748	173398	3.056	1.7961e-06	up
ENSSSAG00000003209			55427	9749	0.176	7.0132e-31	down
ENSSSAG00000078689	st2s2	Cytosolic sulfotransferase 2	51437	3795	0.074	2.84465e-11	down
ENSSSAG00000000020	COX2	cytochrome c oxidase subunit II	51047	147314	2.886	2.30867e-17	up
ENSSSAG00000070444	epor	erythropoietin receptor	50583	16	0	0	down
ENSSSAG00000064317	rs11	40S ribosomal protein S11	50492	25518	0.505	1.33061e-07	down
ENSSSAG00000002154	rl39	60S ribosomal protein L39	50433	31226	0.619	0.000101745	down
ENSSSAG00000024307	RS11	40S ribosomal protein S11	49243	16554	0.336	4.35326e-19	down
ENSSSAG00000007510	TCTP	translationally-controlled tumor protein homolog	48032	18646	0.388	6.84803e-07	down
ENSSSAG00000006557	TXNIP	thioredoxin-interacting protein-like	48022	1521	0.032	1.2796e-235	down
ENSSSAG00000000556		glycine-rich RNA-binding protein-like	47105	59062	1.254	0.0132696	up
ENSSSAG00000007639	ARRD3	arrestin domain-containing protein 3	46272	4377	0.095	6.3987e-113	down
ENSSSAG00000074882	UBIQ	ubiquitin-40S ribosomal protein S27a	45607	15684	0.344	1.11877e-35	down
ENSSSAG00000043362	dmtn	dematin actin binding protein	43773	1237	0.028	4.56632e-226	down
ENSSSAG00000043543	blvrb	flavin reductase (NADPH)-like	43764	1015	0.023	3.24712e-124	down
ENSSSAG00000067696			43644	41430	0.949	0.636911	no
ENSSSAG00000069010	fam78a	family with sequence similarity 78 member A	43019	10	0	0	down
ENSSSAG00000007727		interphotoreceptor matrix proteoglycan 2-like	42355	658	0.016	0	down
ENSSSAG00000078821		H-2 class I histocompatibility antigen, Q10 alpha chain-like	41736	5961	0.143	6.04409e-42	down
ENSSSAG00000045581	selja	selenoprotein Ja	41559	17	0	0	down
ENSSSAG00000078018	rps25	40S ribosomal protein S25-like	40673	22803	0.561	3.57961e-14	down
ENSSSAG00000020825	TCTP	translationally-controlled tumor protein homolog	39604	8150	0.206	3.60458e-18	down
ENSSSAG00000054985		WW domain-binding protein 4-like	37750	158	0.004	0	down
ENSSSAG00000055670	UBIQ	ribosomal protein S27-3	37369	23417	0.627	1.93634e-07	down
ENSSSAG00000048859	Sasa-UGA	major histocompatibility complex class I-related gene protein-like	36497	3670	0.101	8.85263e-43	down
ENSSSAG00000048124	zgc:113363	myoD family inhibitor domain-containing protein-like	36226	73	0.002	0	down
ENSSSAG00000072884	UBIQ	ubiquitin-60S ribosomal protein L40	35870	11937	0.333	3.34834e-27	down
ENSSSAG00000039434	rl37a	putative 60S ribosomal protein L37a	35851	26910	0.751	0.000988129	down
ENSSSAG00000078003	apoob	apolipoprotein O-like	35656	699	0.02	1.40044e-185	down
ENSSSAG00000043380	creg1	cellular repressor of E1A-stimulated genes 1	34981	880	0.025	4.4013e-133	down
ENSSSAG00000078009	SAT1	diamine acetyltransferase 1-like	34864	566	0.016	0	down
ENSSSAG00000004009	RXRB	retinoic acid receptor RXR-beta-A-like	34807	1517	0.044	0	down
ENSSSAG00000079686	ISCU	iron-sulfur cluster assembly scaffold protein IscU-like	34776	4663	0.134	7.84009e-126	down
ENSSSAG00000073285	matk	megakaryocyte-associated tyrosine-protein kinase-like	34651	1180	0.034	6.6666e-196	down
ENSSSAG00000047949	ank1a	ankyrin-1-like	34346	70	0.002	0	down
ENSSSAG00000009468	rpl21	ribosomal protein L21	34078	25088	0.736	0.0159761	down
ENSSSAG00000046035		zinc finger protein Eos-like	34048	43827	1.287	0.00502787	up
ENSSSAG00000006178		40S ribosomal protein S27	33767	7352	0.218	1.75341e-23	down
ENSSSAG00000008822	RL13A	60S ribosomal protein L13a	32865	26656	0.811	0.336891	no
ENSSSAG00000078312	MTDC	bifunctional methylenetetrahydrofolate dehydrogenase/cyclohydrolase, mitochondrial-like	32640	3734	0.114	2.42897e-51	down
ENSSSAG00000008351		ferritin, middle subunit-like	32458	31946	0.984	0.921006	no
ENSSSAG00000058809		poly	32428	2248	0.069	1.28109e-169	down
ENSSSAG00000066751	hnrnpa1b	heterogeneous nuclear ribonucleoprotein A1-like	30913	14711	0.476	1.14628e-12	down
ENSSSAG00000072908		40S ribosomal protein S20	30865	1655	0.054	6.1815e-119	down
ENSSSAG00000000036	CYTB	cytochrome b	30767	82449	2.68	1.18613e-12	up
ENSSSAG00000006614	rs8	40S ribosomal protein S8	30767	17848	0.58	0.00736068	down
ENSSSAG00000080913	GBRAP	gamma-aminobutyric acid receptor-associated protein-like	30068	1912	0.064	1.93686e-144	down
ENSSSAG00000007965		40S ribosomal protein S27-like	28782	14377	0.5	1.24453e-08	down
ENSSSAG00000058239	T22D3	TSC22 domain family protein 3-like	27768	1000	0.036	1.71558e-132	down
ENSSSAG00000078761			27750	375	0.014	6.45568e-17	down
ENSSSAG00000042488	RS29	ribosomal protein S29	27608	12306	0.446	3.48692e-11	down
ENSSSAG00000008263	FRIM	ferritin, middle subunit	27261	21152	0.776	0.0400609	no
ENSSSAG00000065665	RS25	40S ribosomal protein S25-like	27100	39646	1.463	6.90869e-05	up
ENSSSAG00000005415	rpl18a	ribosomal protein L18a	27001	13334	0.494	1.34844e-05	down
ENSSSAG00000078843	SAP	prosaposin-like	26779	23806	0.889	0.171784	no
ENSSSAG00000066053	rpl30	60S ribosomal protein L30	26559	44971	1.693	6.91475e-08	up
ENSSSAG00000057007	PAIP2	polyadenylate-binding protein-interacting protein 2-like	26526	941	0.035	2.76045e-213	down
ENSSSAG00000080819		cold-inducible RNA-binding protein B-like	26465	64355	2.432	3.60896e-14	up
ENSSSAG00000006134		40S ribosomal protein S27-like	26260	10384	0.395	5.03953e-14	down
ENSSSAG00000078619	RPS18	40S ribosomal protein S18	25825	51132	1.98	1.79419e-07	up
ENSSSAG00000078319		BOLA class I histocompatibility antigen, alpha chain BL3-7-like	25565	8626	0.337	0.0105022	down
ENSSSAG00000005327	b2m	beta-2-microglobulin	25090	2089	0.083	7.18717e-44	down
ENSSSAG00000064486		arginine/serine-rich protein 1-like	24717	959	0.039	7.86352e-170	down
ENSSSAG00000072882	hnrnpa3	heterogeneous nuclear ribonucleoprotein A3-like	24608	4025	0.164	8.31074e-81	down
ENSSSAG00000041790	pfkfb4b	6-phosphofructo-2-kinase/fructose-2,6-bisphosphatase 4-like	24516	55	0.002	0	down
ENSSSAG00000044191	rplp1	60S acidic ribosomal protein P1-like	24355	13576	0.557	7.16845e-06	down
ENSSSAG00000069593	RS3A	40S ribosomal protein S3a	24288	32092	1.321	0.134463	no
ENSSSAG00000002480	hsp90ab1	Heat shock protein HSP 90-beta	24266	50077	2.064	3.18548e-15	up
ENSSSAG00000055914	ncoa4	nuclear receptor coactivator 4	24237	639	0.026	1.58312e-239	down
ENSSSAG00000080431	tmem43	transmembrane protein 43	24105	1174	0.049	3.86262e-78	down
ENSSSAG00000053501	dhx37	DEAH-box helicase 37	23590	430	0.018	6.27334e-261	down
ENSSSAG00000052238	TSN3	tetraspanin-3-like	23502	2273	0.097	4.77781e-104	down
ENSSSAG00000039830		cold-inducible RNA-binding protein B-like	23366	9529	0.408	2.47864e-08	down
ENSSSAG00000000689	btf3	basic transcription factor 3-1	23200	7827	0.337	9.07243e-15	down
ENSSSAG00000039626	rl28	60S ribosomal protein L28	23134	4577	0.198	7.47679e-29	down
ENSSSAG00000079522	kank4	KN motif and ankyrin repeat domain-containing protein 4-like	23104	21	0.001	2.39667e-211	down
ENSSSAG00000040303	UBIQ	polyubiquitin-B	22997	8199	0.357	3.83284e-06	down
ENSSSAG00000060203	rpl21	60S ribosomal protein L21	22946	12606	0.549	1.26694e-09	down
ENSSSAG00000080817	dtx3l	deltex-3-like	22891	1391	0.061	1.16979e-95	down
ENSSSAG00000065715	hnrnpa1a	heterogeneous nuclear ribonucleoprotein A1-like	22873	33036	1.444	0.00130631	up
ENSSSAG00000008291	EIF1B	eukaryotic translation initiation factor 1	22680	11275	0.497	1.35651e-11	down
ENSSSAG00000005282	gbrap	Gamma-aminobutyric acid receptor-associated protein	22648	10144	0.448	3.77127e-18	down
ENSSSAG00000008556		uncharacterized LOC106570351	22522	1886	0.084	1.4767e-71	down
ENSSSAG00000069102			22410	10	0	1.16894e-191	down
ENSSSAG00000052007	rs3a	40S ribosomal protein S3a	22288	10884	0.488	0.00280435	down
ENSSSAG00000002158	ctrl	chymotrypsin-like	21994	1197	0.054	5.79662e-27	down
ENSSSAG00000056040	rhbg	Rhesus blood group, B glycoprotein	21913	20	0.001	0	down
ENSSSAG00000008596	rl4a	60S ribosomal protein L4-A	21793	13357	0.613	0.00459201	down
ENSSSAG00000018086	rl10a	ribosomal protein L10a-2	21526	4679	0.217	4.58558e-26	down
ENSSSAG00000072645	hectd1	HECT domain E3 ubiquitin protein ligase 1	21138	1499	0.071	1.16099e-55	down
ENSSSAG00000040973	rs30	40S ribosomal protein S30	20893	6285	0.301	1.12363e-15	down
ENSSSAG00000064312	NUPR1		20795	3503	0.168	5.02939e-51	down
ENSSSAG00000053970	RS24	40S ribosomal protein S24	20636	7773	0.377	4.00392e-11	down
ENSSSAG00000059242	PAIP2	polyadenylate-binding protein-interacting protein 2-like	20439	1475	0.072	1.36517e-119	down
ENSSSAG00000065852	arbp	60S acidic ribosomal protein P0-like	20410	14603	0.715	0.011112	down
ENSSSAG00000054819	rl10	60S ribosomal protein L10	20267	12866	0.635	0.0422863	no
ENSSSAG00000063062		lysine-specific demethylase 6B-like	20242	213	0.011	4.53641e-306	down
ENSSSAG00000063344	dnaja2a	dnaJ homolog subfamily A member 2	20204	17175	0.85	0.180079	no
ENSSSAG00000074135	rs23	ribosomal protein S23-1	20079	13569	0.676	0.00047875	down
ENSSSAG00000046626	cat	catalase-like	20076	146	0.007	0	down
ENSSSAG00000056994	matr3l1.1	matrin-3-like	19845	4627	0.233	5.23566e-66	down
ENSSSAG00000061889	IF5	eukaryotic translation initiation factor 5-like	19826	1874	0.095	9.84415e-80	down
ENSSSAG00000072511	rn128	E3 ubiquitin-protein ligase RNF128	19750	725	0.037	2.27275e-193	down
ENSSSAG00000007561	RL17	60S ribosomal protein L17-like	19747	13909	0.704	0.0252066	down
ENSSSAG00000064642		60S ribosomal protein L36a-like	19683	28574	1.452	0.000641526	up
ENSSSAG00000008698	syngr2b	synaptogyrin-2-like	19664	664	0.034	1.65755e-279	down
ENSSSAG00000042831	RL14	60S ribosomal protein L14-like	19618	8230	0.42	1.47301e-05	down
ENSSSAG00000070973	RL7A	60S ribosomal protein L7a	19568	11441	0.585	0.00668995	down
ENSSSAG00000063530	wdr60	WD repeat domain 60	19553	694	0.035	3.98927e-92	down
ENSSSAG00000072739	fam32a	family with sequence similarity 32 member A	19259	1280	0.066	1.3062e-156	down
ENSSSAG00000003185	grl1	Gamma-aminobutyric acid receptor-associated protein-like 1	19139	347	0.018	9.55902e-193	down
ENSSSAG00000078947	psme1	proteasome activator complex subunit 1-like	19129	5545	0.29	1.52492e-25	down
ENSSSAG00000065750	ub2r2	Ubiquitin-conjugating enzyme E2 R2	19089	127	0.007	3.43894e-243	down
ENSSSAG00000002926	EIF1B	eukaryotic translation initiation factor 1	19059	8052	0.422	9.23568e-14	down
ENSSSAG00000003968		protein 4.1-like	18995	37	0.002	2.93065e-103	down
ENSSSAG00000076506	rps7	40S ribosomal protein S7	18980	18818	0.992	0.933284	no
ENSSSAG00000055698	hnrpdl	heterogeneous nuclear ribonucleoprotein D-like	18777	1064	0.057	8.71094e-278	down
ENSSSAG00000049940	RLA2	60S acidic ribosomal protein P2-like	18766	15903	0.847	0.261582	no
ENSSSAG00000007597	GRL1	gamma-aminobutyric acid receptor-associated protein-like 1	18710	728	0.039	1.75772e-96	down
ENSSSAG00000001972	anp32b	uncharacterized LOC100194711	18592	2878	0.155	4.72767e-79	down
ENSSSAG00000075735	osgn1	oxidative stress-induced growth inhibitor 2-like	18396	2226	0.121	8.44594e-54	down
ENSSSAG00000048893	RPS18	40S ribosomal protein S18	18363	18299	0.997	0.97292	no
ENSSSAG00000003176	rpl13a	60S ribosomal protein L13a-like	18274	12506	0.684	0.00189287	down
ENSSSAG00000073156	rps20	ribosomal protein S20	18151	33212	1.83	9.96206e-06	up
ENSSSAG00000056402	rpl32	60S ribosomal protein L32	17961	9225	0.514	3.83994e-09	down
ENSSSAG00000006070	2023-09-03	neuronal-specific septin-3-like	17891	15	0.001	0	down
ENSSSAG00000062741	RS14	ribosomal protein S14-2	17842	16593	0.93	0.665453	no
ENSSSAG00000047332	blvra	biliverdin reductase A	17640	497	0.028	3.75414e-235	down
ENSSSAG00000008702	RPL5	60S ribosomal protein L5	17627	11682	0.663	0.000197642	down
ENSSSAG00000067772		apoptotic chromatin condensation inducer in the nucleus-like	17240	3299	0.191	8.37165e-78	down
ENSSSAG00000046371	rpl6	ribosomal protein L6	17126	8494	0.496	0.0045613	down
ENSSSAG00000047422	RL29	60S ribosomal protein L29-like	17086	18023	1.055	0.586209	no
ENSSSAG00000065910		lysosome membrane protein 2-like	16927	4645	0.274	6.90982e-28	down
ENSSSAG00000081663	RB24B	RNA-binding protein 38-like	16440	55	0.003	5.27908e-238	down
ENSSSAG00000079335	cd55	CD55 molecule (Cromer blood group)	16336	27	0.002	2.53922e-242	down
ENSSSAG00000061259	B2m	beta-2-microglobulin-like	16197	4725	0.292	3.11082e-16	down
ENSSSAG00000001235	RL17	60S ribosomal protein L27	16139	18526	1.148	0.43219	no
ENSSSAG00000046961	eif3ea	eukaryotic translation initiation factor 3, subunit E, a	16133	3461	0.215	9.38728e-40	down
ENSSSAG00000079413	MACF1	microtubule-actin cross-linking factor 1-like	16092	5107	0.317	1.21785e-44	down
ENSSSAG00000001427	haao	3-hydroxyanthranilate 3,4-dioxygenase	15960	264	0.016	1.80311e-254	down
ENSSSAG00000075661	tal1	T-cell acute lymphocytic leukemia 1	15844	375	0.024	5.01784e-170	down
ENSSSAG00000042194	TADBP	TAR DNA-binding protein 43-like	15672	9755	0.622	1.68644e-07	down
ENSSSAG00000069267	stag2b	cohesin subunit SA-2-like	15655	2721	0.174	5.81332e-26	down
ENSSSAG00000040057	hsp90ab1	heat shock protein 90 alpha family class B member 1	15600	63682	4.082	5.85248e-28	up
ENSSSAG00000062862	tegt	testis enhanced gene transcript (BAX inhibitor 1)	15591	8734	0.56	7.49556e-13	down
ENSSSAG00000048938	lgals17	VHSV-induced protein-like	15512	69	0.004	2.92941e-171	down
ENSSSAG00000072189	rpl35	ribosomal protein L35	15277	5374	0.352	1.12752e-07	down
ENSSSAG00000041917	sugt1	SGT1 homolog, MIS12 kinetochore complex assembly cochaperone	15215	4363	0.287	7.83773e-35	down
ENSSSAG00000052912	rell2	histone-lysine N-methyltransferase 2D-like	14985	148	0.01	4.8403e-197	down
ENSSSAG00000081086	RLA0	60S acidic ribosomal protein P0	14694	28210	1.92	0.000360652	up
ENSSSAG00000076758	BAD	bcl2-associated agonist of cell death-like	14589	778	0.053	7.6965e-136	down
ENSSSAG00000044854		carboxypeptidase N subunit 2-like	14589	49	0.003	0	down
ENSSSAG00000079662	EF2	elongation factor 2-like	14571	599	0.041	4.47295e-47	down
ENSSSAG00000073567	STAT1	signal transducer and activator of transcription 1 alpha	14545	1681	0.116	4.28945e-46	down
ENSSSAG00000063564	UB2D2	ubiquitin conjugating enzyme E2 D2	14506	4520	0.312	9.53443e-24	down
ENSSSAG00000041710	tm205	Transmembrane protein 205	14477	706	0.049	1.27442e-246	down
ENSSSAG00000077514	roa1	Heterogeneous nuclear ribonucleoprotein A1	14475	27611	1.908	2.33372e-07	up
ENSSSAG00000003258	oaz1b	ornithine decarboxylase antizyme 2-like	14422	7135	0.495	9.33525e-07	down
ENSSSAG00000010615	mcl-1	myeloid leukemia differentiation protein homologue	14352	12189	0.849	0.0568996	no
ENSSSAG00000000448		LIM domain-binding protein 1-like	14256	1801	0.126	3.34202e-80	down
ENSSSAG00000066776	rpl12	ribosomal protein L12	14236	25278	1.776	0.0030474	up
ENSSSAG00000050190	RPS13	40S ribosomal protein S13-like	14163	14144	0.999	0.991894	no
ENSSSAG00000078329	RS5	ribosomal protein S5	14156	12063	0.852	0.395144	no
ENSSSAG00000073768	RL22	60S ribosomal protein L22	14125	4523	0.32	5.44338e-22	down
ENSSSAG00000065014	NACA	nascent polypeptide-associated complex subunit alpha-like	14007	9773	0.698	0.0324015	down
ENSSSAG00000056023	dnajc4	DnaJ heat shock protein family (Hsp40) member C4	13838	627	0.045	4.68983e-272	down
ENSSSAG00000079727	CD59	CD59 molecule (CD59 blood group)	13704	6916	0.505	2.34341e-12	down
ENSSSAG00000000024	COX3	cytochrome c oxidase subunit III	13632	71784	5.266	3.6928e-29	up
ENSSSAG00000003668	ALDR	aldose reductase-like	13567	16960	1.25	0.00800267	up
ENSSSAG00000070891	mcl1b	induced myeloid leukemia cell differentiation protein Mcl-1 homolog	13538	10039	0.742	0.0233161	down
ENSSSAG00000063156	RLA1	60S acidic ribosomal protein P1-like	13508	31498	2.332	5.14239e-08	up
ENSSSAG00000076191	IF2B	eukaryotic translation initiation factor 2 subunit 2-like	13431	12193	0.908	0.475085	no
ENSSSAG00000039832	irs2a	insulin receptor substrate 2a	13377	151	0.011	1.45654e-235	down
ENSSSAG00000001780	ypel3	protein yippee-like 3	13352	406	0.03	1.42228e-263	down
ENSSSAG00000078726	VHSV	uncharacterized LOC106588383	13342	163	0.012	9.65483e-92	down
ENSSSAG00000044010	rpl7	ribosomal protein L7	13143	12804	0.974	0.880475	no
ENSSSAG00000046758	tfr1a	transferrin receptor protein 1-like	13055	388	0.03	2.7773e-149	down
ENSSSAG00000080562	RL24	60S ribosomal protein L24	13047	12358	0.947	0.713965	no
ENSSSAG00000045189	lonrf1	LON peptidase N-terminal domain and RING finger protein 1-like	13034	48	0.004	1.90998e-230	down
ENSSSAG00000049703	oaz1b	Danio rerio ornithine decarboxylase antizyme 1b (oaz1b), mRNA.	13033	4184	0.321	4.0588e-18	down
ENSSSAG00000056033	clk2a	dual specificity protein kinase CLK2-like	13010	723	0.056	3.39091e-115	down
ENSSSAG00000005177	stip1	stress-induced-phosphoprotein 1-like	13002	4176	0.321	2.43437e-23	down
ENSSSAG00000068433	abtb1	ankyrin repeat and BTB domain containing 1	12860	569	0.044	2.94733e-164	down
ENSSSAG00000064249	CIRBP	cold-inducible RNA-binding protein B-like	12841	32587	2.538	3.49209e-13	up
ENSSSAG00000015512	bccip	protein BCCIP homolog	12830	2261	0.176	5.27682e-50	down
ENSSSAG00000065991		nascent polypeptide-associated complex subunit alpha	12806	5779	0.451	5.07805e-06	down
ENSSSAG00000043775	tacc3	transforming acidic coiled-coil-containing protein 3	12798	7207	0.563	3.19998e-06	down
ENSSSAG00000007692	RPL23A	ribosomal protein L23a	12619	8938	0.708	0.193824	no
ENSSSAG00000054958	b2ml	beta-2-microglobulin, like	12608	3887	0.308	4.47847e-08	down
ENSSSAG00000008771	gsta3	glutathione S-transferase alpha 3	12597	557	0.044	5.18398e-85	down
ENSSSAG00000071589	rpl35a	60S ribosomal protein L35a	12576	8229	0.654	0.0480198	no
ENSSSAG00000007090	RS23	40S ribosomal protein S23	12564	10316	0.821	0.290903	no
ENSSSAG00000003389	paip2b	polyadenylate-binding protein-interacting protein 2B-like	12534	2155	0.172	8.21866e-63	down
ENSSSAG00000039784	CAN1	calpain-1 catalytic subunit-like	12471	4365	0.35	1.34843e-41	down
ENSSSAG00000079820	IF5A1	eukaryotic translation initiation factor 5A-1-like	12451	28944	2.325	8.33006e-06	up
ENSSSAG00000057052	txndc9	thioredoxin domain-containing protein 9-like	12387	806	0.065	1.64202e-108	down
ENSSSAG00000070541		eukaryotic translation initiation factor 5A -1	12352	26355	2.134	4.30779e-15	up
ENSSSAG00000046141		40S ribosomal protein S21-like	12344	7210	0.584	5.54984e-05	down
ENSSSAG00000041357	tpp1	tripeptidyl peptidase 1	12312	2046	0.166	2.06606e-78	down
ENSSSAG00000040886	PTMA	prothymosin alpha-A-like	12290	18616	1.515	0.000635176	up
ENSSSAG00000015449	rs17	40S ribosomal protein S17	12253	8109	0.662	0.000297973	down
ENSSSAG00000008846	DNAJA4	dnaJ homolog subfamily A member 4-like	12220	7732	0.633	0.0296833	down
ENSSSAG00000069798		60S ribosomal protein L22-like	12219	3639	0.298	8.79288e-29	down
ENSSSAG00000063172	surf6	surfeit 6	12212	1917	0.157	1.93535e-78	down
ENSSSAG00000042048	rps7	40S ribosomal protein S7	12190	18294	1.501	3.1257e-05	up
ENSSSAG00000008826	rex1bd	required for excision 1-B domain containing	12112	893	0.074	1.76448e-139	down
ENSSSAG00000068245		major histocompatibility complex class I-related gene protein-like	12105	1028	0.085	5.68144e-61	down
ENSSSAG00000075653	psmd9	proteasome (prosome, macropain) 26S subunit, non-ATPase, 9	12101	699	0.058	8.64391e-186	down
ENSSSAG00000032139	serbp1a	plasminogen activator inhibitor 1 RNA-binding protein-like	12051	8243	0.684	0.0080311	down
ENSSSAG00000016509	FLOT1	flotillin-1-like	12051	7084	0.588	1.00343e-08	down
ENSSSAG00000069713	tspan3b	tetraspanin-3-like	12051	1008	0.084	2.78028e-148	down
ENSSSAG00000066906	fau	Finkel-Biskis-Reilly murine sarcoma virus (FBR-MuSV) ubiquitously expressed (fox derived); ribosomal protein S30	12044	7330	0.609	0.036605	down
ENSSSAG00000009579	atf4a	cyclic AMP-dependent transcription factor ATF-4-like	12020	7974	0.664	0.000771029	down
ENSSSAG00000078979	MTMR3	myotubularin-related protein 3-like	12003	111	0.009	0	down
ENSSSAG00000001506	rs14	40S ribosomal protein S14	11967	14942	1.249	0.121026	no
ENSSSAG00000078396	slc6a6	solute carrier family 6 member 6	11922	22028	1.848	2.09012e-07	up
ENSSSAG00000051648	parp4	poly	11910	3724	0.313	2.55705e-43	down
ENSSSAG00000070822	dnaja2b	dnaJ homolog subfamily A member 2-like	11897	997	0.084	7.03562e-174	down
ENSSSAG00000081344	RLP24	probable ribosome biogenesis protein RLP24	11877	7181	0.605	0.000100965	down
ENSSSAG00000056404	ITM2B	integral membrane protein 2B-like	11840	1022	0.086	2.43023e-102	down
ENSSSAG00000022824	ube2h	ubiquitin-conjugating enzyme E2 H-like	11803	3762	0.319	1.97021e-28	down
ENSSSAG00000002995	ISCA2	iron-sulfur cluster assembly 2 homolog, mitochondrial-like	11608	989	0.085	6.25445e-122	down
ENSSSAG00000072630	ypel3	protein yippee-like 3	11570	126	0.011	0	down
ENSSSAG00000002515		poly	11438	2060	0.18	2.28182e-73	down
ENSSSAG00000056139	sptan1	spectrin alpha, non-erythrocytic 1	11348	1555	0.137	6.6372e-26	down
ENSSSAG00000077309	catl1	Cathepsin L1	11287	18384	1.629	7.78106e-09	up
ENSSSAG00000077632	rpl8	60S ribosomal protein L8-like	11254	7526	0.669	0.00813628	down
ENSSSAG00000000023	ATP6	ATP synthase F0 subunit 6	11240	59136	5.262	4.11364e-37	up
ENSSSAG00000063603	MAF1	repressor of RNA polymerase III transcription MAF1 homolog	11202	1171	0.105	6.83985e-67	down
ENSSSAG00000010668	si:ch211-79k12.1	sialic acid-binding Ig-like lectin 16	11202	125	0.011	8.065e-28	down
ENSSSAG00000065000	ptges3b	prostaglandin E synthase 3-like	11186	8841	0.79	0.0672365	no
ENSSSAG00000009988			11136	6962	0.625	0.0350178	down
ENSSSAG00000032246	rpl9	ribosomal protein L9	11064	5594	0.506	5.67108e-07	down
ENSSSAG00000063229	rs6	40S ribosomal protein S6-like	11059	15176	1.372	0.0626103	no
ENSSSAG00000076148	romo1	reactive oxygen species modulator 1	11017	8875	0.806	0.035681	down
ENSSSAG00000074403	gorasp1a	Golgi reassembly-stacking protein 1-like	11016	1362	0.124	8.71212e-91	down
ENSSSAG00000015847	tra2a	transformer-2 protein homolog alpha-like	10971	2045	0.186	1.88047e-48	down
ENSSSAG00000041962	hnrh1	Heterogeneous nuclear ribonucleoprotein H	10927	3938	0.36	1.88764e-32	down
ENSSSAG00000011330	h3f3a	histone H3.3	10910	349	0.032	1.03984e-233	down
ENSSSAG00000002161	UBC9	SUMO-conjugating enzyme UBC9-like	10802	1073	0.099	6.75462e-74	down
ENSSSAG00000076834	ephx1	epoxide hydrolase 1-like	10759	943	0.088	2.42663e-152	down
ENSSSAG00000073534		zinc finger protein 106-like	10748	976	0.091	5.10272e-95	down
ENSSSAG00000039325	si:ch211-122f10.4	lysosomal protective protein-like	10698	716	0.067	3.88528e-92	down
ENSSSAG00000039454	serc1	Serine incorporator 1	10578	1670	0.158	2.45577e-89	down
ENSSSAG00000005988	smg6	telomerase-binding protein EST1A-like	10521	508	0.048	5.13975e-186	down
ENSSSAG00000071376	TYB11	ribose-phosphate pyrophosphokinase 2	10510	60805	5.786	1.32627e-70	up
ENSSSAG00000041876	atp6ap1b	V-type proton ATPase subunit S1-like	10490	1761	0.168	4.99217e-71	down
ENSSSAG00000073332	helz2	helicase with zinc finger 2	10394	166	0.016	2.30287e-51	down
ENSSSAG00000064077	dnaja2a	DnaJ heat shock protein family (Hsp40) member A2	10377	7946	0.766	0.00253276	down
ENSSSAG00000045480	pai2b	Polyadenylate-binding protein-interacting protein 2B	10374	2302	0.222	3.38129e-38	down
ENSSSAG00000062054	atf5	Cyclic AMP-dependent transcription factor ATF-5	10334	3001	0.29	4.1448e-15	down
ENSSSAG00000014223	HAP28	28 kDa heat- and acid-stable phosphoprotein-like	10329	8288	0.802	0.0432399	no
ENSSSAG00000063949	TIG3	retinoic acid receptor responder protein 3-like	10300	610	0.059	2.23945e-130	down
ENSSSAG00000072765	pcnt	pericentrin-like	10287	1415	0.138	1.56725e-101	down
ENSSSAG00000007302		transforming protein RhoA-like	10249	10918	1.065	0.477172	no
ENSSSAG00000067880	txnrd3	thioredoxin reductase 1, cytoplasmic-like	10223	1147	0.112	1.42337e-63	down
ENSSSAG00000003910		heterogeneous nuclear ribonucleoprotein U-like protein 1	10134	3374	0.333	1.93782e-26	down
ENSSSAG00000038508	bada	bcl2-associated agonist of cell death-like	10123	502	0.05	1.97989e-133	down
ENSSSAG00000068449	RL24	60S ribosomal protein L24	10091	8468	0.839	0.188907	no
ENSSSAG00000073981	otud5	pim-1 oncogene	10069	439	0.044	0	down
ENSSSAG00000076932	tnfrsf21	tumor necrosis factor receptor superfamily member 21-like	10066	4269	0.424	6.78686e-10	down
ENSSSAG00000004710	ube2h	ubiquitin-conjugating enzyme E2H (UBC8 homolog, yeast)	10062	3507	0.348	3.62536e-24	down
ENSSSAG00000081619	zeb2a	zinc finger E-box-binding homeobox 2-like	10041	1320	0.131	1.03952e-233	down
ENSSSAG00000051595	CATA	catalase-like	9923	22	0.002	6.70827e-285	down
ENSSSAG00000007447	hdr	tumor necrosis factor receptor superfamily member 10B-like	9894	319	0.032	1.81354e-243	down
ENSSSAG00000069505	btf3	basic transcription factor 3	9862	4083	0.414	5.95777e-09	down
ENSSSAG00000039672	SRSF6	serine/arginine-rich splicing factor 6-like	9844	2812	0.286	8.92597e-22	down
ENSSSAG00000049921	cyb5r3	NADH-cytochrome b5 reductase 3-like	9841	7968	0.81	0.00471565	down
ENSSSAG00000076707	rl26	Salmo salar 60S ribosomal protein L26 (rl26), mRNA.	9808	13315	1.358	0.189699	no
ENSSSAG00000079373	rpl8	60S ribosomal protein L8	9784	15413	1.576	0.0198751	up
ENSSSAG00000067729	RS17	ribosomal protein S17	9784	7084	0.724	0.0162822	down
ENSSSAG00000000667	srebf2	sterol regulatory element binding transcription factor 2	9732	3716	0.382	8.91309e-20	down
ENSSSAG00000048370	evpla	probable ATP-dependent RNA helicase DDX5	9669	291	0.03	2.33109e-188	down
ENSSSAG00000004126	TTC31	tetratricopeptide repeat protein 31-like	9623	5034	0.523	1.68142e-06	down
ENSSSAG00000052123		acidic leucine-rich nuclear phosphoprotein 32 family member B-like	9608	4375	0.455	8.19784e-23	down
ENSSSAG00000043323	tollip	toll-interacting protein-like	9598	1148	0.12	1.76351e-108	down
ENSSSAG00000066244	serbp1b	plasminogen activator inhibitor 1 RNA-binding protein-like	9562	2276	0.238	4.81379e-27	down
ENSSSAG00000001362	mcrip1	protein FAM195B-like	9556	366	0.038	1.04399e-242	down
ENSSSAG00000027852	pnrc2	proline-rich nuclear receptor coactivator 2	9499	682	0.072	1.45695e-61	down
ENSSSAG00000066907	RL29	60S ribosomal protein L29-like	9484	4255	0.449	5.28245e-10	down
ENSSSAG00000046233	SGTA	small glutamine-rich tetratricopeptide repeat-containing protein alpha-like	9442	2395	0.254	3.56082e-45	down
ENSSSAG00000000005			9417	11688	1.241	0.361929	no
ENSSSAG00000001154		B-cell receptor CD22-like	9368	40	0.004	6.86598e-254	down
ENSSSAG00000000789	keap1b	kelch-like ECH-associated protein 1	9348	552	0.059	9.40004e-114	down
ENSSSAG00000078728	hnrnpdl	heterogeneous nuclear ribonucleoprotein D-like	9347	2957	0.316	1.84114e-36	down
ENSSSAG00000002140	RL18	ribosomal protein L18	9322	7587	0.814	0.321538	no
ENSSSAG00000074142	slc16a10	monocarboxylate transporter 10-like	9308	250	0.027	5.93485e-65	down
ENSSSAG00000075399	RL35	60S ribosomal protein L35-like	9307	5674	0.61	0.00407606	down
ENSSSAG00000069032	tardbp	TAR DNA-binding protein 43-like	9277	2266	0.244	1.47127e-37	down
ENSSSAG00000063055	rpl7a	ribosomal protein L7a	9248	19086	2.064	0.000724954	up
ENSSSAG00000073543	fryl	protein furry homolog-like	9233	344	0.037	4.70086e-160	down
ENSSSAG00000044568	sept8b	septin-8-A-like	9228	5260	0.57	5.43895e-08	down
ENSSSAG00000038174			9223	790	0.086	1.84703e-63	down
ENSSSAG00000064240	fam65c	RIPOR family member 3	9190	61	0.007	5.26904e-241	down
ENSSSAG00000063416	eral	GTP-binding protein era homolog	9134	623	0.068	2.07571e-190	down
ENSSSAG00000047793	rpl4	60S ribosomal protein L4-B	9103	1849	0.203	4.79047e-36	down
ENSSSAG00000071876	anxa11b	annexin A11-like	9086	2246	0.247	5.90339e-79	down
ENSSSAG00000073501	senp7	SUMO specific peptidase 7	9086	101	0.011	0	down
ENSSSAG00000046058	rl6	60S ribosomal protein L6	9078	12185	1.342	0.212661	no
ENSSSAG00000005347		phospholipid scramblase 2-like	9073	900	0.099	5.43659e-97	down
ENSSSAG00000043653	pld3	phospholipase D3-like	9069	582	0.064	4.56574e-97	down
ENSSSAG00000049682	cnot3a	CCR4-NOT transcription complex subunit 3-like	8997	5992	0.666	0.0382289	no
ENSSSAG00000042802	eif3g	eukaryotic translation initiation factor 3, subunit G	8993	2100	0.233	2.46973e-38	down
ENSSSAG00000071220	chd2	chromodomain-helicase-DNA-binding protein 2-like	8984	1135	0.126	8.67926e-74	down
ENSSSAG00000067408	UBL1	polyubiquitin-like	8974	47	0.005	8.87683e-49	down
ENSSSAG00000059599	keap1b	kelch-like ECH-associated protein 1	8969	879	0.098	3.74979e-153	down
ENSSSAG00000078521		solute carrier organic anion transporter family member 5A1-like	8955	124	0.014	0	down
ENSSSAG00000072873	nf2l2	Nuclear factor erythroid 2-related factor 2	8909	2436	0.273	3.86214e-42	down
ENSSSAG00000047465	pon2	Serum paraoxonase/arylesterase 2	8892	1258	0.141	7.34574e-49	down
ENSSSAG00000045686	rtn3	reticulon-3-like	8849	57	0.007	0	down
ENSSSAG00000069348	hmgb2	high-mobility group box 2	8831	19312	2.187	1.72995e-10	up
ENSSSAG00000001546		trinucleotide repeat-containing gene 6B protein-like	8802	737	0.084	3.18872e-127	down
ENSSSAG00000043519	CHMP5	charged multivesicular body protein 5-like	8772	1298	0.148	2.37681e-120	down
ENSSSAG00000049739	UBIQ	ubiquitin-60S ribosomal protein L40-like	8744	6368	0.728	0.0206947	down
ENSSSAG00000043245	chmp3	charged multivesicular body protein 3	8730	2597	0.297	7.81997e-28	down
ENSSSAG00000049735			8686	1481	0.17	3.96717e-56	down
ENSSSAG00000080064	tspo	translocator protein	8654	557	0.064	6.03356e-80	down
ENSSSAG00000080922	pparda	60S ribosomal protein L10a	8629	19640	2.276	7.68026e-05	up
ENSSSAG00000065915	mbnl1	muscleblind-like protein 1	8629	1945	0.225	1.70702e-60	down
ENSSSAG00000051583	rps13	ribosomal protein S13	8625	7089	0.822	0.306876	no
ENSSSAG00000015810	mknk2b	MAP kinase-interacting serine/threonine-protein kinase 2-like	8603	420	0.049	6.21109e-113	down
ENSSSAG00000045665	e2ig5	E2-induced gene 5 protein homolog	8585	2358	0.275	5.81494e-30	down
ENSSSAG00000077390	rad21b	double-strand-break repair protein rad21 homolog	8579	7351	0.857	0.0782617	no
ENSSSAG00000062937	ef1a	elongation factor 1-alpha, oocyte form	8558	43425	5.075	6.63174e-37	up
ENSSSAG00000002287	ifrd1	interferon-related developmental regulator 1-like	8556	606	0.071	6.16152e-89	down
ENSSSAG00000077714	vamp3	vesicle associated membrane protein 3	8515	4790	0.563	1.82937e-09	down
ENSSSAG00000057703	SFRS5	serine/arginine-rich splicing factor 5-like	8456	9071	1.073	0.59736	no
ENSSSAG00000070390	sptb	spectrin beta chain, erythrocytic-like	8444	11	0.001	4.09422e-260	down
ENSSSAG00000076445	PM14	splicing factor 3B subunit 6	8395	2273	0.271	3.20953e-27	down
ENSSSAG00000059521	cd99	CD99 antigen-like protein 2	8384	23069	2.752	1.28275e-26	up
ENSSSAG00000069304	dcp2	decapping mRNA 2	8383	1243	0.148	2.43164e-63	down
ENSSSAG00000007152	RS27	40S ribosomal protein S27-like	8359	9885	1.182	0.154934	no
ENSSSAG00000067332	stat2	signal transducer and activator of transcription 2	8350	2242	0.268	2.30809e-49	down
ENSSSAG00000040638	foxo4	forkhead box O4	8336	768	0.092	1.23246e-89	down
ENSSSAG00000007745			8331	73	0.009	1.25508e-223	down
ENSSSAG00000008920	tba1a	tubulin alpha-1A chain-like	8323	13606	1.635	0.000489426	up
ENSSSAG00000053506	cb055	CB055 protein	8308	1460	0.176	9.83557e-130	down
ENSSSAG00000073777	rps5	40S ribosomal protein S5-like	8306	8052	0.969	0.852815	no
ENSSSAG00000001686	rnf25	E3 ubiquitin-protein ligase RNF25-like	8288	682	0.082	6.84895e-160	down
ENSSSAG00000080908	mgat4a	alpha-1,3-mannosyl-glycoprotein 4-beta-N-acetylglucosaminyltransferase A	8282	267	0.032	0	down
ENSSSAG00000000481	si:ch211-271b14.1	matrin-3-like	8280	11761	1.42	0.000569445	up
ENSSSAG00000073949	epg5	ectopic P-granules autophagy protein 5 homolog	8273	332	0.04	4.7551e-113	down
ENSSSAG00000072044	RS28	40S ribosomal protein S28	8266	4347	0.526	6.09586e-05	down
ENSSSAG00000010013	GBRL2	gamma-aminobutyric acid receptor-associated protein-like 2	8260	1737	0.21	7.81258e-63	down
ENSSSAG00000075223	NFS1	NFS1 cysteine desulfurase	8242	6657	0.808	0.0237953	down
ENSSSAG00000056181	zfn2b	AN1-type zinc finger protein 2B	8220	728	0.089	1.07814e-69	down
ENSSSAG00000057006	rpl31	60S ribosomal protein L31	8217	6884	0.838	0.319985	no
ENSSSAG00000064743	larp1	la-related protein 1-like	8215	2404	0.293	4.52349e-34	down
ENSSSAG00000076952	ITM2B	integral membrane protein 2B-like	8199	2438	0.297	5.01101e-15	down
ENSSSAG00000065751	skp1	S-phase kinase-associated protein 1	8145	2416	0.297	8.53902e-39	down
ENSSSAG00000001809	eml4	EMAP like 4	8100	406	0.05	1.68593e-91	down
ENSSSAG00000047778	GRP75	stress-70 protein, mitochondrial-like	8068	5184	0.643	4.80628e-06	down
ENSSSAG00000079755	sbno1	strawberry notch homolog 1	8026	1037	0.129	2.08803e-138	down
ENSSSAG00000040892	mgst1.1	microsomal glutathione S-transferase 1-like	8014	48	0.006	6.45281e-67	down
ENSSSAG00000063374	rtf1	RNA polymerase-associated protein RTF1 homolog	7987	1440	0.18	7.45955e-83	down
ENSSSAG00000081048	RB24B	RNA-binding protein 38-like	7960	10	0.001	3.30658e-217	down
ENSSSAG00000075838	lgals8	galectin 8	7958	4437	0.557	1.11279e-12	down
ENSSSAG00000074543	ASB8	ankyrin repeat and SOCS box protein 8-like	7954	292	0.037	1.83525e-231	down
ENSSSAG00000055065	creg1	protein CREG1-like	7942	372	0.047	8.24779e-114	down
ENSSSAG00000040872	IKBA	NF-kappa-B inhibitor alpha-like	7934	384	0.049	1.03812e-130	down
ENSSSAG00000069562	RAB1A	ras-related protein ORAB-1-like	7932	5789	0.73	0.00315949	down
ENSSSAG00000005944	rl37a	60S ribosomal protein L37a	7926	7049	0.889	0.398756	no
ENSSSAG00000040874			7877	133	0.017	3.19993e-25	down
ENSSSAG00000001407	atf4a	cyclic AMP-dependent transcription factor ATF-4-like	7876	4000	0.508	2.19945e-10	down
ENSSSAG00000041564	arhgap1	rho GTPase-activating protein 1-like	7866	1565	0.199	1.73309e-85	down
ENSSSAG00000010184	ccpg1	cell cycle progression 1	7863	2014	0.256	2.16945e-36	down
ENSSSAG00000041842	psmb8b	proteasome subunit beta type 7b	7855	538	0.069	1.81766e-206	down
ENSSSAG00000056945	DSS1	26S proteasome complex subunit DSS1-like	7838	5449	0.695	3.38408e-05	down
ENSSSAG00000056227	IF2B	eukaryotic translation initiation factor 2 subunit 2-like	7828	4930	0.63	4.60528e-05	down
ENSSSAG00000041187	mbtd1	MBT domain-containing protein 1-like	7827	349	0.044	5.48702e-155	down
ENSSSAG00000066273	RL35	60S ribosomal protein L35	7820	9936	1.271	0.117785	no
ENSSSAG00000067727	rpl34	ribosomal protein L34	7817	8341	1.067	0.795832	no
ENSSSAG00000068612		myosin light polypeptide 6-like	7804	16474	2.111	7.61023e-09	up
ENSSSAG00000054007	foxn2	forkhead box N2	7794	1263	0.162	4.3945e-44	down
ENSSSAG00000080461	rnf10	ring finger protein 10	7757	938	0.121	5.01128e-65	down
ENSSSAG00000003159	atg2b	autophagy related 2B	7750	226	0.029	0	down
ENSSSAG00000065980	ell2	RNA polymerase II elongation factor ELL2-like	7748	342	0.044	4.90896e-160	down
ENSSSAG00000080918	creg2	cellular repressor of E1A stimulated genes 2	7748	276	0.036	3.59069e-110	down
ENSSSAG00000077277	CALM	calmodulin	7738	17683	2.285	1.12317e-32	up
ENSSSAG00000042053	zgc:152774	MORC family CW-type zinc finger protein 3-like	7738	1575	0.204	2.06289e-30	down
ENSSSAG00000002984	rab3gap2	rab3 GTPase-activating protein non-catalytic subunit-like	7727	441	0.057	1.59076e-232	down
ENSSSAG00000057674	t53i2	Tumor protein p53-inducible nuclear protein 2	7706	925	0.12	3.58189e-77	down
ENSSSAG00000040301	ubl3b	ubiquitin-like protein 3	7683	3233	0.421	4.90094e-19	down
ENSSSAG00000076083	nbr1a	next to BRCA1 gene 1 protein-like	7644	919	0.12	1.38105e-126	down
ENSSSAG00000009631	SFRS5	serine/arginine-rich splicing factor 5-like	7638	2086	0.273	9.72913e-43	down
ENSSSAG00000057745	eif3i	alpha-taxilin-like	7623	22849	2.998	3.46464e-33	up
ENSSSAG00000009137		transcription factor SOX-6-like	7621	110	0.014	1.55375e-185	down
ENSSSAG00000074883	RL37	60S ribosomal protein L37-like	7611	4149	0.545	9.16202e-06	down
ENSSSAG00000049753	selenow2a	selenoprotein W, 2a	7608	2543	0.334	2.46758e-31	down
ENSSSAG00000061252	tecpr2	tectonin beta-propeller repeat containing 2	7572	178	0.023	0	down
ENSSSAG00000059686	CDN2B	cyclin-dependent kinase 4 inhibitor B-like	7568	909	0.12	4.41651e-100	down
ENSSSAG00000009674	UBC12	NEDD8-conjugating enzyme Ubc12	7550	1218	0.161	4.4669e-48	down
ENSSSAG00000000128	RAB15	protein max-like	7543	1245	0.165	6.27727e-50	down
ENSSSAG00000003545	MGST3	microsomal glutathione S-transferase 3-like	7496	3798	0.507	4.17487e-10	down
ENSSSAG00000054475	RL7	60S ribosomal protein L7-like	7474	8785	1.176	0.40563	no
ENSSSAG00000039237	ampd2b	glutathione S-transferase Mu 3-like	7473	50	0.007	5.06375e-253	down
ENSSSAG00000081097	jak1	tyrosine-protein kinase JAK1	7469	647	0.087	5.39068e-108	down
ENSSSAG00000068381		trinucleotide repeat-containing gene 6B protein-like	7450	493	0.066	1.0127e-127	down
ENSSSAG00000004303	UBIQ	ubiquitin C	7425	746	0.1	6.33497e-113	down
ENSSSAG00000002698	vcp	transitional endoplasmic reticulum ATPase-like	7405	7266	0.981	0.830391	no
ENSSSAG00000004844	leng8	leukocyte receptor cluster member 8 homolog	7385	1565	0.212	4.29451e-43	down
ENSSSAG00000077558	UBE2H	ubiquitin-conjugating enzyme E2 H-like	7366	1990	0.27	2.02184e-20	down
ENSSSAG00000064454	eif3k	eukaryotic translation initiation factor 3 subunit K	7361	4811	0.654	6.8057e-07	down
ENSSSAG00000003474	maffl	v-maf musculoaponeurotic fibrosarcoma oncogene-like	7358	1134	0.154	1.66011e-94	down
ENSSSAG00000016215	COF2	cofilin-2-like	7356	80574	10.953	4.26226e-90	up
ENSSSAG00000003697	rpl38	ribosomal protein L38	7349	7153	0.973	0.860828	no
ENSSSAG00000064576	ro32	Heterogeneous nuclear ribonucleoprotein A3 homolog 2	7330	3519	0.48	5.55274e-10	down
ENSSSAG00000057226	VP26A	vacuolar protein sorting-associated protein 26A-like	7326	5861	0.8	0.036331	down
ENSSSAG00000000232			7323	114	0.015	5.4611e-105	down
ENSSSAG00000070603	RBM39	RNA-binding protein 39-like	7322	1252	0.171	4.27475e-52	down
ENSSSAG00000042314	ndrg2	protein NDRG2-like	7309	81	0.011	6.73564e-147	down
ENSSSAG00000075123	hspa8b	heat shock cognate 70 kDa protein-like	7305	8260	1.131	0.487025	no
ENSSSAG00000007175			7294	4134	0.567	3.16665e-05	down
ENSSSAG00000000674	nfixa	nuclear factor 1 X-type-like	7271	2660	0.366	4.57276e-13	down
ENSSSAG00000074339	nlk	nemo like kinase	7264	103	0.014	9.2955e-171	down
ENSSSAG00000014877	plk4	serine/threonine-protein kinase PLK4-like	7254	479	0.066	1.95686e-110	down
ENSSSAG00000078243	gtpbp2	GTP binding protein 2	7238	946	0.131	2.30779e-123	down
ENSSSAG00000007047	eif3a	eukaryotic translation initiation factor 3 subunit A	7233	2684	0.371	5.45645e-27	down
ENSSSAG00000007147	ciapin1	anamorsin-B	7215	1287	0.178	8.06148e-74	down
ENSSSAG00000001001	ap2a1	AP-2 complex subunit alpha-2-like	7213	1612	0.223	9.55e-32	down
ENSSSAG00000057842	gnb2l1	guanine nucleotide-binding protein subunit beta-2-like 1	7209	21814	3.026	2.32744e-36	up
ENSSSAG00000071970	supt16h	FACT complex subunit SPT16	7202	3102	0.431	2.96657e-13	down
ENSSSAG00000076960	kpna4	importin subunit alpha-3-like	7199	1825	0.253	2.44738e-10	down
ENSSSAG00000010991	EIF3G	eukaryotic translation initiation factor 3 subunit G	7194	2195	0.305	4.73859e-30	down
ENSSSAG00000064182	tbc1d8b	TBC1 domain family member 8B-like	7182	1184	0.165	4.20375e-73	down
ENSSSAG00000074172	rps10	40S ribosomal protein S10-like	7175	9642	1.344	0.0390511	no
ENSSSAG00000005656	CALM	calmodulin	7167	1058	0.148	1.8189e-57	down
ENSSSAG00000060426	VATL	V-type proton ATPase 16 kDa proteolipid subunit	7162	2626	0.367	1.70385e-21	down
ENSSSAG00000045619	sik3	serine/threonine-protein kinase SIK3 homolog	7144	553	0.077	5.02408e-46	down
ENSSSAG00000048052	csde1	cold shock domain containing E1, RNA-binding	7142	5363	0.751	1.27519e-05	down
ENSSSAG00000050408	UBC9	SUMO-conjugating enzyme UBC9-like	7111	815	0.114	5.21382e-82	down
ENSSSAG00000064603	bsdc1	BSD domain containing 1	7108	490	0.069	6.33469e-233	down
ENSSSAG00000067539	RAD54L2	helicase ARIP4-like	7060	77	0.011	3.29638e-286	down
ENSSSAG00000002242	tef	thyrotroph embryonic factor	7041	681	0.097	9.62513e-138	down
ENSSSAG00000055711	rtn4	reticulon 10	7009	22477	3.207	9.85387e-40	up
ENSSSAG00000008219	FRIM	ferritin, middle subunit-like	7007	6596	0.941	0.740552	no
ENSSSAG00000055401	ubr3	ubiquitin protein ligase E3 component n-recognin 3	6988	487	0.069	2.66547e-150	down
ENSSSAG00000000320	si:ch211-219a4.3	poly	6970	2410	0.346	4.97467e-15	down
ENSSSAG00000073190		semaphorin-7A-like	6966	1649	0.237	1.45915e-29	down
ENSSSAG00000061468	RL37	60S ribosomal protein L37-like	6939	3528	0.508	0.000975299	down
ENSSSAG00000072235	ubqln4	ubiquilin-4-like	6893	2037	0.295	8.79634e-41	down
ENSSSAG00000041337	fech	ferrochelatase	6891	1418	0.206	2.91618e-41	down
ENSSSAG00000000421			6864	18	0.003	3.84755e-139	down
ENSSSAG00000049829	rl23	60S ribosomal protein L23	6863	11186	1.63	0.0232499	up
ENSSSAG00000076248	ccndbp1	cyclin D1 binding protein 1	6857	790	0.115	6.74874e-119	down
ENSSSAG00000000673	rps3	40S ribosomal protein S3	6854	7790	1.137	0.529901	no
ENSSSAG00000059313	CDN1C	cyclin-dependent kinase inhibitor 1-like	6844	461	0.067	2.62727e-168	down
ENSSSAG00000000003			6841	3107	0.454	5.89877e-07	down
ENSSSAG00000002165	ubc12	NEDD8-conjugating enzyme Ubc12	6811	1565	0.23	8.31663e-47	down
ENSSSAG00000059250	matr3l1.1	matrin-3-like	6804	5500	0.808	0.0233661	down
ENSSSAG00000079569	xpo7	exportin 7	6791	442	0.065	1.01098e-158	down
ENSSSAG00000066969	NCKAP5	nck-associated protein 5-like	6768	15	0.002	2.6809e-126	down
ENSSSAG00000071862	RS27	40S ribosomal protein S27-like	6767	3434	0.508	4.60516e-11	down
ENSSSAG00000071760	map1lc3b	microtubule associated protein 1 light chain 3 beta	6763	1256	0.186	2.08946e-60	down
ENSSSAG00000018627	lrch3	leucine rich repeats and calponin homology domain containing 3	6757	3041	0.45	1.36348e-06	down
ENSSSAG00000046434		FAST kinase domain-containing protein 3-like	6754	487	0.072	6.42821e-111	down
ENSSSAG00000009173	prdx1	peroxiredoxin 1	6747	464	0.069	2.79247e-105	down
ENSSSAG00000066192	rpl32	60S ribosomal protein L32	6730	11561	1.718	7.16668e-06	up
ENSSSAG00000007376	clk2a	dual specificity protein kinase CLK2-like	6730	169	0.025	6.29844e-192	down
ENSSSAG00000081434	SRSF11	serine/arginine-rich splicing factor 11-like	6703	1166	0.174	1.46375e-106	down
ENSSSAG00000058467	lsm14aa	protein LSM14 homolog A-like	6702	1077	0.161	2.08864e-89	down
ENSSSAG00000005732	pcbp2	poly(rC) binding protein 2	6695	6129	0.915	0.470969	no
ENSSSAG00000065959	rfesd	Rieske domain-containing protein-like	6691	73	0.011	7.321e-284	down
ENSSSAG00000001680	desi1b	desumoylating isopeptidase 1-like	6677	1895	0.284	1.84989e-26	down
ENSSSAG00000045628	SPNS2	protein spinster homolog 2	6652	406	0.061	3.1315e-110	down
ENSSSAG00000079369	gsh1	Glutamate--cysteine ligase catalytic subunit	6645	1400	0.211	2.22462e-45	down
ENSSSAG00000079210	prps1	Ribose-phosphate pyrophosphokinase 1	6640	3644	0.549	1.35763e-07	down
ENSSSAG00000069078	TPM1	tropomyosin beta chain	6633	6124	0.923	0.476806	no
ENSSSAG00000042427		nectin-4-like	6622	177	0.027	1.37521e-141	down
ENSSSAG00000049965	dnjb1	DnaJ homolog subfamily B member 1	6618	1066	0.161	2.75275e-54	down
ENSSSAG00000052616		chromodomain helicase DNA binding protein 7	6611	91	0.014	0	down
ENSSSAG00000000494		ribosome biogenesis protein NSA2 homolog	6599	4001	0.606	9.73528e-07	down
ENSSSAG00000004629	rap1gap2a	rap1 GTPase-activating protein 2-like	6589	429	0.065	2.26726e-180	down
ENSSSAG00000071236	seta	protein SET-like	6586	7281	1.105	0.290978	no
ENSSSAG00000046230	SFRS7	serine/arginine-rich splicing factor 7-like	6573	1142	0.174	1.34521e-78	down
ENSSSAG00000057360	tp53inp1	tumor protein p53 inducible nuclear protein 1	6570	296	0.045	6.08946e-142	down
ENSSSAG00000076491	taf15	RNA-binding protein FUS-like	6549	9069	1.385	0.0290723	up
ENSSSAG00000077219	RS17	40S ribosomal protein S17	6543	13471	2.059	0.000154639	up
ENSSSAG00000078630	ctdsp2	carboxy-terminal domain RNA polymerase II polypeptide A small phosphatase 2-like	6541	692	0.106	2.03578e-102	down
ENSSSAG00000049687	arrd3	Arrestin domain-containing protein 3	6538	342	0.052	3.36886e-110	down
ENSSSAG00000039750	fbxo25	F-box protein 25	6531	453	0.069	2.46132e-75	down
ENSSSAG00000003564	rhd	RhAG-like protein	6518	42	0.006	5.69234e-270	down
ENSSSAG00000056480	ddx21	nucleolar RNA helicase 2	6496	41083	6.324	6.32292e-41	up
ENSSSAG00000001848		ring finger protein 213	6491	1033	0.159	6.92661e-18	down
ENSSSAG00000078951	CD302	CD302 antigen-like	6483	612	0.094	2.63622e-55	down
ENSSSAG00000022529	jarid2b	protein Jumonji-like	6481	81	0.013	6.02076e-195	down
ENSSSAG00000071322		60S ribosomal protein L17	6468	12342	1.908	5.05019e-06	up
ENSSSAG00000080110	DHR12	dehydrogenase/reductase SDR family member 12-like	6450	261	0.04	7.65119e-82	down
ENSSSAG00000002337	lamp2	lysosome-associated membrane glycoprotein 2-like	6445	8890	1.379	0.0172018	up
ENSSSAG00000063012	cssa01h9orf78	chromosome ssa01 open reading frame, human C9orf78	6438	1277	0.198	4.32823e-42	down
ENSSSAG00000063324	EHBP1L1	EH domain-binding protein 1-like protein 1	6419	4812	0.75	0.000364615	down
ENSSSAG00000069276	rpl38	ribosomal protein L38	6417	21374	3.331	9.8929e-22	up
ENSSSAG00000072234		round spermatid basic protein 1-like	6415	281	0.044	8.43006e-60	down
ENSSSAG00000074553	rps24	40S ribosomal protein S24	6398	17082	2.67	3.60715e-09	up
ENSSSAG00000010182	dnaja1	dnaJ homolog subfamily A member 1-like	6398	3760	0.588	0.000569722	down
ENSSSAG00000081424	CTDS2	carboxy-terminal domain RNA polymerase II polypeptide A small phosphatase 2-like	6391	1741	0.272	2.09321e-54	down
ENSSSAG00000043124	hebp2	heme-binding protein 2-like	6374	578	0.091	8.79155e-92	down
ENSSSAG00000065595	rps10	40S ribosomal protein S10-like	6364	4505	0.708	0.01843	down
ENSSSAG00000078968	kdm4aa	lysine demethylase 4A	6364	262	0.041	1.91002e-300	down
ENSSSAG00000071608	ywhae1	14-3-3 protein epsilon-like	6304	6032	0.957	0.726167	no
ENSSSAG00000052815	st3gal8	CMP-N-acetylneuraminate-beta-galactosamide-alpha-2,3-sialyltransferase 2-like	6300	1834	0.291	3.83917e-48	down
ENSSSAG00000001392	birc2	inhibitor of apoptosis protein-like	6291	4792	0.762	0.0460562	no
ENSSSAG00000074801	lamp2	lysosomal membrane glycoprotein 2	6258	2096	0.335	1.15946e-17	down
ENSSSAG00000081431		HIG1 domain family member 1A, mitochondrial-like	6250	259	0.041	1.26782e-205	down
ENSSSAG00000065477		ribosomal protein S29	6234	3828	0.614	6.89899e-05	down
ENSSSAG00000081332	PSME1	proteasome activator subunit 1	6225	3126	0.502	2.03587e-08	down
ENSSSAG00000057413	fmr1	fragile X mental retardation protein 1 homolog A-like	6217	951	0.153	3.07086e-41	down
ENSSSAG00000003147	ATG2B	autophagy-related protein 2 homolog B-like	6210	414	0.067	3.71712e-273	down
ENSSSAG00000081338	ube2g1	ubiquitin-conjugating enzyme E2G 1 (UBC7 homolog, yeast)	6193	695	0.112	2.43063e-74	down
ENSSSAG00000010023		solute carrier family 46 member 3-like	6177	181	0.029	1.81369e-131	down
ENSSSAG00000040093			6175	1171	0.19	1.93428e-48	down
ENSSSAG00000001088	eif3d	eukaryotic translation initiation factor 3 subunit D-like	6172	2722	0.441	2.20357e-05	down
ENSSSAG00000074215	LRC8D	leucine rich repeat containing 8 VRAC subunit D	6170	1454	0.236	1.36929e-59	down
ENSSSAG00000060154	tcf3b	transcription factor E2-alpha-like	6162	1613	0.262	1.43143e-59	down
ENSSSAG00000001451	tnpo1	transportin-1-like	6128	986	0.161	5.73368e-35	down
ENSSSAG00000047480	HG2A	H-2 class II histocompatibility antigen gamma chain-like	6128	397	0.065	9.35595e-31	down
ENSSSAG00000007181	fbx9	F-box only protein 9	6108	1035	0.169	2.49322e-59	down
ENSSSAG00000064629		gamma-tubulin complex component 2-like	6101	134	0.022	0	down
ENSSSAG00000075002	rapgef3	rap guanine nucleotide exchange factor 3-like	6094	488	0.08	2.19858e-28	down
ENSSSAG00000080677	TEBP	prostaglandin E synthase 3-like	6090	2933	0.481	2.44987e-07	down
ENSSSAG00000072249	wnk1a	serine/threonine-protein kinase WNK1-like	6080	752	0.124	2.61994e-93	down
ENSSSAG00000080260	if2g	Eukaryotic translation initiation factor 2 subunit 3	6073	4961	0.817	0.187182	no
ENSSSAG00000072783	LSM4	U6 snRNA-associated Sm-like protein LSm4	6067	1410	0.232	3.93259e-19	down
ENSSSAG00000075934			6065	42	0.007	8.89751e-95	down
ENSSSAG00000047752	taf15	RNA-binding protein FUS-like	6056	4215	0.696	0.0151236	down
ENSSSAG00000065483	UBE2A	ubiquitin-conjugating enzyme E2 A-like	6027	830	0.138	3.83096e-56	down
ENSSSAG00000059890	CRBL2	cAMP-responsive element-binding protein-like 2	6026	1573	0.261	5.21852e-39	down
ENSSSAG00000001475	rnf2	E3 ubiquitin-protein ligase RING2-like	6006	573	0.095	1.59921e-96	down
ENSSSAG00000075262	LPIN2	phosphatidate phosphatase LPIN2-like	5985	233	0.039	9.14542e-109	down
ENSSSAG00000057365	catb	Cathepsin B	5984	15207	2.542	1.46552e-08	up
ENSSSAG00000080456	si:ch73-138n13.1	zinc finger CCCH domain-containing protein 13-like	5978	1009	0.169	6.11979e-52	down
ENSSSAG00000076983	capza1	capping actin protein of muscle Z-line subunit alpha 1	5965	2703	0.453	3.04458e-23	down
ENSSSAG00000057098	EIF3K	eukaryotic translation initiation factor 3 subunit K	5951	2429	0.408	7.90082e-16	down
ENSSSAG00000002934	zn576	Zinc finger protein 576	5949	2055	0.345	1.34317e-22	down
ENSSSAG00000007453	TSN3	tetraspanin-3-like	5948	1337	0.225	1.52552e-27	down
ENSSSAG00000065743	GIGYF1	PERQ amino acid-rich with GYF domain-containing protein 1-like	5945	437	0.073	3.81977e-69	down
ENSSSAG00000006816	skp1	S-phase kinase-associated protein 1	5936	3604	0.607	2.24126e-06	down
ENSSSAG00000007460	fkbp4	FK506 binding protein 4	5935	11883	2.002	5.14854e-12	up
ENSSSAG00000078245	rl14	60S ribosomal protein L14	5920	8025	1.356	0.162577	no
ENSSSAG00000077630	rnf14	ring finger protein 14	5913	950	0.161	1.24937e-54	down
ENSSSAG00000051318	fkbp4	FKBP prolyl isomerase 4	5905	3134	0.531	1.7863e-06	down
ENSSSAG00000070285	stag2a	cohesin subunit SA-2-like	5893	400	0.068	8.32558e-109	down
ENSSSAG00000073268		ATP-dependent RNA helicase DDX3X-like	5891	2006	0.341	1.30297e-37	down
ENSSSAG00000066803	gpcpd1	glycerophosphocholine phosphodiesterase GPCPD1-like	5863	2696	0.46	3.45367e-16	down
ENSSSAG00000038700	NFIP1	NEDD4 family-interacting protein 1-like	5857	2199	0.375	5.3519e-28	down
ENSSSAG00000079444	FBX9	F-box only protein 9-like	5856	2182	0.373	1.18635e-40	down
ENSSSAG00000044416	cops2	COP9 signalosome complex subunit 2-like	5850	1370	0.234	1.95895e-35	down
ENSSSAG00000002352	pacrg	protein quaking-A-like	5841	3613	0.618	3.90792e-06	down
ENSSSAG00000039723			5817	486	0.083	2.29765e-59	down
ENSSSAG00000002326	rab10	RAB10, member RAS oncogene family	5808	4588	0.79	0.058577	no
ENSSSAG00000060833	rbm33a	RNA-binding protein 33-like	5807	587	0.101	4.23695e-99	down
ENSSSAG00000063333	txnip	thioredoxin interacting protein	5792	3016	0.521	0.000103357	down
ENSSSAG00000002391	khdrbs1a	KH domain-containing, RNA-binding, signal transduction-associated protein 1	5785	12407	2.144	1.80035e-15	up
ENSSSAG00000068546	srsf5b	serine/arginine-rich splicing factor 5-like	5778	2410	0.417	1.60553e-11	down
ENSSSAG00000063267	dnja1	DnaJ homolog subfamily A member 1	5769	3269	0.567	6.77403e-06	down
ENSSSAG00000068380	ctps1b	CTP synthase 1-like	5769	647	0.112	1.22997e-88	down
ENSSSAG00000053819	sf3b1	splicing factor 3B subunit 1	5767	1202	0.209	1.30347e-24	down
ENSSSAG00000056261	zc3h11a	zinc finger CCCH-type containing 11A	5754	1629	0.283	6.12808e-56	down
ENSSSAG00000080589	stat6	signal transducer and activator of transcription 6-like	5748	702	0.122	3.16331e-57	down
ENSSSAG00000043346	h1-10	histone H1x	5740	2938	0.512	5.06462e-06	down
ENSSSAG00000070648	slc25a55a	mitochondrial glutamate carrier 1-like	5740	1801	0.314	1.47781e-19	down
ENSSSAG00000043336	chac1	ChaC, cation transport regulator-like 1	5726	4682	0.818	0.0842341	no
ENSSSAG00000044091	dnjb6	DnaJ homolog subfamily B member 6	5713	2099	0.367	1.47221e-22	down
ENSSSAG00000073821	saca4	Sperm acrosome membrane-associated protein 4	5709	8646	1.514	0.000337725	up
ENSSSAG00000053977	herc2	HECT and RLD domain containing E3 ubiquitin protein ligase 2	5703	273	0.048	1.06047e-143	down
ENSSSAG00000041466		nascent polypeptide-associated complex subunit alpha-like	5692	3751	0.659	0.00111225	down
ENSSSAG00000049737		H-2 class I histocompatibility antigen, Q10 alpha chain-like	5692	3562	0.626	0.000955843	down
ENSSSAG00000079884	spf30	Survival of motor neuron-related-splicing factor 30	5690	2622	0.461	3.892e-20	down
ENSSSAG00000068422	asxl2	putative Polycomb group protein ASXL2	5685	368	0.065	1.64836e-136	down
ENSSSAG00000073443	sqstm1	sequestosome 1	5682	5198	0.915	0.237958	no
ENSSSAG00000052046		COP9 signalosome complex subunit 2-like	5664	1647	0.291	1.90915e-18	down
ENSSSAG00000080704	SERC1	serine incorporator 1	5663	3695	0.653	6.3061e-06	down
ENSSSAG00000048011	UB2D2	ubiquitin-conjugating enzyme E2 D2	5658	2998	0.53	7.16865e-08	down
ENSSSAG00000067940	ASC	apoptosis-associated speck-like protein containing a CARD	5657	403	0.071	2.79021e-88	down
ENSSSAG00000010077	rcl1	RNA terminal phosphate cyclase like 1	5651	1724	0.305	3.61327e-43	down
ENSSSAG00000008841	si:ch211-153a8.4	HAUS augmin like complex subunit 8	5604	662	0.118	3.53218e-115	down
ENSSSAG00000042825	jak2a	tyrosine-protein kinase JAK2-like	5603	44	0.008	1.75447e-305	down
ENSSSAG00000064210	SRRM1	serine/arginine repetitive matrix protein 1-like	5587	1688	0.302	1.61558e-25	down
ENSSSAG00000057229	ef-1g	elongation factor 1 gamma	5569	15863	2.849	6.73222e-10	up
ENSSSAG00000069335	fbxo8	F-box only protein 8-like	5548	475	0.085	3.06581e-138	down
ENSSSAG00000055845	tbc1d15	TBC1 domain family member 15-like	5533	797	0.144	1.25971e-62	down
ENSSSAG00000059327	syap1	synapse associated protein 1	5523	894	0.162	1.53482e-48	down
ENSSSAG00000076887	pcbp2	poly(rC)-binding protein 2	5519	1336	0.242	1.07882e-97	down
ENSSSAG00000075788		protein SET	5518	5252	0.952	0.657649	no
ENSSSAG00000002907			5513	79	0.014	1.80123e-10	down
ENSSSAG00000000998	cdc37	hsp90 co-chaperone Cdc37-like	5495	3047	0.555	9.73387e-05	down
ENSSSAG00000003002	npc2	NPC intracellular cholesterol transporter 2	5464	6278	1.149	0.205728	no
ENSSSAG00000005849	jak2	Janus kinase 2	5461	87	0.016	1.46644e-184	down
ENSSSAG00000010484	eif3ea	eukaryotic translation initiation factor 3 subunit E-like	5456	2879	0.528	1.0638e-07	down
ENSSSAG00000067503	ddx46	DEAD-box helicase 46	5431	1921	0.354	1.97591e-25	down
ENSSSAG00000009714	srrt	serrate RNA effector molecule homolog	5428	2380	0.439	2.52922e-22	down
ENSSSAG00000003544	CP014	protein FAM195B-like	5425	318	0.059	8.68665e-121	down
ENSSSAG00000045484	ctsa	cathepsin A	5406	3252	0.602	5.75216e-05	down
ENSSSAG00000046052	snw1	SNW domain-containing protein 1-like	5392	1421	0.264	1.0794e-14	down
ENSSSAG00000000632		probable E3 ubiquitin-protein ligase HERC3	5389	60	0.011	6.49342e-109	down
ENSSSAG00000079067	vps4b	vacuolar protein sorting-associated protein 4B-like	5384	770	0.143	2.34193e-90	down
ENSSSAG00000071166	PSA3	proteasome subunit alpha type-3	5383	6868	1.276	0.00979742	up
ENSSSAG00000043675	rbm25b	RNA-binding protein 25-like	5373	1140	0.212	2.16962e-56	down
ENSSSAG00000081709	ub2v2	Ubiquitin-conjugating enzyme E2 variant 2	5368	1003	0.187	1.26301e-40	down
ENSSSAG00000063248			5360	222	0.041	3.85063e-274	down
ENSSSAG00000006421	thbs1b	thrombospondin-1-like	5356	57045	10.651	2.86028e-41	up
ENSSSAG00000077166	rla2	adenosine receptor A1-like	5350	3449	0.645	0.00191879	down
ENSSSAG00000070637	rpl22	60S ribosomal protein L22-like	5346	4218	0.789	0.054345	no
ENSSSAG00000048318	tmco1	transmembrane and coiled-coil domains 1	5344	1515	0.283	4.00673e-29	down
ENSSSAG00000075435	nrd1a	nardilysin a (N-arginine dibasic convertase)	5332	615	0.115	6.12681e-51	down
ENSSSAG00000007308			5320	1202	0.226	1.14469e-30	down
ENSSSAG00000075884	arl8a	ADP-ribosylation factor-like protein 8A	5308	1511	0.285	8.30914e-29	down
ENSSSAG00000078694	PLDN	biogenesis of lysosome-related organelles complex 1 subunit 6-like	5299	1614	0.305	1.35315e-12	down
ENSSSAG00000044411	gyg1a	glycogenin-1-like	5295	83	0.016	0	down
ENSSSAG00000003442	dedd1	DNA-binding death effector domain-containing protein 2-like	5292	157	0.03	7.41773e-129	down
ENSSSAG00000059056		F-box only protein 7-like	5287	271	0.051	2.10651e-129	down
ENSSSAG00000039310	nkiras2	NF-kappa-B inhibitor-interacting Ras-like protein 2	5286	521	0.099	2.94069e-95	down
ENSSSAG00000001100	SPAG9	C-Jun-amino-terminal kinase-interacting protein 4-like	5284	1498	0.283	1.3232e-48	down
ENSSSAG00000056161	CTDSP2	carboxy-terminal domain RNA polymerase II polypeptide A small phosphatase 2-like	5282	3707	0.702	0.000659373	down
ENSSSAG00000008942		polyadenylate-binding protein 1-like	5280	1996	0.378	4.47786e-11	down
ENSSSAG00000000096	med6	mediator complex subunit 6	5273	1028	0.195	4.1016e-32	down
ENSSSAG00000023617	F133	family with sequence similarity 133 member B	5271	797	0.151	9.86504e-78	down
ENSSSAG00000073445	cnot6l	CCR4-NOT transcription complex subunit 6-like	5251	309	0.059	2.40368e-209	down
ENSSSAG00000039881		COP9 signalosome complex subunit 2-like	5244	755	0.144	1.16822e-45	down
ENSSSAG00000004144	EZH1	histone-lysine N-methyltransferase EZH1-like	5227	2657	0.508	8.01057e-09	down
ENSSSAG00000045742	PSA7	proteasome 20S subunit alpha 7	5221	64	0.012	2.87068e-225	down
ENSSSAG00000074652	eif3j	Eukaryotic translation initiation factor 3 subunit J	5206	2512	0.482	5.58434e-11	down
ENSSSAG00000067406	lamp1b	lysosome-associated membrane glycoprotein 1-like	5200	142	0.028	3.27339e-189	down
ENSSSAG00000057812	chmp7	charged multivesicular body protein 7-like	5195	1658	0.319	1.35789e-13	down
ENSSSAG00000045683	rps6	40S ribosomal protein S6	5194	11029	2.124	0.000660365	up
ENSSSAG00000002888	rad21	RAD21 homolog (S. pombe)	5194	1309	0.252	2.88268e-31	down
ENSSSAG00000050455	igf2r	cation-independent mannose-6-phosphate receptor-like	5186	4950	0.954	0.589897	no
ENSSSAG00000044162	aste1	asteroid homolog 1	5168	677	0.131	5.43652e-51	down
ENSSSAG00000069860	SC61G	protein transport protein Sec61 subunit gamma-like	5161	1891	0.366	1.8194e-15	down
ENSSSAG00000070257	CYC	cytochrome c	5148	989	0.192	2.62617e-36	down
ENSSSAG00000054188	CAZA1	F-actin-capping protein subunit alpha-1-like	5135	1122	0.218	4.42634e-35	down
ENSSSAG00000042472	ctnnb1	catenin beta 1	5124	8790	1.716	7.8402e-06	up
ENSSSAG00000001926			5106	5061	0.991	0.942648	no
ENSSSAG00000050260	cr032	CR032 protein	5103	1690	0.331	3.61995e-67	down
ENSSSAG00000054172	hax1	HCLS1 associated protein X-1	5100	3074	0.603	1.41266e-07	down
ENSSSAG00000007250	txnrd3	thioredoxin reductase 1, cytoplasmic-like	5094	8007	1.572	1.85714e-06	up
ENSSSAG00000060369	ncoa4	nuclear receptor coactivator 4-like	5093	1570	0.308	7.47908e-31	down
ENSSSAG00000046779	srsf1a	serine/arginine-rich splicing factor 1B-like	5090	7704	1.514	5.09797e-06	up
ENSSSAG00000041248	rpl34	60S ribosomal protein L34	5085	6088	1.197	0.135308	no
ENSSSAG00000072909		ribosomal protein S20	5079	113	0.022	4.75232e-112	down
ENSSSAG00000069522	atf5b	uncharacterized LOC106580935	5070	2224	0.439	5.14302e-11	down
ENSSSAG00000002430	cope	coatomer subunit epsilon-like	5066	2795	0.552	4.59929e-14	down
ENSSSAG00000068816		septin-7	5055	922	0.182	2.42455e-55	down
ENSSSAG00000041016	bola2	BolA-like protein 2	5052	311	0.061	1.27414e-98	down
ENSSSAG00000006059	ISCU	iron-sulfur cluster assembly scaffold protein IscU-like	5049	47	0.009	3.75266e-224	down
ENSSSAG00000080731	hsf2	heat shock factor 2	5046	602	0.119	3.60613e-59	down
ENSSSAG00000044825	ing5	inhibitor of growth family, member 5a	5045	382	0.075	1.46964e-92	down
ENSSSAG00000002230	eif5	eukaryotic translation initiation factor 5-like	5042	2629	0.521	8.05171e-12	down
ENSSSAG00000057802		uncharacterized LOC106582401	5037	1612	0.32	1.04226e-14	down
ENSSSAG00000005762	sdr39u1	short chain dehydrogenase/reductase family 39U member 1	5030	427	0.085	5.68876e-95	down
ENSSSAG00000041826	atp7a	ATPase copper transporting alpha	5026	904	0.18	3.33621e-59	down
ENSSSAG00000000149	cq039	CQ039 protein	5019	176	0.035	7.03075e-195	down
ENSSSAG00000076210	tnrc6c2	trinucleotide repeat-containing gene 6C protein-like	5013	266	0.053	1.55632e-180	down
ENSSSAG00000008077	si:dkey-17m8.1	C-Jun-amino-terminal kinase-interacting protein 4-like	5002	212	0.042	2.10092e-142	down
ENSSSAG00000004182	tp53inp2	tumor protein p53 inducible nuclear protein 2	4999	52	0.01	3.22898e-133	down
ENSSSAG00000079453	RL31	60S ribosomal protein L31	4984	6889	1.382	0.1817	no
ENSSSAG00000074227			4983	1729	0.347	2.05493e-23	down
ENSSSAG00000041359	ubl3	ubiquitin-like 3	4980	659	0.132	3.45437e-88	down
ENSSSAG00000004556	prpf31	pre-mRNA processing factor 31	4978	1922	0.386	2.02962e-14	down
ENSSSAG00000046028	DYL1	dynein light chain 1, cytoplasmic	4965	4985	1.004	0.975269	no
ENSSSAG00000003082	SLIRP	SRA stem-loop-interacting RNA-binding protein, mitochondrial-like	4959	2054	0.414	7.09236e-11	down
ENSSSAG00000040797			4958	208	0.042	1.06081e-60	down
ENSSSAG00000075973	NDUS1	NADH-ubiquinone oxidoreductase 75 kDa subunit, mitochondrial-like	4958	74	0.015	2.27453e-194	down
ENSSSAG00000080443		E3 ubiquitin-protein ligase RNF31-like	4957	675	0.136	4.51599e-137	down
ENSSSAG00000078321	trafd1	MOB kinase activator 1A	4951	1110	0.224	9.29563e-60	down
ENSSSAG00000042239	rnaseka	ribonuclease kappa-A-like	4936	1092	0.221	1.14417e-27	down
ENSSSAG00000042708	HSP90AA1	heat shock protein HSP 90-alpha 1	4930	6147	1.247	0.239662	no
ENSSSAG00000005485	gigyf1	GRB10 interacting GYF protein 1	4912	854	0.174	3.41271e-62	down
ENSSSAG00000043036	znfx1	NFX1-type zinc finger-containing protein 1-like	4912	371	0.075	3.7788e-44	down
ENSSSAG00000050950	itih6	V-type proton ATPase subunit S1-like	4905	909	0.185	7.74915e-55	down
ENSSSAG00000002993	cd68	Macrosialin	4900	8534	1.742	2.50143e-08	up
ENSSSAG00000064825	ccnl1a	cyclin-L1-like	4898	495	0.101	9.48891e-129	down
ENSSSAG00000075672	phrf1	PHD and RING finger domain-containing protein 1-like	4893	475	0.097	1.57123e-187	down
ENSSSAG00000000485	si:dkey-44g23.5	MAPK regulated corepressor interacting protein 2	4887	36	0.007	9.29568e-137	down
ENSSSAG00000073910	CPEB4	cytoplasmic polyadenylation element-binding protein 4-like	4875	207	0.042	1.20732e-112	down
ENSSSAG00000074779	upf3b	regulator of nonsense transcripts 3B-like	4870	834	0.171	5.06813e-37	down
ENSSSAG00000006936	RT18C	mitochondrial ribosomal protein S18C	4864	914	0.188	3.63191e-61	down
ENSSSAG00000071484	psd7	26S proteasome non-ATPase regulatory subunit 7	4862	2980	0.613	3.39601e-05	down
ENSSSAG00000057645	clk4a	dual specificity protein kinase CLK4-like	4861	857	0.177	2.45742e-83	down
ENSSSAG00000055458		interferon-induced guanylate-binding protein 1-like	4860	1461	0.301	5.78982e-14	down
ENSSSAG00000009608	tpra1	transmembrane protein adipocyte associated 1	4860	1424	0.293	3.13455e-38	down
ENSSSAG00000040028	sec14l2	SEC14 like lipid binding 2	4859	153	0.032	1.40772e-245	down
ENSSSAG00000041664	G3BP2	ras GTPase-activating protein-binding protein 2-like	4854	2604	0.536	1.8492e-05	down
ENSSSAG00000006268	acadm	acyl-CoA dehydrogenase medium chain	4850	1082	0.223	1.71489e-23	down
ENSSSAG00000041881		uncharacterized LOC106600195	4849	4914	1.013	0.847501	no
ENSSSAG00000077911	serpinb1l3	leukocyte elastase inhibitor-like	4830	8929	1.849	6.10603e-08	up
ENSSSAG00000073169		calreticulin-like	4829	9353	1.937	4.09057e-10	up
ENSSSAG00000056557	ubim	Ubiquitin-like protein FUBI	4828	1192	0.247	2.31986e-44	down
ENSSSAG00000077988		nucleolysin TIA-1 isoform p40-like	4822	1807	0.375	2.55489e-15	down
ENSSSAG00000041648	ANP32E	acidic leucine-rich nuclear phosphoprotein 32 family member E	4822	1058	0.219	6.22542e-24	down
ENSSSAG00000043570	DDX5	DNA polymerase subunit gamma-2, mitochondrial-like	4821	582	0.121	2.73802e-67	down
ENSSSAG00000007441	cyb561a3a	cytochrome b ascorbate-dependent protein 3-like	4818	400	0.083	1.52447e-165	down
ENSSSAG00000073310	bnip3la	BCL2/adenovirus E1B 19 kDa protein-interacting protein 3-like	4812	189	0.039	1.0188e-141	down
ENSSSAG00000076299	ZFAN3	AN1-type zinc finger protein 3-like	4809	1671	0.347	4.88237e-22	down
ENSSSAG00000058808	ndufv1	NADH dehydrogenase	4792	2958	0.618	0.00214442	down
ENSSSAG00000076436	uri1	unconventional prefoldin RPB5 interactor 1-like	4790	878	0.184	4.26514e-38	down
ENSSSAG00000081640	ZFAN5	AN1-type zinc finger protein 5-like	4789	2161	0.451	6.01248e-19	down
ENSSSAG00000000811	G3BP2	ras GTPase-activating protein-binding protein 2-like	4784	814	0.17	3.81661e-31	down
ENSSSAG00000063272	prkacb	protein kinase cAMP-activated catalytic subunit beta	4778	785	0.164	9.28516e-71	down
ENSSSAG00000010193	ptbp1b	polypyrimidine tract-binding protein 1-like	4775	466	0.097	6.29601e-113	down
ENSSSAG00000046485	MST4	serine/threonine-protein kinase 26-like	4770	1210	0.254	3.53693e-52	down
ENSSSAG00000077717	chmp4bb	charged multivesicular body protein 4c-like	4743	1885	0.397	2.82713e-18	down
ENSSSAG00000048354	aldh9a1	aldehyde dehydrogenase 9 family member A1	4740	999	0.211	4.35505e-32	down
ENSSSAG00000065918	dcaf12	DDB1 and CUL4 associated factor 12	4732	1210	0.255	1.90318e-97	down
ENSSSAG00000056441	g137a	Integral membrane protein GPR137	4730	400	0.084	5.54233e-277	down
ENSSSAG00000043721	vps41	vacuolar protein sorting 41 homolog (S. cerevisiae)	4728	1270	0.269	7.14743e-55	down
ENSSSAG00000068915	cib1	calcium and integrin binding 1	4723	1828	0.387	2.61329e-18	down
ENSSSAG00000045952	ireb2	iron responsive element binding protein 2	4712	699	0.148	4.28222e-111	down
ENSSSAG00000058166	AN32E	acidic leucine-rich nuclear phosphoprotein 32 family member E-like	4711	3395	0.721	0.000128515	down
ENSSSAG00000061483	oaz1	ornithine decarboxylase antizyme 1	4706	709	0.151	5.7555e-62	down
ENSSSAG00000010392	rs19	40S ribosomal protein S19	4699	3872	0.824	0.461877	no
ENSSSAG00000007986	rraga	Ras-related GTP binding A	4696	1210	0.258	1.96187e-39	down
ENSSSAG00000080772	SFRS3	serine/arginine-rich splicing factor 3	4679	3679	0.786	0.00558287	down
ENSSSAG00000078392	asxl2	putative Polycomb group protein ASXL2	4678	346	0.074	1.87006e-141	down
ENSSSAG00000078097	ODPA	serine/arginine repetitive matrix protein 1-like	4673	2773	0.594	1.14932e-10	down
ENSSSAG00000068423	srpk1a	SRSF protein kinase 1-like	4665	710	0.152	1.02813e-78	down
ENSSSAG00000078918	tbca	tubulin folding cofactor A	4664	3298	0.707	0.000201872	down
ENSSSAG00000047146	HNRNPA0	heterogeneous nuclear ribonucleoprotein A0	4653	12964	2.786	1.99132e-15	up
ENSSSAG00000047369	SUMO1	small ubiquitin-related modifier 1	4652	1183	0.254	1.25556e-30	down
ENSSSAG00000007676	vdrb	vitamin D3 receptor B	4651	321	0.069	8.15285e-77	down
ENSSSAG00000068438	fam50a	family with sequence similarity 50 member A	4650	1434	0.308	1.82727e-28	down
ENSSSAG00000075201	atg101	autophagy-related protein 101	4647	380	0.082	5.62544e-222	down
ENSSSAG00000073544	trim23	E3 ubiquitin-protein ligase TRIM23	4638	127	0.028	5.76535e-95	down
ENSSSAG00000008049	abhd12	Transmembrane 9 superfamily member 3	4632	2241	0.484	1.76713e-09	down
ENSSSAG00000079753	fadd	FAS-associated death domain protein-like	4631	778	0.168	4.13175e-48	down
ENSSSAG00000039688	clpxb	ATP-dependent Clp protease ATP-binding subunit clpX-like, mitochondrial	4628	1194	0.258	8.24117e-32	down
ENSSSAG00000053117	ATP6V0C	V-type proton ATPase 16 kDa proteolipid subunit	4625	1155	0.25	4.35969e-45	down
ENSSSAG00000011852	capns1	calpain small subunit 1	4616	4477	0.97	0.748421	no
ENSSSAG00000074896	slc48a1a	heme transporter hrg1-B	4615	680	0.147	1.20182e-50	down
ENSSSAG00000039345	ILRUN	uncharacterized protein C6orf106 homolog	4615	315	0.068	1.87851e-94	down
ENSSSAG00000054280	zfand5b	zinc finger, AN1-type domain 5b	4612	690	0.15	1.18998e-130	down
ENSSSAG00000004822	sfrs6	Splicing factor, arginine/serine-rich 6	4611	1755	0.38	8.24976e-16	down
ENSSSAG00000065468	EIF3C	eukaryotic translation initiation factor 3 subunit C	4608	9165	1.989	5.45425e-27	up
ENSSSAG00000072956	rbm8a	RNA-binding protein 8A	4604	4229	0.918	0.618645	no
ENSSSAG00000003112	lerl1	Leptin receptor overlapping transcript-like 1	4599	1113	0.242	9.50032e-31	down
ENSSSAG00000002418	CALM	calmodulin 1	4598	10871	2.364	5.5535e-18	up
ENSSSAG00000076120	tm9s2	Transmembrane 9 superfamily member 2	4594	5178	1.127	0.197697	no
ENSSSAG00000070997	fkb1b	FK506-binding protein 1B	4593	9757	2.124	4.91249e-13	up
ENSSSAG00000075693	phb2	prohibitin 2	4592	2662	0.58	1.43279e-11	down
ENSSSAG00000007968	cnbp	CCHC-type zinc finger, nucleic acid binding protein	4590	5353	1.166	0.0895255	no
ENSSSAG00000062822	ppt1	palmitoyl-protein thioesterase 1-like	4581	910	0.199	1.94366e-49	down
ENSSSAG00000009241	ncl	nucleolin	4580	16914	3.693	1.3327e-31	up
ENSSSAG00000007843	arpc1b	actin-related protein 2/3 complex subunit 1B-like	4580	7124	1.555	4.86643e-05	up
ENSSSAG00000075524	rsrc2	arginine and serine rich coiled-coil 2	4570	836	0.183	2.23602e-59	down
ENSSSAG00000047203	tax1bp1b	tax1-binding protein 1 homolog B	4568	733	0.161	1.10543e-31	down
ENSSSAG00000015529	tmco3	transmembrane and coiled-coil domain-containing protein 3-like	4566	58	0.013	3.13285e-87	down
ENSSSAG00000078353	yy1a	transcriptional repressor protein YY1-like	4561	558	0.122	4.25593e-89	down
ENSSSAG00000080249	cds2	phosphatidate cytidylyltransferase 2-like	4554	461	0.101	5.30617e-113	down
ENSSSAG00000069544	suds3	SDS3 homolog, SIN3A corepressor complex component	4546	331	0.073	3.85323e-63	down
ENSSSAG00000074602	lyrm5a	LYR motif-containing protein 5-like	4544	203	0.045	1.6074e-114	down
ENSSSAG00000064693	pqbp1	Polyglutamine-binding protein 1	4528	1700	0.375	1.50937e-11	down
ENSSSAG00000052411	adr1	Adiponectin receptor protein 1	4527	829	0.183	4.61436e-107	down
ENSSSAG00000045463	rpl26	60S ribosomal protein L26	4521	15297	3.384	8.35709e-12	up
ENSSSAG00000067957	irf1-2	interferon regulatory factor 1 isoform 2	4517	159	0.035	1.30057e-163	down
ENSSSAG00000041628	tial1	nucleolysin TIAR-like	4516	3027	0.67	0.00073245	down
ENSSSAG00000001462	dema	Dematin	4516	84	0.018	0	down
ENSSSAG00000003493	polr2a	DNA-directed RNA polymerase II subunit RPB1-like	4514	2865	0.635	2.00602e-07	down
ENSSSAG00000041850		tripartite motif-containing protein 34A-like	4510	248	0.055	2.67726e-44	down
ENSSSAG00000044346	rbm34	RNA-binding protein 34-like	4503	873	0.194	5.31824e-53	down
ENSSSAG00000005356	tssc4	protein TSSC4-like	4501	291	0.065	6.67499e-230	down
ENSSSAG00000076111	kars1	lysine--tRNA ligase-like	4497	4445	0.989	0.865244	no
ENSSSAG00000008456	dnajc8	dnaJ homolog subfamily C member 8-like	4496	1096	0.244	2.56176e-25	down
ENSSSAG00000079235	sap18	Histone deacetylase complex subunit SAP18	4495	1828	0.407	4.7778e-14	down
ENSSSAG00000064063	ppib	peptidylprolyl isomerase B	4494	17212	3.83	2.18112e-49	up
ENSSSAG00000063048	dcakd	dephospho-CoA kinase domain containing	4492	593	0.132	1.41887e-71	down
ENSSSAG00000007550	EZH1	histone-lysine N-methyltransferase EZH1-like	4489	2099	0.468	4.25682e-17	down
ENSSSAG00000080454	rps3	40S ribosomal protein S3-like	4488	2421	0.54	0.000279914	down
ENSSSAG00000028007			4488	203	0.045	1.10568e-70	down
ENSSSAG00000077951	kdm6bb	lysine-specific demethylase 6B-like	4481	86	0.019	4.92057e-96	down
ENSSSAG00000077452	calcoco1a	calcium binding and coiled-coil domain 1a	4480	330	0.074	6.8407e-112	down
ENSSSAG00000003200	rd23a	UV excision repair protein RAD23 homolog A	4478	6781	1.515	1.17248e-05	up
ENSSSAG00000075397	zgc:101566	zgc:101566	4468	557	0.124	6.79798e-40	down
ENSSSAG00000044417	eif4a1b	eukaryotic initiation factor 4A-I	4467	11151	2.496	3.49339e-21	up
ENSSSAG00000053737	epsti1	epithelial stromal interaction 1	4460	247	0.055	7.08482e-88	down
ENSSSAG00000072591	cript	cysteine-rich PDZ-binding protein	4456	102	0.023	3.4873e-186	down
ENSSSAG00000070191	cirbp	cold inducible RNA binding protein	4455	101064	22.685	3.74184e-98	up
ENSSSAG00000043372	RAB7A	ras-related protein Rab-7a	4453	1200	0.269	4.17847e-38	down
ENSSSAG00000032861	fubp1	far upstream element-binding protein 1-like	4451	1515	0.34	2.17133e-26	down
ENSSSAG00000069284	RPAB2	DNA-directed RNA polymerases I, II, and III subunit RPABC2-like	4450	1014	0.228	4.0408e-34	down
ENSSSAG00000004230		lysozyme G-like	4448	14	0.003	9.94772e-175	down
ENSSSAG00000006780	rps10	40S ribosomal protein S10-like	4438	16302	3.674	3.71941e-16	up
ENSSSAG00000081118	eif3f	eukaryotic translation initiation factor 3 subunit F-like	4436	3683	0.83	0.23971	no
ENSSSAG00000003451	bag5	BAG cochaperone 5	4432	531	0.12	4.09051e-102	down
ENSSSAG00000077607	pisd	phosphatidylserine decarboxylase	4424	556	0.126	9.20988e-128	down
ENSSSAG00000076545	RS28	40S ribosomal protein S28	4423	7427	1.679	0.0039066	up
ENSSSAG00000015733	maff	transcription factor MafF-like	4418	716	0.162	2.47051e-56	down
ENSSSAG00000058996	uros	uroporphyrinogen III synthase	4418	35	0.008	2.51639e-199	down
ENSSSAG00000049278	an32a	Acidic leucine-rich nuclear phosphoprotein 32 family member A	4414	4265	0.966	0.727492	no
ENSSSAG00000071270	MSL3	male-specific lethal 3 homolog	4388	553	0.126	3.31435e-116	down
ENSSSAG00000008886	CHMP5	charged multivesicular body protein 5	4377	1700	0.388	2.57763e-14	down
ENSSSAG00000015552	klf13	Kruppel-like factor 13	4377	144	0.033	3.19724e-33	down
ENSSSAG00000009700	oaz1s	ornithine decarboxylase antizyme 1S	4373	2228	0.51	1.80476e-07	down
ENSSSAG00000006599	top1l	DNA topoisomerase 1-like	4367	3658	0.837	0.207814	no
ENSSSAG00000059637	CD9	CD9 antigen-like	4362	797	0.183	3.56658e-33	down
ENSSSAG00000073764	spag7	sperm associated antigen 7	4359	1850	0.424	3.89979e-15	down
ENSSSAG00000067779	dhrs1	dehydrogenase/reductase 1	4353	541	0.125	1.72269e-81	down
ENSSSAG00000061546		U1 small nuclear ribonucleoprotein 70 kDa-like	4350	2737	0.629	0.000677312	down
ENSSSAG00000047429	ly75	lymphocyte antigen 75	4347	1134	0.261	1.66831e-54	down
ENSSSAG00000068365	ifit9	interferon-induced protein with tetratricopeptide repeats 5-like	4344	552	0.127	1.16533e-14	down
ENSSSAG00000059195	nudt12	serine/threonine-protein phosphatase 2A catalytic subunit beta isoform-like	4342	4587	1.056	0.61711	no
ENSSSAG00000053286	vato	Vacuolar ATP synthase 21 kDa proteolipid subunit	4331	1240	0.286	2.36855e-26	down
ENSSSAG00000001359	xpo7	exportin-7-like	4330	811	0.187	2.45524e-123	down
ENSSSAG00000065526	kpna4	karyopherin subunit alpha 4	4328	1429	0.33	1.03604e-08	down
ENSSSAG00000065432	map2k7	dual specificity mitogen-activated protein kinase kinase 7-like	4328	640	0.148	5.57867e-39	down
ENSSSAG00000073090	SSBP4	single-stranded DNA-binding protein 3-like	4326	488	0.113	3.0242e-102	down
ENSSSAG00000021275	si:dkey-5i3.5	transmembrane protein 53-like	4326	464	0.107	5.11505e-85	down
ENSSSAG00000069022	rpl22	60S ribosomal protein L22	4323	8966	2.074	6.18171e-08	up
ENSSSAG00000078746		cyclic AMP-dependent transcription factor ATF-6 beta-like	4321	2377	0.55	1.05701e-09	down
ENSSSAG00000046124	pnba	Para-nitrobenzyl esterase	4321	1761	0.408	8.17912e-19	down
ENSSSAG00000054800	snx27a	sorting nexin-27-like	4318	16503	3.822	6.30736e-31	up
ENSSSAG00000058756	skip	Skeletal muscle and kidney-enriched inositol phosphatase	4312	433	0.1	7.00194e-149	down
ENSSSAG00000077932	eif2s3	eukaryotic translation initiation factor 2 subunit 3-like	4304	2928	0.68	0.0642788	no
ENSSSAG00000079779		ATP-dependent RNA helicase DDX3X-like	4292	1113	0.259	3.24834e-42	down
ENSSSAG00000004857	uri1	unconventional prefoldin RPB5 interactor 1-like	4289	815	0.19	8.51439e-58	down
ENSSSAG00000014067	marh5	E3 ubiquitin-protein ligase MARCH5	4287	377	0.088	5.60207e-97	down
ENSSSAG00000081722	dcnl5	DCN1-like protein 5	4283	986	0.23	6.64275e-62	down
ENSSSAG00000047448	CAPNS1	calpain small subunit 1-like	4282	4655	1.087	0.446998	no
ENSSSAG00000004738		ferritin, middle subunit-like	4281	6653	1.554	0.00490542	up
ENSSSAG00000008255	tmc8	protein O-GlcNAcase-like	4281	1906	0.445	0.133455	no
ENSSSAG00000015500		uroporphyrinogen III synthase	4278	137	0.032	1.40444e-147	down
ENSSSAG00000007313	STMN1	stathmin-like	4277	1811	0.423	2.36294e-10	down
ENSSSAG00000006701	ADT2	ADP/ATP translocase 2-like	4271	15642	3.663	2.7943e-19	up
ENSSSAG00000005421	zmat5	zinc finger, matrin type 5	4271	808	0.189	9.77336e-65	down
ENSSSAG00000046103	rab3gap1	rab3 GTPase-activating protein catalytic subunit-like	4264	989	0.232	2.61782e-59	down
ENSSSAG00000066580	rps16	40S ribosomal protein S16	4263	11798	2.767	9.81144e-07	up
ENSSSAG00000049457	ARF1	guanylate kinase 1	4262	5895	1.383	0.00660815	up
ENSSSAG00000049590	TIG3	retinoic acid receptor responder protein 3-like	4258	1339	0.314	5.11074e-27	down
ENSSSAG00000067904	glrx1	Glutaredoxin-1	4257	2127	0.5	0.162781	no
ENSSSAG00000078118	tmem63b	transmembrane protein 63B	4240	689	0.162	2.04771e-64	down
ENSSSAG00000070531	prpf4bb	serine/threonine-protein kinase PRP4 homolog	4224	2234	0.529	0.000101	down
ENSSSAG00000077444	psmb9-a	proteasome subunit beta type-6-A like protein-like	4222	4975	1.178	0.0967742	no
ENSSSAG00000050778	tm9sf4	transmembrane 9 superfamily member 4	4219	3412	0.809	0.0228478	down
ENSSSAG00000074636	wtap	WT1 associated protein	4212	923	0.219	1.01163e-86	down
ENSSSAG00000002807	prkab1a	5'-AMP-activated protein kinase subunit beta-1-like	4210	635	0.151	2.74902e-77	down
ENSSSAG00000076232	h3f3a	histone H3.3	4196	780	0.186	1.46888e-57	down
ENSSSAG00000081330		cell cycle progression protein 1-like	4191	2966	0.708	2.91844e-05	down
ENSSSAG00000055384	wdr45	WD repeat domain 45	4189	545	0.13	2.69302e-132	down
ENSSSAG00000002171	zc3h7bb	zinc finger CCCH domain-containing protein 7B-like	4186	5294	1.264	0.015514	up
ENSSSAG00000065557	fusip	FUS-interacting serine-arginine-rich protein 1	4186	2822	0.674	0.000455736	down
ENSSSAG00000079483	tardbpl	TAR DNA binding protein	4184	1626	0.388	2.80633e-44	down
ENSSSAG00000066405	NTF2	nuclear transport factor 2	4180	2117	0.507	1.12745e-08	down
ENSSSAG00000068724	arl8b	ADP-ribosylation factor-like protein 8B	4168	1260	0.302	6.73972e-24	down
ENSSSAG00000074593	pcmt	protein-L-isoaspartate(D-aspartate) O-methyltransferase-like	4166	1186	0.284	2.48846e-43	down
ENSSSAG00000047708	lsm2	LSM2 homolog, U6 small nuclear RNA and mRNA degradation associated	4164	3223	0.774	0.0157047	down
ENSSSAG00000042969	elob	Transcription elongation factor B polypeptide 2	4161	2306	0.554	2.02196e-08	down
ENSSSAG00000077066	dbnl	ubiquitin-conjugating enzyme E2 D4	4157	1235	0.297	4.45064e-24	down
ENSSSAG00000078438	mat2ab	S-adenosylmethionine synthase isoform type-2-like	4143	4588	1.107	0.345644	no
ENSSSAG00000066076	mtdha	protein LYRIC-like	4138	4911	1.187	0.0142754	up
ENSSSAG00000064834	ankrd12	ankyrin repeat domain 12	4138	708	0.171	8.78074e-158	down
ENSSSAG00000081316	chfr	E3 ubiquitin-protein ligase CHFR	4120	406	0.098	3.05896e-84	down
ENSSSAG00000067537	tspy	protein SET-like	4119	121	0.029	1.55456e-172	down
ENSSSAG00000064128	mau2	MAU2 chromatid cohesion factor homolog	4116	277	0.067	1.87939e-125	down
ENSSSAG00000051489		uncharacterized LOC106573458	4114	3886	0.944	0.761399	no
ENSSSAG00000015819	atg3	ubiquitin-like-conjugating enzyme ATG3	4112	2486	0.604	1.6349e-05	down
ENSSSAG00000068130	tspy	testis-specific Y-encoded-like protein 1	4111	275	0.067	6.35472e-114	down
ENSSSAG00000038669	irs2	insulin receptor substrate 2	4109	40	0.009	1.33741e-195	down
ENSSSAG00000000091	RBM25	RNA binding motif protein 25	4107	945	0.23	1.70721e-38	down
ENSSSAG00000037334	Fbxo32		4107	56	0.013	2.04818e-216	down
ENSSSAG00000015546	CHMP3	charged multivesicular body protein 3	4105	2431	0.592	8.16488e-07	down
ENSSSAG00000081597	ubr3	E3 ubiquitin-protein ligase UBR3	4103	209	0.051	8.95544e-140	down
ENSSSAG00000068733	SFR11	serine/arginine-rich splicing factor 11-like	4102	1147	0.28	2.57752e-15	down
ENSSSAG00000057009	parp12b	poly	4098	427	0.104	5.72971e-89	down
ENSSSAG00000051511	fxr1	FMR1 autosomal homolog 1	4094	789	0.193	8.87616e-44	down
ENSSSAG00000075873	hipk2	homeodomain-interacting protein kinase 2-like	4094	11	0.003	1.21026e-190	down
ENSSSAG00000076002	brd7	bromodomain containing 7	4064	2906	0.715	0.0284615	down
ENSSSAG00000067234	anx11	Annexin A11	4062	3235	0.796	0.0472128	no
ENSSSAG00000052798	gpx4b	phospholipid hydroperoxide glutathione peroxidase, mitochondrial	4053	1160	0.286	1.39719e-17	down
ENSSSAG00000063573	saraf	store-operated calcium entry associated regulatory factor	4048	1993	0.492	3.00377e-12	down
ENSSSAG00000007113	smc3	structural maintenance of chromosomes protein 3	4043	1838	0.455	2.66539e-21	down
ENSSSAG00000043967	CD63	CD63 antigen-like	4038	11431	2.831	4.67857e-33	up
ENSSSAG00000064882	ssr3	translocon-associated protein subunit gamma-like	4031	2725	0.676	0.00516323	down
ENSSSAG00000058615			4030	542	0.135	8.4164e-13	down
ENSSSAG00000009667	clgn	calnexin-like	4029	1816	0.451	5.82048e-08	down
ENSSSAG00000005153	pitpnc1b	cytoplasmic phosphatidylinositol transfer protein 1-like	4023	32	0.008	2.9617e-285	down
ENSSSAG00000068260			4016	187	0.047	1.48168e-67	down
ENSSSAG00000004540	sfrs9	Splicing factor, arginine/serine-rich 9	3996	1385	0.346	3.55417e-33	down
ENSSSAG00000045729	ical	Calpastatin	3991	12051	3.02	6.22786e-30	up
ENSSSAG00000044788	ncapd3	non-SMC condensin II complex subunit D3	3985	1515	0.38	6.16264e-13	down
ENSSSAG00000074311	cript	CXXC repeat containing interactor of PDZ3 domain	3984	1322	0.332	4.83091e-13	down
ENSSSAG00000007208	rtp3	Receptor-transporting protein 3	3980	46	0.012	3.21365e-25	down
ENSSSAG00000047282	ik	IK cytokine	3979	1834	0.461	1.36343e-19	down
ENSSSAG00000056628	afg1la	uncharacterized LOC106603355	3979	201	0.051	5.74306e-157	down
ENSSSAG00000006559	ppp1r2	protein phosphatase inhibitor 2-like	3978	969	0.243	2.1968e-28	down
ENSSSAG00000003077	ap2m1	AP-2 complex subunit mu-1	3977	3445	0.866	0.0842175	no
ENSSSAG00000008941		polypyrimidine tract-binding protein 2-like	3975	3666	0.922	0.475929	no
ENSSSAG00000073269	ist1	IST1 homolog	3967	1492	0.376	5.65866e-26	down
ENSSSAG00000055815	msl3	MSL complex subunit 3	3964	1271	0.32	1.434e-29	down
ENSSSAG00000045122	brox	BRO1 domain and CAAX motif containing	3957	726	0.183	4.17813e-49	down
ENSSSAG00000000284	thoc1	THO complex subunit 1-like	3949	1840	0.466	3.51598e-18	down
ENSSSAG00000006392	exoc1	exocyst complex component 1-like	3949	729	0.184	3.55975e-140	down
ENSSSAG00000005181	zmp:0000000735	sterile alpha motif domain-containing protein 9-like	3942	787	0.199	7.62843e-14	down
ENSSSAG00000079046	adka	adenosine kinase a	3938	12822	3.256	1.04615e-26	up
ENSSSAG00000039586	nudt3	nudix hydrolase 3	3938	3909	0.993	0.93635	no
ENSSSAG00000067925	fbxl5	F-box/LRR-repeat protein 5	3938	399	0.101	9.17277e-140	down
ENSSSAG00000066174	C6orf62	uncharacterized protein C6orf62 homolog	3935	3055	0.776	0.00572979	down
ENSSSAG00000064254	tardbpl	TAR DNA-binding protein 43-like	3934	2974	0.756	0.00298352	down
ENSSSAG00000046847	ptpn4a	tyrosine-protein phosphatase non-receptor type 4-like	3928	72	0.018	5.28161e-308	down
ENSSSAG00000008211	ubqln4	ubiquilin-4-like	3920	1470	0.375	4.81135e-25	down
ENSSSAG00000042597	vps18	vacuolar protein sorting-associated protein 18 homolog	3919	1209	0.308	3.91138e-21	down
ENSSSAG00000054104	hif1an	hypoxia-inducible factor 1-alpha inhibitor	3918	166	0.042	0	down
ENSSSAG00000046816	l3mbtl1b	lethal(3)malignant brain tumor-like protein 4	3914	317	0.081	5.80858e-59	down
ENSSSAG00000072140	nsmaf	neutral sphingomyelinase activation associated factor	3912	1208	0.308	4.87942e-22	down
ENSSSAG00000072232	MAPIP	ragulator complex protein LAMTOR2	3912	420	0.107	4.52264e-100	down
ENSSSAG00000032869	calcoco2	calcium-binding and coiled-coil domain-containing protein 2-like	3911	1551	0.396	1.13759e-16	down
ENSSSAG00000070278	143b2	14-3-3 protein beta/alpha-2	3908	4448	1.138	0.148289	no
ENSSSAG00000073515	S12IP	protein SREK1IP1-like	3904	1607	0.412	7.04735e-32	down
ENSSSAG00000064636	lyg	Lysozyme g	3901	890	0.228	4.74668e-51	down
ENSSSAG00000054381	CTDS2	carboxy-terminal domain RNA polymerase II polypeptide A small phosphatase 2-like	3899	1494	0.383	4.21647e-31	down
ENSSSAG00000078865	RL11	60S ribosomal protein L11	3898	9801	2.514	5.59705e-05	up
ENSSSAG00000000856		SUMO-specific isopeptidase USPL1-like	3896	323	0.083	8.18749e-112	down
ENSSSAG00000078623	rps3	40S ribosomal protein S3-like	3895	8575	2.202	0.00470253	up
ENSSSAG00000042401	ncbp2	nuclear cap binding protein subunit 2	3895	1862	0.478	2.15902e-18	down
ENSSSAG00000065522	ppp6c	serine/threonine-protein phosphatase 6 catalytic subunit-like	3888	1841	0.473	1.26464e-10	down
ENSSSAG00000066471	cnot3b	CCR4-NOT transcription complex, subunit 3b	3881	658	0.169	1.25501e-85	down
ENSSSAG00000042591		regulator of G-protein signaling 3-like	3874	361	0.093	3.22154e-85	down
ENSSSAG00000041939	hagh	hydroxyacylglutathione hydrolase, mitochondrial	3870	822	0.212	4.36233e-69	down
ENSSSAG00000073863	pam	peptidylglycine alpha-amidating monooxygenase	3868	1754	0.454	1.32304e-06	down
ENSSSAG00000068583		WASH complex subunit FAM21-like	3864	1031	0.267	8.36565e-33	down
ENSSSAG00000057333	napab	alpha-soluble NSF attachment protein	3863	683	0.177	6.29047e-37	down
ENSSSAG00000007949			3854	1034	0.268	1.61112e-26	down
ENSSSAG00000080127	si:ch73-335l21.1	insulin receptor substrate 1-B-like	3850	38	0.01	4.23098e-223	down
ENSSSAG00000061432	STAG2	cohesin subunit SA-2	3846	1522	0.396	3.34025e-13	down
ENSSSAG00000069868	FBXW4	F-box and WD repeat domain containing 4	3831	326	0.085	2.12926e-122	down
ENSSSAG00000067529	rps4x	40S ribosomal protein S4	3828	8454	2.208	0.0227376	up
ENSSSAG00000066120	cnot1	CCR4-NOT transcription complex subunit 1	3826	1455	0.38	2.54706e-34	down
ENSSSAG00000008402	gabpa	GA-binding protein alpha chain-like	3822	590	0.154	1.12171e-80	down
ENSSSAG00000001940	pnisr	PNN interacting serine and arginine rich protein	3821	521	0.137	7.31485e-41	down
ENSSSAG00000071083	cica	protein capicua homolog	3820	1068	0.279	4.72417e-43	down
ENSSSAG00000063425	sia7f	Alpha-N-acetylgalactosaminide alpha-2,6-sialyltransferase 6	3817	106	0.028	2.62543e-261	down
ENSSSAG00000064315	znhit3	zinc finger HIT-type containing 3	3811	552	0.145	3.76811e-86	down
ENSSSAG00000059489	tbc1d15	TBC1 domain family member 15-like	3810	521	0.137	5.50988e-74	down
ENSSSAG00000041332	yy1a	transcriptional repressor protein YY1-like	3810	225	0.059	2.92072e-122	down
ENSSSAG00000039094	srcap	uncharacterized LOC106579300	3808	438	0.115	5.80023e-102	down
ENSSSAG00000040816	chm	rab proteins geranylgeranyltransferase component A 2-like	3807	2184	0.574	6.38079e-10	down
ENSSSAG00000053257		enoyl-CoA hydratase 1	3806	10328	2.714	1.08617e-91	up
ENSSSAG00000038289	sde2	SDE2 telomere maintenance homolog	3806	1377	0.362	3.69218e-26	down
ENSSSAG00000004579	ppme1	protein phosphatase methylesterase 1	3804	590	0.155	5.36502e-34	down
ENSSSAG00000002513	gne	bifunctional UDP-N-acetylglucosamine 2-epimerase/N-acetylmannosamine kinase-like	3801	384	0.101	1.16579e-136	down
ENSSSAG00000065474	pla2g4ab	cytosolic phospholipase A2-like	3794	484	0.128	8.51918e-155	down
ENSSSAG00000038087	hnrnph1	heterogeneous nuclear ribonucleoprotein H-like	3793	2323	0.613	4.44091e-08	down
ENSSSAG00000042916	lig3	DNA ligase 3	3780	758	0.201	5.56884e-110	down
ENSSSAG00000002922			3779	479	0.127	3.31641e-52	down
ENSSSAG00000077040	psa4	Proteasome subunit alpha type-4	3776	3692	0.978	0.834775	no
ENSSSAG00000076115	sqstm	Sequestosome-1	3775	1132	0.3	8.22246e-45	down
ENSSSAG00000008776	cept1b	choline/ethanolaminephosphotransferase 1-like	3775	283	0.075	2.72028e-130	down
ENSSSAG00000041114	ing5a	inhibitor of growth protein 5-like	3770	1567	0.415	9.1272e-08	down
ENSSSAG00000073633	PSB6	proteasome 20S subunit beta 6	3750	4590	1.224	0.044323	no
ENSSSAG00000061688	ano5b	anoctamin-5-like	3747	1540	0.411	7.28575e-27	down
ENSSSAG00000010030	stx6	syntaxin-6-like	3746	228	0.061	9.48638e-131	down
ENSSSAG00000040883		CD48 antigen-like	3744	3226	0.862	0.151942	no
ENSSSAG00000064965		UPF0688 protein C1orf174 homolog	3743	953	0.254	4.25032e-19	down
ENSSSAG00000049316	srrt	serrate RNA effector molecule homolog	3738	312	0.083	4.55723e-66	down
ENSSSAG00000061343	HNRPR	heterogeneous nuclear ribonucleoprotein R-like	3726	7241	1.944	1.21493e-07	up
ENSSSAG00000066230	hs6b	Heat shock protein 67B2	3725	213	0.057	9.83453e-94	down
ENSSSAG00000051836	ima5	Importin subunit alpha-6	3723	381	0.102	1.36796e-204	down
ENSSSAG00000074405	dtl	denticleless protein homolog	3718	2538	0.683	0.00903352	down
ENSSSAG00000004053			3717	19	0.005	1.19933e-89	down
ENSSSAG00000053276	IWS1	protein IWS1 homolog	3707	1550	0.418	2.90103e-15	down
ENSSSAG00000051694	USP15	ubiquitin carboxyl-terminal hydrolase 15-like	3701	591	0.16	4.86344e-80	down
ENSSSAG00000055346	SFRS7	serine/arginine-rich splicing factor 7-like	3692	497	0.135	2.65061e-70	down
ENSSSAG00000066705		calpastatin 2	3689	2047	0.555	2.04032e-06	down
ENSSSAG00000049892	iba57	iron-sulfur cluster assembly factor IBA57	3688	300	0.081	2.99434e-140	down
ENSSSAG00000049374	zgc:193801	uncharacterized LOC106563140	3688	275	0.074	1.52759e-84	down
ENSSSAG00000039783	znf395a	zinc finger protein 395-like	3686	138	0.038	3.25992e-85	down
ENSSSAG00000077005	MLRN	myosin regulatory light polypeptide 9-like	3678	6701	1.822	1.13614e-10	up
ENSSSAG00000066638		dnaJ homolog subfamily B member 6-like	3674	742	0.202	1.55046e-42	down
ENSSSAG00000074008	POB	ER membrane protein complex subunit 3-like	3672	1247	0.339	2.72462e-20	down
ENSSSAG00000000910	depdc5	DEP domain containing 5, GATOR1 subcomplex subunit	3670	311	0.085	5.32163e-123	down
ENSSSAG00000043043		40S ribosomal protein S4-like	3663	2860	0.781	0.541914	no
ENSSSAG00000071013	srp54	signal recognition particle 54 kDa protein-like	3660	2688	0.734	0.00357435	down
ENSSSAG00000055276	FKB1A	peptidyl-prolyl cis-trans isomerase FKBP1A-like	3659	3244	0.887	0.153286	no
ENSSSAG00000081501	phf20a	PHD finger protein 20-like	3656	231	0.063	3.49269e-255	down
ENSSSAG00000042491	rtf2	protein RTF2 homolog	3648	654	0.179	1.67548e-71	down
ENSSSAG00000043489	anp32a	acidic leucine-rich nuclear phosphoprotein 32 family member A-like	3644	3463	0.95	0.626343	no
ENSSSAG00000075410	zranb2	zinc finger RANBP2-type containing 2	3638	2101	0.577	1.22448e-05	down
ENSSSAG00000053105	cpne1	copine-3-like	3634	10969	3.019	3.0092e-22	up
ENSSSAG00000015636	eif5	eukaryotic translation initiation factor 5-like	3631	369	0.102	1.82726e-60	down
ENSSSAG00000078762	ARF4	ADP-ribosylation factor 4-like	3626	3944	1.088	0.436453	no
ENSSSAG00000056880	fuca2	plasma alpha-L-fucosidase-like	3626	488	0.134	3.31932e-146	down
ENSSSAG00000068400	kc1e	Casein kinase I isoform epsilon	3621	1193	0.329	5.59967e-46	down
ENSSSAG00000010578	itpk1b	inositol-tetrakisphosphate 1-kinase-like	3619	991	0.274	4.25657e-39	down
ENSSSAG00000079960			3618	54	0.015	8.15014e-274	down
ENSSSAG00000075270	tmed2	transmembrane emp24 domain trafficking protein 2	3616	2962	0.819	0.178622	no
ENSSSAG00000069675	nxf1	nuclear RNA export factor 1-like	3614	1201	0.332	6.76337e-24	down
ENSSSAG00000030589	nfe2l1	nuclear factor, erythroid 2 like 1	3610	1484	0.411	4.24502e-08	down
ENSSSAG00000075129	psmf1	proteasome inhibitor subunit 1	3609	1906	0.528	2.82985e-12	down
ENSSSAG00000042931	GCDH	glutaryl-CoA dehydrogenase, mitochondrial-like	3609	815	0.226	6.33903e-46	down
ENSSSAG00000009205	rlf	zinc finger protein Rlf-like	3605	351	0.097	1.78662e-127	down
ENSSSAG00000003403	MLF2	myeloid leukemia factor 2-like	3603	529	0.147	5.18963e-68	down
ENSSSAG00000053852	pycard	apoptosis-associated speck-like protein containing a CARD	3595	938	0.261	4.83811e-21	down
ENSSSAG00000048701	zpr1	zinc finger protein ZPR1-like	3593	1294	0.36	1.20358e-13	down
ENSSSAG00000003864		interleukin-15	3588	13	0.004	2.61543e-169	down
ENSSSAG00000075871	hnrl1	Heterogeneous nuclear ribonucleoprotein U-like protein 1	3586	4146	1.156	0.0846091	no
ENSSSAG00000048377	MARCHF7	E3 ubiquitin-protein ligase MARCH7-like	3585	266	0.074	1.45549e-40	down
ENSSSAG00000052075	t179b	Transmembrane protein 179B	3583	849	0.237	4.81993e-36	down
ENSSSAG00000062558	HDGF	hepatoma-derived growth factor-like	3582	4581	1.279	0.154293	no
ENSSSAG00000076379	phrf1	PHD and RING finger domain-containing protein 1-like	3580	1208	0.337	6.59153e-23	down
ENSSSAG00000009744	meaf6	MYST/Esa1 associated factor 6	3580	584	0.163	1.99174e-91	down
ENSSSAG00000055319	PYRG1	CTP synthase 1-like	3577	1758	0.491	8.83046e-13	down
ENSSSAG00000071506	abhd16a	abhydrolase domain-containing protein 16A-like	3575	927	0.259	9.01311e-46	down
ENSSSAG00000015247	tnrc6b	trinucleotide repeat-containing gene 6B protein-like	3574	3592	1.005	0.965863	no
ENSSSAG00000007063		40S ribosomal protein S15a-like	3571	4285	1.2	0.11756	no
ENSSSAG00000005371	tbcb	tubulin folding cofactor B	3570	1793	0.502	4.68038e-11	down
ENSSSAG00000052637	cdyl2	chromodomain Y like 2	3570	203	0.057	5.33791e-123	down
ENSSSAG00000047960	hspa9	stress-70 protein, mitochondrial	3566	5757	1.614	2.72044e-06	up
ENSSSAG00000041662	CPNE8	copine-8-like	3564	1913	0.537	2.04469e-06	down
ENSSSAG00000053474	pmpcb	mitochondrial-processing peptidase subunit beta-like	3563	1311	0.368	3.23282e-36	down
ENSSSAG00000064395	baxa	apoptosis regulator BAX-like	3562	2383	0.669	0.00240329	down
ENSSSAG00000052774	h3f3a	histone H3.3	3560	1251	0.352	1.30999e-13	down
ENSSSAG00000008058	chm1b	Charged multivesicular body protein 1b	3558	1580	0.444	4.82957e-20	down
ENSSSAG00000064283	renbp	renin binding protein	3558	164	0.046	4.24233e-132	down
ENSSSAG00000008622	psme2	proteasome activator complex subunit 2-like	3554	4583	1.289	0.0249288	up
ENSSSAG00000042607	2023-09-15	septin-7-like	3554	1761	0.495	6.91184e-10	down
ENSSSAG00000006274	tmem131	transmembrane protein 131	3552	963	0.271	1.46515e-47	down
ENSSSAG00000010878	si:ch211-261d7.3	RNA polymerase II degradation factor 1-like	3552	107	0.03	1.06714e-214	down
ENSSSAG00000071271	idnk	IDNK gluconokinase	3551	79	0.023	4.83594e-104	down
ENSSSAG00000045502	VA0E1	V-type proton ATPase subunit e 1-like	3550	3142	0.885	0.181461	no
ENSSSAG00000057379	bbc3	uncharacterized LOC106580863	3544	312	0.088	3.86071e-119	down
ENSSSAG00000072567	pja2	praja ring finger ubiquitin ligase 2	3543	542	0.153	2.37765e-55	down
ENSSSAG00000072689	vma21	vacuolar ATPase assembly integral membrane protein vma21-like	3542	592	0.167	3.83978e-77	down
ENSSSAG00000064772	rbm19	RNA binding motif protein 19	3540	1720	0.486	1.02411e-12	down
ENSSSAG00000074750	arglu1	arginine and glutamate rich 1	3538	504	0.142	1.58884e-77	down
ENSSSAG00000004064			3536	22	0.006	3.1628e-61	down
ENSSSAG00000046269	synrg	synergin gamma-like	3530	259	0.074	4.81452e-168	down
ENSSSAG00000010072			3530	20	0.006	2.05225e-148	down
ENSSSAG00000002328	KAPCB	cAMP-dependent protein kinase catalytic subunit beta-like	3525	1802	0.511	6.79817e-13	down
ENSSSAG00000017975	ef2	Elongation factor 2	3522	8132	2.309	3.77635e-05	up
ENSSSAG00000068163	camk2d1	calcium/calmodulin-dependent protein kinase type II delta chain	3521	672	0.191	1.28626e-46	down
ENSSSAG00000050701		transforming protein RhoA-like	3514	2304	0.656	3.22413e-07	down
ENSSSAG00000041428	AHSA1	activator of 90 kDa heat shock protein ATPase homolog 1-like	3512	4061	1.157	0.19231	no
ENSSSAG00000003089	kbrs2	NF-kappa-B inhibitor-interacting Ras-like protein 2	3512	267	0.076	1.22066e-127	down
ENSSSAG00000079190	PSA7	proteasome subunit alpha type-7-like	3501	4942	1.411	9.54099e-05	up
ENSSSAG00000081304	dcaf11	DDB1 and CUL4 associated factor 11	3499	1176	0.336	1.99232e-35	down
ENSSSAG00000054210	smarca1	SWI/SNF-related matrix-associated actin-dependent regulator of chromatin subfamily A member 5-like	3497	778	0.222	7.4449e-44	down
ENSSSAG00000064133	pnn	pinin-like	3496	1785	0.511	3.06892e-13	down
ENSSSAG00000076304	ypel5	yippee like 5	3495	227	0.065	1.08472e-91	down
ENSSSAG00000005284			3492	7206	2.063	0.000305859	up
ENSSSAG00000064036	dcaf8	DDB1- and CUL4-associated factor 8-like	3492	615	0.176	5.9146e-60	down
ENSSSAG00000078960	RBMS1	RNA-binding motif, single-stranded-interacting protein 1-like	3489	1641	0.47	2.04104e-10	down
ENSSSAG00000062978	tm9sf5	transmembrane 9 superfamily member 2-like	3488	5660	1.622	5.65566e-07	up
ENSSSAG00000005882			3482	1297	0.372	1.21125e-20	down
ENSSSAG00000059420	cyb5r3	NADH-cytochrome b5 reductase 3-like	3481	1662	0.477	9.66218e-09	down
ENSSSAG00000069365	ttc1	tetratricopeptide repeat protein 1-like	3478	874	0.251	5.73976e-27	down
ENSSSAG00000009491	CC50A	cell cycle control protein 50A-like	3477	1925	0.554	1.65144e-14	down
ENSSSAG00000010052	f105b	FAM105B	3473	1445	0.416	4.40927e-16	down
ENSSSAG00000064291	ddit3	DNA damage-inducible transcript 3 protein-like	3473	521	0.15	2.00293e-18	down
ENSSSAG00000051636		tripartite motif-containing protein 16-like	3471	249	0.072	3.69167e-120	down
ENSSSAG00000065979	ZN706	zinc finger protein 706-like	3470	9049	2.607	1.12776e-16	up
ENSSSAG00000052071	nelfd	Negative elongation factor D	3469	1559	0.45	1.25588e-24	down
ENSSSAG00000043817	zgc:158564	uncharacterized protein KIAA0232-like	3469	353	0.102	2.55255e-82	down
ENSSSAG00000008422	1433E	14-3-3 protein epsilon	3468	2838	0.819	0.0119325	down
ENSSSAG00000064765	pdcd10a	programmed cell death protein 10	3464	967	0.279	3.46966e-30	down
ENSSSAG00000077478	mfn1b	mitofusin-1-like	3462	439	0.127	1.36828e-116	down
ENSSSAG00000068674	frrs1	ferric-chelate reductase 1	3462	86	0.025	1.52968e-256	down
ENSSSAG00000056487	rit1	Ras-like without CAAX 1	3460	475	0.137	7.81528e-122	down
ENSSSAG00000069053	GBB1	guanine nucleotide-binding protein G(I)/G(S)/G(T) subunit beta-1-like	3458	3910	1.13	0.188915	no
ENSSSAG00000074510	smchd1	structural maintenance of chromosomes flexible hinge domain containing 1	3458	976	0.282	7.14851e-61	down
ENSSSAG00000066659	galns	galactosamine (N-acetyl)-6-sulfatase	3454	1655	0.479	1.74605e-18	down
ENSSSAG00000038374	dync1li2	cytoplasmic dynein 1 light intermediate chain 2-like	3446	4450	1.291	0.0899581	no
ENSSSAG00000046858	UFD1	ubiquitin fusion degradation protein 1 homolog	3446	384	0.111	2.26987e-94	down
ENSSSAG00000051426	sephs2	selenide, water dikinase 2-like	3441	688	0.2	3.40982e-19	down
ENSSSAG00000067926	rl19	60S ribosomal protein L19	3440	3630	1.055	0.829783	no
ENSSSAG00000001757			3440	1894	0.55	5.08986e-07	down
ENSSSAG00000048322	ythdc1	YTH domain containing 1	3436	977	0.284	4.57162e-30	down
ENSSSAG00000001819	gigyf2	PERQ amino acid-rich with GYF domain-containing protein 2-like	3428	516	0.151	8.35319e-53	down
ENSSSAG00000055243	RS27	40S ribosomal protein S27-like	3427	13400	3.91	2.65726e-53	up
ENSSSAG00000003730	ERH	enhancer of rudimentary homolog	3425	4484	1.309	0.111125	no
ENSSSAG00000045477	zgc:153012	TSC22 domain family protein 4-like	3419	110	0.032	1.43052e-70	down
ENSSSAG00000064591	NF2L2	nuclear factor erythroid 2-related factor 2-like	3418	1257	0.368	1.25907e-22	down
ENSSSAG00000007635	eif4eb	eukaryotic translation initiation factor 4eb	3415	2179	0.638	0.000123516	down
ENSSSAG00000071147	SBDS	ribosome maturation protein SBDS	3414	1148	0.336	7.57697e-28	down
ENSSSAG00000065078	nfkb2	nuclear factor NF-kappa-B p100 subunit-like	3412	1983	0.581	4.93053e-09	down
ENSSSAG00000031075	rpl5a	ribosomal protein L5	3403	9888	2.906	8.15265e-16	up
ENSSSAG00000063449	fam222ba	protein FAM222B-like	3402	21	0.006	6.13433e-260	down
ENSSSAG00000004000	us420	15.5 kDa protein	3397	1326	0.39	2.51666e-12	down
ENSSSAG00000042441			3397	48	0.014	5.19087e-207	down
ENSSSAG00000064514	maco1b	transmembrane protein 50A-like	3396	1845	0.543	2.13266e-14	down
ENSSSAG00000050823	sart1	U4/U6.U5 tri-snRNP-associated protein 1-like	3395	1834	0.54	3.55284e-06	down
ENSSSAG00000009105	fbxo21	F-box only protein 21-like	3395	83	0.025	3.16266e-179	down
ENSSSAG00000004590		poly(U)-specific endoribonuclease-C-like	3393	10	0.003	1.60343e-187	down
ENSSSAG00000066490	Chmp2a	charged multivesicular body protein 2a	3384	3296	0.974	0.790796	no
ENSSSAG00000008220	TXN4A	thioredoxin-like protein 4A	3382	991	0.293	1.25443e-14	down
ENSSSAG00000071609		uncharacterized LOC106611247	3381	1356	0.401	4.06154e-22	down
ENSSSAG00000044959	letmd1	LETM1 domain-containing protein 1-like	3379	699	0.207	2.95979e-37	down
ENSSSAG00000039142	selenot1a	selenoprotein T, 1a	3374	1144	0.339	2.3717e-13	down
ENSSSAG00000077186	celf1	CUGBP Elav-like family member 1	3367	460	0.137	1.30648e-138	down
ENSSSAG00000007565	sbf1	myotubularin-related protein 5-like	3366	682	0.202	5.92722e-90	down
ENSSSAG00000005016		leukocyte receptor cluster member 9-like	3366	337	0.1	6.2029e-129	down
ENSSSAG00000003722	GSTP1	glutathione S-transferase P	3362	14078	4.187	1.77083e-57	up
ENSSSAG00000068573	ccnl1a	cyclin-L1-like	3360	749	0.223	5.58445e-64	down
ENSSSAG00000026076	rpl28	ribosomal protein L28	3355	8334	2.484	1.0116e-08	up
ENSSSAG00000015774	rabl6	RAB, member RAS oncogene family like 6	3354	1429	0.426	2.47304e-15	down
ENSSSAG00000064343	patl1	protein PAT1 homolog 1-like	3354	406	0.121	1.93299e-68	down
ENSSSAG00000043056	PPM1K	protein phosphatase 1K, mitochondrial-like	3353	281	0.084	1.1089e-104	down
ENSSSAG00000068418	set	SET protein	3352	8565	2.555	1.416e-29	up
ENSSSAG00000040392	rnf113a	RING finger protein 113A-like	3351	314	0.094	4.13655e-93	down
ENSSSAG00000006941	PRDX1	peroxiredoxin-1-like	3351	271	0.081	3.90465e-42	down
ENSSSAG00000036077		ELL-associated factor 1-like	3347	240	0.072	2.03411e-96	down
ENSSSAG00000076826	slc27a6	solute carrier family 27 member 6	3343	98	0.029	1.41094e-181	down
ENSSSAG00000063958	psd12	26S proteasome non-ATPase regulatory subunit 12	3340	3186	0.954	0.491204	no
ENSSSAG00000070941	gabpa	GA-binding protein alpha chain-like	3338	145	0.043	3.0888e-215	down
ENSSSAG00000081388	BCL2L1	bcl-2-like protein 1	3338	93	0.028	5.77182e-145	down
ENSSSAG00000076698	eif3m	eukaryotic translation initiation factor 3 subunit M	3337	1907	0.572	0.0032331	down
ENSSSAG00000064871		ETS-related transcription factor Elf-2-like	3336	771	0.231	1.32645e-32	down
ENSSSAG00000044222	elocb	elongin C	3330	3223	0.968	0.795284	no
ENSSSAG00000077154	dazap2	DAZ-associated protein 2-like	3330	487	0.146	6.75859e-77	down
ENSSSAG00000009467	RS13	40S ribosomal protein S13-like	3327	1088	0.327	2.73696e-07	down
ENSSSAG00000046041	STAG2	cohesin subunit SA-2-like	3325	1506	0.453	5.19481e-10	down
ENSSSAG00000071249	gkap1	G kinase anchoring protein 1	3324	407	0.123	3.4885e-108	down
ENSSSAG00000044247	apaf1	apoptotic protease-activating factor 1-like	3322	316	0.095	1.46912e-108	down
ENSSSAG00000003081	man2b1	lysosomal alpha-mannosidase	3320	767	0.231	2.89108e-29	down
ENSSSAG00000081727	pak3	Serine/threonine-protein kinase PAK 3	3320	552	0.167	3.84235e-80	down
ENSSSAG00000056485	RS21	40S ribosomal protein S21	3319	1992	0.6	0.0226795	down
ENSSSAG00000069776	CPNS1	Salmo salar calpain small subunit 1-like (LOC106580759), mRNA.	3318	6419	1.935	4.86384e-07	up
ENSSSAG00000041331	ubr4	ubiquitin protein ligase E3 component n-recognin 4	3315	1783	0.538	5.47889e-07	down
ENSSSAG00000079198	znf292b	zinc finger protein 292-like	3315	355	0.107	4.32923e-38	down
ENSSSAG00000077671	baz1a	bromodomain adjacent to zinc finger domain protein 1A-like	3314	717	0.216	1.13075e-138	down
ENSSSAG00000074290	vcp	transitional endoplasmic reticulum ATPase	3311	8082	2.441	1.09348e-12	up
ENSSSAG00000007268	mlx	max-like protein X	3306	287	0.087	6.69024e-162	down
ENSSSAG00000008571		rab11 family-interacting protein 1-like	3306	22	0.006	6.47925e-99	down
ENSSSAG00000073366		ubiquitin-conjugating enzyme E2 L3-like	3305	5215	1.578	2.12679e-05	up
ENSSSAG00000067746	igf2r	cation-independent mannose-6-phosphate receptor-like	3303	406	0.123	4.94389e-103	down
ENSSSAG00000063858	stip1	stress-induced-phosphoprotein 1-like	3298	9227	2.798	1.45097e-15	up
ENSSSAG00000010832	GHITM	growth hormone-inducible transmembrane protein-like	3293	150	0.046	6.9359e-73	down
ENSSSAG00000079901	BNIP3	BCL2 interacting protein 3	3292	615	0.187	1.3619e-37	down
ENSSSAG00000062977	nrbp2b	nuclear receptor-binding protein 2-like	3288	85	0.026	2.31075e-112	down
ENSSSAG00000057336	nagpa	N-acetylglucosamine-1-phosphodiester alpha-N-acetylglucosaminidase-like	3286	1448	0.441	1.30715e-07	down
ENSSSAG00000079631	cactin	cactin-like	3286	533	0.162	1.15303e-62	down
ENSSSAG00000044999		terminal uridylyltransferase 7	3284	840	0.256	2.54688e-50	down
ENSSSAG00000071400	gemin8	gem (nuclear organelle) associated protein 8	3282	99	0.03	7.21696e-112	down
ENSSSAG00000079488	usp9	probable ubiquitin carboxyl-terminal hydrolase FAF-X	3279	1178	0.36	3.7189e-27	down
ENSSSAG00000041398	tbc1d17	TBC1 domain family member 17-like	3278	720	0.22	1.30278e-39	down
ENSSSAG00000073376	arfrp1	ADP ribosylation factor related protein 1	3277	567	0.173	1.60973e-45	down
ENSSSAG00000041821			3277	172	0.052	1.24675e-07	down
ENSSSAG00000054004	optn	optineurin	3275	1900	0.581	1.63708e-10	down
ENSSSAG00000070305	HMGB1	high mobility group-T protein-like	3270	1082	0.331	5.53462e-59	down
ENSSSAG00000040569	lrp10	low-density lipoprotein receptor-related protein 10-like	3269	1254	0.384	4.648e-32	down
ENSSSAG00000044736	cpox	oxygen-dependent coproporphyrinogen-III oxidase, mitochondrial-like	3266	137	0.042	7.34891e-108	down
ENSSSAG00000066854	hectd1	E3 ubiquitin-protein ligase HECTD1	3260	422	0.13	1.92306e-50	down
ENSSSAG00000015419	ube2g1a	ubiquitin-conjugating enzyme E2 G1-like	3258	423	0.13	2.36525e-60	down
ENSSSAG00000050825	ibtk	inhibitor of Bruton tyrosine kinase-like	3254	249	0.077	1.14758e-123	down
ENSSSAG00000042062	SYAP1	synapse-associated protein 1-like	3249	843	0.259	3.06107e-20	down
ENSSSAG00000061175			3247	437	0.135	7.32369e-57	down
ENSSSAG00000059966	bmpr2a	bone morphogenetic protein receptor type-2-like	3246	2561	0.789	0.138821	no
ENSSSAG00000075655	smarca1	SWI/SNF-related matrix-associated actin-dependent regulator of chromatin subfamily A member 5-like	3244	1457	0.449	1.71842e-13	down
ENSSSAG00000061118	ITM2C	integral membrane protein 2C-like	3242	335	0.104	1.60887e-72	down
ENSSSAG00000080419	QCR10	cytochrome b-c1 complex subunit 10	3239	1641	0.506	6.45703e-11	down
ENSSSAG00000081721	CUL5	cullin-5-like	3239	670	0.206	1.00151e-55	down
ENSSSAG00000006729	BT3L4	transcription factor BTF3 homolog 4	3235	679	0.21	5.64972e-94	down
ENSSSAG00000070356	HNRPK	heterogeneous nuclear ribonucleoprotein K	3234	1667	0.516	8.49505e-07	down
ENSSSAG00000069669	ttc3	E3 ubiquitin-protein ligase TTC3-like	3234	1044	0.322	1.54325e-35	down
ENSSSAG00000052796	arl8bb	ADP-ribosylation factor-like protein 8B	3231	1682	0.52	1.41408e-05	down
ENSSSAG00000001537	PPP4C	serine/threonine-protein phosphatase 4 catalytic subunit B	3229	3053	0.945	0.602769	no
ENSSSAG00000046606	tmeda	Transmembrane emp24 domain-containing protein 10	3227	5618	1.741	5.59624e-12	up
ENSSSAG00000008600	leng8	leukocyte receptor cluster member 8 homolog	3224	550	0.17	3.28674e-46	down
ENSSSAG00000004837	man2b2	mannosidase alpha class 2B member 2	3219	1872	0.582	0.00130372	down
ENSSSAG00000070027	ginm1	si:dkey-15j16.2-like	3208	1427	0.444	5.52702e-11	down
ENSSSAG00000010190	ddx61	probable ATP-dependent RNA helicase ddx6	3208	975	0.304	2.12646e-39	down
ENSSSAG00000045872	vhl	von Hippel-Lindau tumor suppressor	3207	1415	0.441	3.5914e-15	down
ENSSSAG00000068515	dcaf6	DDB1- and CUL4-associated factor 6-like	3204	143	0.045	7.95969e-179	down
ENSSSAG00000071996	ciao2b	mitotic spindle-associated MMXD complex subunit MIP18-like	3202	2560	0.8	0.0396123	no
ENSSSAG00000008190	exosc1	exosome component 1	3191	1998	0.626	8.30748e-06	down
ENSSSAG00000059225	CUL9	cullin-9-like	3188	1582	0.497	8.06363e-08	down
ENSSSAG00000042252	znf711	zinc finger protein 711-like	3187	839	0.263	2.56113e-43	down
ENSSSAG00000057942	psmd8	proteasome 26S subunit, non-ATPase 8	3180	5351	1.683	1.36147e-06	up
ENSSSAG00000039293	tpmt	Probable thiopurine S-methyltransferase	3179	306	0.096	6.98947e-210	down
ENSSSAG00000054138	enpp5	ectonucleotide pyrophosphatase/phosphodiesterase family member 5	3179	120	0.038	4.73435e-65	down
ENSSSAG00000044288	rnf115	E3 ubiquitin-protein ligase RNF115-like	3177	455	0.143	1.49176e-75	down
ENSSSAG00000044070	PM14	splicing factor 3B subunit 6	3174	1143	0.36	4.46541e-16	down
ENSSSAG00000023545		apoptotic chromatin condensation inducer 1	3172	1452	0.457	0.00228231	down
ENSSSAG00000073020	plcf	1-acyl-sn-glycerol-3-phosphate acyltransferase zeta	3172	587	0.185	1.15025e-122	down
ENSSSAG00000054457	rbm5	RNA-binding protein 5-B	3167	1765	0.557	1.39474e-08	down
ENSSSAG00000081427	coq10b	coenzyme Q-binding protein COQ10 homolog B, mitochondrial-like	3167	447	0.141	3.74027e-75	down
ENSSSAG00000056438	nt5c3	5'-nucleotidase, cytosolic III	3161	978	0.31	1.31687e-16	down
ENSSSAG00000005645	ube2v1	ubiquitin-conjugating enzyme E2 variant 1	3156	2684	0.851	0.156324	no
ENSSSAG00000078999	NR3C1	glucocorticoid receptor	3152	1061	0.336	4.26213e-19	down
ENSSSAG00000080417	bnip3la	BCL2/adenovirus E1B 19 kDa protein-interacting protein 3-like	3151	146	0.047	1.34527e-150	down
ENSSSAG00000059594	rpl27a	ribosomal protein L27a	3146	5671	1.802	0.0374712	no
ENSSSAG00000042683	abcg2	ATP binding cassette subfamily G member 2 (Junior blood group)	3142	208	0.066	1.01891e-111	down
ENSSSAG00000081347	ulk1b	serine/threonine-protein kinase ULK1-like	3139	356	0.113	3.87595e-72	down
ENSSSAG00000073417	csn4	COP9 signalosome complex subunit 4	3137	768	0.245	3.31219e-33	down
ENSSSAG00000049818	SCMC1	solute carrier family 25 member 24	3136	2454	0.782	0.0338739	down
ENSSSAG00000002849	dnjc7	DnaJ homolog subfamily C member 7	3134	1162	0.37	7.7111e-55	down
ENSSSAG00000010079	sik3	serine/threonine-protein kinase SIK3 homolog	3131	496	0.159	2.76636e-129	down
ENSSSAG00000006445	atg16l1	autophagy related 16 like 1	3130	458	0.147	2.47995e-117	down
ENSSSAG00000066306	pnisr	arginine/serine-rich protein PNISR-like	3127	356	0.114	3.06873e-60	down
ENSSSAG00000079645		ubiquitin-conjugating enzyme E2 R1-like	3126	230	0.074	1.05235e-92	down
ENSSSAG00000001971		eukaryotic peptide chain release factor subunit 1	3124	5800	1.857	2.13648e-05	up
ENSSSAG00000008306	acin1b	apoptotic chromatin condensation inducer in the nucleus-like	3124	2639	0.845	0.038922	no
ENSSSAG00000063366	spout1	SPOUT domain containing methyltransferase 1	3124	589	0.189	7.43969e-114	down
ENSSSAG00000079730	ppap2b	phospholipid phosphatase 3	3123	135	0.043	5.59421e-79	down
ENSSSAG00000040136	ROAA	heterogeneous nuclear ribonucleoprotein A/B-like	3118	18044	5.787	2.46098e-109	up
ENSSSAG00000057832			3116	2679	0.86	0.338792	no
ENSSSAG00000055476	rheb	ras homolog enriched in brain	3116	2031	0.652	0.000461501	down
ENSSSAG00000069004	K0174	IST1 homolog	3111	1749	0.562	4.54699e-09	down
ENSSSAG00000000860	arc1a	Salmo salar Actin-related protein 2/3 complex subunit 1A (arc1a), mRNA.	3110	7689	2.473	1.76597e-23	up
ENSSSAG00000056400	tnip1	TNFAIP3-interacting protein 1-like	3110	4067	1.308	0.00697482	up
ENSSSAG00000065955	cata	Catalase	3107	664	0.214	5.84184e-37	down
ENSSSAG00000038397	ndufb9	NADH:ubiquinone oxidoreductase subunit B9	3106	2281	0.734	9.22931e-07	down
ENSSSAG00000031772	ppp1r16b	protein FAM210A-like	3104	357	0.115	1.32053e-161	down
ENSSSAG00000015122	fundc2	fun14 domain containing 2	3102	5485	1.768	0.00421919	up
ENSSSAG00000055922	yipf3	protein YIPF3-like	3101	313	0.101	5.96794e-85	down
ENSSSAG00000071550	pgm5	COBW domain containing 1	3100	776	0.25	1.86152e-42	down
ENSSSAG00000038866	rufy1	RUN and FYVE domain-containing protein 1-like	3098	714	0.231	5.46486e-72	down
ENSSSAG00000006655	hectd3	HECT domain E3 ubiquitin protein ligase 3	3089	756	0.245	7.04864e-63	down
ENSSSAG00000042300	TYB12	thymosin beta-12	3080	116896	37.966	8.69675e-185	up
ENSSSAG00000047433		casein kinase I isoform alpha	3078	6959	2.261	2.48076e-20	up
ENSSSAG00000065988	ccni	cyclin-I-like	3076	996	0.324	6.60457e-16	down
ENSSSAG00000073642	olah	oleoyl-ACP hydrolase	3075	6916	2.25	1.01824e-21	up
ENSSSAG00000063884	slbp	stem-loop binding protein	3074	1972	0.642	0.00157841	down
ENSSSAG00000006388	crebbpa	CREB-binding protein-like	3074	663	0.216	6.56795e-80	down
ENSSSAG00000006596	mtmr14	myotubularin related protein 14	3073	244	0.079	1.1114e-175	down
ENSSSAG00000063834	hs90a	Heat shock protein HSP 90-alpha	3072	8110	2.641	2.55954e-08	up
ENSSSAG00000041496	si:dkey-177p2.6	SERTA domain-containing protein 2-like	3070	431	0.14	3.16442e-43	down
ENSSSAG00000067021	si:dkey-51e6.1	14 kDa phosphohistidine phosphatase-like	3070	36	0.012	1.73306e-237	down
ENSSSAG00000067092	ciao2a	cytosolic iron-sulfur assembly component 2A	3069	442	0.144	9.45208e-42	down
ENSSSAG00000006909	cryzl1	quinone oxidoreductase-like protein 1	3067	186	0.061	1.75577e-129	down
ENSSSAG00000057028	aplp1	amyloid-like protein 1	3066	1926	0.628	0.0180385	down
ENSSSAG00000005830	cdc5l	cell division cycle 5-like protein	3062	1244	0.407	9.14094e-27	down
ENSSSAG00000056324	ube3c	ubiquitin-protein ligase E3C-like	3052	1715	0.562	1.04016e-10	down
ENSSSAG00000055786	LITAF	lipopolysaccharide-induced tumor necrosis factor-alpha factor homolog	3052	900	0.295	5.89048e-35	down
ENSSSAG00000065050	slc48a1a	heme transporter hrg1-B-like	3052	587	0.192	9.07462e-52	down
ENSSSAG00000067506	ino80da	INO80 complex subunit D-like	3052	206	0.067	1.33844e-77	down
ENSSSAG00000005164	ece2b	endothelin-converting enzyme 2-like	3050	1216	0.399	5.4425e-19	down
ENSSSAG00000010103	sod1	superoxide dismutase 1, soluble	3047	3915	1.285	0.244565	no
ENSSSAG00000057240	CD83	CD83 antigen	3043	707	0.232	5.06553e-09	down
ENSSSAG00000003536	ALYREF	THO complex subunit 4-like	3042	3969	1.305	0.012042	up
ENSSSAG00000002699	EF2	elongation factor 2-like	3041	11859	3.9	1.2242e-09	up
ENSSSAG00000044259	smarcc1b	SWI/SNF complex subunit SMARCC1-like	3040	1833	0.604	5.58897e-05	down
ENSSSAG00000071261	ZHANG	CREB/ATF bZIP transcription factor-like	3039	767	0.252	1.02238e-30	down
ENSSSAG00000047041	kdm4b	lysine-specific demethylase 4B-like	3038	204	0.067	1.47598e-188	down
ENSSSAG00000009455	ppp1r15b	protein phosphatase 1 regulatory subunit 15A-like	3034	146	0.048	5.36809e-181	down
ENSSSAG00000063233	tm9sf4	transmembrane 9 superfamily member 4	3033	4907	1.617	1.67361e-07	up
ENSSSAG00000078868	pptc7	protein phosphatase targeting COQ7	3033	538	0.177	1.84072e-45	down
ENSSSAG00000000986	crtac1a	cartilage acidic protein 1-like	3033	151	0.05	1.65317e-36	down
ENSSSAG00000067344	HSP70	Heat shock cognate 71 kDa protein	3028	7620	2.517	1.34902e-05	up
ENSSSAG00000073747	thoc2	THO complex subunit 2-like	3026	1688	0.557	1.62892e-10	down
ENSSSAG00000007613	slc44a2	choline transporter-like protein 2	3026	1686	0.557	2.12218e-07	down
ENSSSAG00000004196	copz2	coatomer subunit zeta-1-like	3024	2242	0.741	0.00599473	down
ENSSSAG00000017429	serbp1a	plasminogen activator inhibitor 1 RNA-binding protein-like	3023	2089	0.691	0.00242035	down
ENSSSAG00000001928	ccdc6a	coiled-coil domain-containing protein 6	3022	1372	0.454	1.29222e-22	down
ENSSSAG00000043329	rufy3	RUN and FYVE domain containing 3	3022	372	0.123	2.48994e-84	down
ENSSSAG00000004683		zinc finger protein 333-like	3021	525	0.174	5.88299e-40	down
ENSSSAG00000042694	ubr2	E3 ubiquitin-protein ligase UBR2-like	3016	1188	0.394	6.75778e-27	down
ENSSSAG00000070103	pcmt	protein-L-isoaspartate(D-aspartate) O-methyltransferase	3016	99	0.033	1.99858e-92	down
ENSSSAG00000001212		probable ATP-dependent RNA helicase DDX17	3011	298	0.099	1.07728e-62	down
ENSSSAG00000050777	t4s5	Transmembrane 4 L6 family member 5	3010	1967	0.654	0.0429608	no
ENSSSAG00000067732	rbm25b	RNA-binding protein 25-like	3008	535	0.178	8.48713e-67	down
ENSSSAG00000039821	mospd1	motile sperm domain containing 1	3007	475	0.158	1.49149e-72	down
ENSSSAG00000022042	rab5c	ras-related protein Rab-5C-like	3006	1668	0.555	2.86678e-07	down
ENSSSAG00000071060			3005	53	0.017	6.95012e-93	down
ENSSSAG00000080288	rtf2	protein RTF2 homolog	3004	1233	0.41	9.68715e-13	down
ENSSSAG00000075259	vps33a	VPS33A core subunit of CORVET and HOPS complexes	3002	211	0.07	5.222e-90	down
ENSSSAG00000015929		E3 ubiquitin-protein ligase TRIM39-like	3002	27	0.009	5.47075e-201	down
ENSSSAG00000045635	vdac3	voltage-dependent anion channel 3	2995	3594	1.2	0.101557	no
ENSSSAG00000050182		small ubiquitin-related modifier 1	2995	702	0.234	5.21723e-15	down
ENSSSAG00000074051	ap3d1	AP-3 complex subunit delta-1-like	2994	1663	0.555	1.51291e-12	down
ENSSSAG00000063988	nfkbiab	NF-kappa-B inhibitor alpha-like	2992	488	0.163	2.14415e-54	down
ENSSSAG00000044843	tnfrsf21	tumor necrosis factor receptor superfamily member 21-like	2991	160	0.054	7.83574e-77	down
ENSSSAG00000076601	elmsan1	mitotic deacetylase associated SANT domain protein	2984	559	0.187	1.37432e-53	down
ENSSSAG00000003022	bnip3lb	BCL2/adenovirus E1B 19 kDa protein-interacting protein 3-like	2983	267	0.09	2.92603e-113	down
ENSSSAG00000065648	blvra	biliverdin reductase A-like	2983	152	0.051	5.65341e-80	down
ENSSSAG00000049754	TMEM38B	trimeric intracellular cation channel type B-like	2983	71	0.024	4.24783e-133	down
ENSSSAG00000053681	mef2aa	myocyte-specific enhancer factor 2A-like	2980	1719	0.576	0.000562476	down
ENSSSAG00000081309	C560	succinate dehydrogenase cytochrome b560 subunit, mitochondrial-like	2980	613	0.206	4.95836e-52	down
ENSSSAG00000041313	micu1	mitochondrial calcium uptake 1	2979	678	0.228	3.15791e-21	down
ENSSSAG00000040783		dnaJ homolog subfamily B member 6-like	2978	95	0.032	3.67025e-186	down
ENSSSAG00000071359	PLCHB	glycerol-3-phosphate acyltransferase 3	2977	551	0.185	3.99483e-62	down
ENSSSAG00000080307	RALB	ras-related protein Ral-B	2968	2317	0.781	0.0241181	down
ENSSSAG00000078462	kmt2ba	histone-lysine N-methyltransferase 2B-like	2968	77	0.026	0	down
ENSSSAG00000074558	ginm1	glycoprotein integral membrane protein 1-like	2966	2019	0.68	8.20607e-06	down
ENSSSAG00000080678	polr2a	DNA-directed RNA polymerase II subunit RPB1	2961	1168	0.394	4.06595e-23	down
ENSSSAG00000074551	lin54	protein lin-54 homolog	2961	926	0.312	1.33811e-31	down
ENSSSAG00000063213		uncharacterized LOC106581548	2960	354	0.12	2.36929e-70	down
ENSSSAG00000061089	si:dkeyp-87e7.4	si:dkeyp-87e7.4	2958	227	0.077	4.67643e-125	down
ENSSSAG00000069718	vps26c	VPS26 endosomal protein sorting factor C	2956	368	0.125	5.11463e-150	down
ENSSSAG00000068728	aglb	glycogen debranching enzyme-like	2953	305	0.104	2.82584e-138	down
ENSSSAG00000073319	zfr2	zinc finger RNA-binding protein-like	2952	440	0.149	7.35954e-54	down
ENSSSAG00000002762		uncharacterized LOC106601577	2949	815	0.276	3.09329e-24	down
ENSSSAG00000056414	BR44L	mitochondrial pyruvate carrier 1-like	2947	1934	0.656	9.84017e-05	down
ENSSSAG00000054245	adipor1a	adiponectin receptor protein 1-like	2947	612	0.208	1.42255e-40	down
ENSSSAG00000000371		proline-rich protein 14-like	2943	609	0.207	7.97838e-46	down
ENSSSAG00000002853	tiar	Nucleolysin TIAR	2938	1217	0.414	2.86276e-09	down
ENSSSAG00000011209			2930	151	0.051	1.69463e-111	down
ENSSSAG00000064740	ubl1	Ubiquitin-like protein 1	2929	741	0.253	0.00219229	down
ENSSSAG00000046580	s2540	Solute carrier family 25 member 40	2928	285	0.097	5.72321e-88	down
ENSSSAG00000075473	zcchc8	zinc finger CCHC domain-containing protein 8-like	2927	984	0.336	2.10049e-11	down
ENSSSAG00000051042	nxf1	nuclear RNA export factor 1	2927	850	0.291	9.68181e-70	down
ENSSSAG00000001376	CALM	calmodulin	2924	19505	6.671	1.66653e-76	up
ENSSSAG00000007410	pds5b	sister chromatid cohesion protein PDS5 homolog B-like	2920	600	0.206	3.37545e-51	down
ENSSSAG00000078299	mfsd12a	major facilitator superfamily domain-containing protein 12-like	2917	70	0.024	1.14911e-176	down
ENSSSAG00000080386		serine/threonine-protein phosphatase 2A 55 kDa regulatory subunit B alpha isoform	2913	605	0.207	1.99824e-38	down
ENSSSAG00000052810	DLRB2	dynein light chain roadblock-type 1	2909	10357	3.56	3.88553e-54	up
ENSSSAG00000054016	4EBP2	eukaryotic translation initiation factor 4E binding protein 2	2906	2053	0.706	0.000162486	down
ENSSSAG00000053792	hspd1	60 kDa heat shock protein, mitochondrial	2904	1232	0.425	1.09294e-07	down
ENSSSAG00000047183	phf3	PHD finger protein 3-like	2904	681	0.235	4.15936e-72	down
ENSSSAG00000059009	bccip	BRCA2 and CDKN1A interacting protein	2901	2970	1.024	0.911276	no
ENSSSAG00000058608	slc38a10	solute carrier family 38 member 10	2900	2816	0.971	0.724363	no
ENSSSAG00000005352	tap1	transporter 1, ATP binding cassette subfamily B member	2899	971	0.335	1.86648e-19	down
ENSSSAG00000070334	ZPR1	zinc finger protein ZPR1	2898	453	0.156	2.26059e-33	down
ENSSSAG00000041353	fubp1	far upstream element binding protein 1	2897	1265	0.437	2.65773e-11	down
ENSSSAG00000078368	TPC6B	trafficking protein particle complex subunit 6B-like	2897	956	0.33	9.75692e-21	down
ENSSSAG00000044665	h3f3a	histone H3.3	2896	987	0.341	2.33225e-14	down
ENSSSAG00000068085	RAB1A	ras-related protein ORAB-1	2894	1511	0.522	5.37955e-09	down
ENSSSAG00000009268	grk4	G protein-coupled receptor kinase 6-like	2893	39	0.013	6.92244e-193	down
ENSSSAG00000000346	cd2b2	CD2 antigen cytoplasmic tail-binding protein 2	2892	975	0.337	1.89941e-16	down
ENSSSAG00000002121	abce1	ATP-binding cassette, sub-family E (OABP), member 1	2886	1937	0.671	0.00086996	down
ENSSSAG00000073119	trdmt1	tRNA aspartic acid methyltransferase 1	2884	298	0.103	1.47308e-86	down
ENSSSAG00000039558	ube2j1	ubiquitin conjugating enzyme E2 J1	2883	847	0.294	1.42886e-34	down
ENSSSAG00000008140	u2af2	U2 small nuclear RNA auxiliary factor 2	2882	1970	0.683	9.6295e-06	down
ENSSSAG00000077647	pip4k2ca	phosphatidylinositol 5-phosphate 4-kinase type-2 gamma	2882	549	0.19	3.76209e-70	down
ENSSSAG00000072486	c2cd3	C2 domain containing 3 centriole elongation regulator	2881	248	0.086	3.04044e-130	down
ENSSSAG00000042870	srsf4	serine/arginine-rich splicing factor 4-like	2879	5134	1.783	7.19768e-06	up
ENSSSAG00000037228	brdt	bromodomain testis associated	2875	178	0.062	9.3406e-174	down
ENSSSAG00000040727	necap2	adaptin ear-binding coat-associated protein 2-like	2874	373	0.13	2.77397e-89	down
ENSSSAG00000005846	dnase2	deoxyribonuclease-2-alpha-like	2872	53	0.018	1.16009e-132	down
ENSSSAG00000004766	chmp4bb	charged multivesicular body protein 4b-like	2870	911	0.317	1.14213e-36	down
ENSSSAG00000067840	kansl3	KAT8 regulatory NSL complex subunit 3-like	2870	379	0.132	1.04925e-71	down
ENSSSAG00000043017	RNF213	E3 ubiquitin-protein ligase RNF213-like	2868	577	0.201	1.27254e-33	down
ENSSSAG00000061290	phf20b	PHD finger protein 20-like	2865	603	0.211	1.88934e-40	down
ENSSSAG00000071295	rb1cc1	RB1-inducible coiled-coil protein 1-like	2864	1726	0.603	4.44936e-10	down
ENSSSAG00000056596			2863	76	0.026	2.26996e-65	down
ENSSSAG00000002007	usp45	ubiquitin carboxyl-terminal hydrolase 45-like	2862	268	0.094	7.93324e-184	down
ENSSSAG00000039806	gnb2l1	guanine nucleotide-binding protein subunit beta-2-like 1	2861	24722	8.64	7.80355e-57	up
ENSSSAG00000057277		HMG box-containing protein 1-like	2860	365	0.128	1.66327e-52	down
ENSSSAG00000003601	maco1b	macoilin-2-like	2859	99	0.035	2.19241e-205	down
ENSSSAG00000069748	nsa2	NSA2 ribosome biogenesis factor	2856	1861	0.652	0.0243661	down
ENSSSAG00000046681	cdc27	cell division cycle 27	2855	407	0.143	5.72172e-95	down
ENSSSAG00000044590	MTCH1	mitochondrial carrier homolog 1-like	2854	71	0.025	8.05372e-165	down
ENSSSAG00000065967	usp24	ubiquitin carboxyl-terminal hydrolase 24-like	2852	1110	0.389	2.47495e-17	down
ENSSSAG00000004786	cdc37	hsp90 co-chaperone Cdc37-like	2849	2168	0.761	0.0855885	no
ENSSSAG00000003540	arhgef1	Rho guanine nucleotide exchange factor 1	2848	1993	0.7	3.85434e-06	down
ENSSSAG00000068368	mindy1	protein FAM63A-like	2848	427	0.15	7.73165e-96	down
ENSSSAG00000000080	rtf1	RTF1 homolog, Paf1/RNA polymerase II complex component	2844	704	0.247	1.11006e-46	down
ENSSSAG00000068814	ddrgk1	DDRGK domain containing 1	2842	686	0.241	1.97379e-40	down
ENSSSAG00000002809	si:ch211-233a24.2	uncharacterized protein KIAA1109-like	2840	343	0.121	6.70383e-101	down
ENSSSAG00000078764	VATG1	V-type proton ATPase subunit G 1-like	2837	1505	0.53	5.92478e-07	down
ENSSSAG00000005340	phf23b	PHD finger protein 23B-like	2837	1187	0.418	2.80728e-17	down
ENSSSAG00000064091	borcs5	loss of heterozygosity 12 chromosomal region 1 protein homolog	2837	461	0.163	1.29997e-76	down
ENSSSAG00000073308	rs15	40S ribosomal protein S15	2836	2315	0.817	0.392984	no
ENSSSAG00000054579	map1lc3b	microtubule-associated proteins 1A/1B light chain 3B	2834	1589	0.561	1.06457e-07	down
ENSSSAG00000070750	LEG9	galectin-9B-like	2833	3985	1.407	0.0127158	up
ENSSSAG00000042478	ankrd13a	ankyrin repeat domain 13A	2833	601	0.212	3.47454e-93	down
ENSSSAG00000074564	mcp	C4b-binding protein alpha chain-like	2832	7210	2.546	8.23572e-11	up
ENSSSAG00000074426	oxsr1a	serine/threonine-protein kinase OSR1-like	2832	1501	0.53	1.5051e-33	down
ENSSSAG00000007486	hs1bp3	HCLS1 binding protein 3	2832	458	0.162	1.3064e-65	down
ENSSSAG00000000712	prmt1	protein arginine methyltransferase 1	2831	8391	2.964	2.98623e-32	up
ENSSSAG00000057835	chrc1	Chromatin accessibility complex protein 1	2830	265	0.093	1.07254e-51	down
ENSSSAG00000072241	srek1	splicing regulatory glutamic acid and lysine rich protein 1	2826	616	0.218	1.67892e-35	down
ENSSSAG00000044477	ccn2b	connective tissue growth factor-like	2826	198	0.071	6.38756e-90	down
ENSSSAG00000078247	serpine2	serine (or cysteine) proteinase inhibitor clade E, nexin, plasminogen activator inhibitor type 1-like	2825	102	0.036	1.24211e-140	down
ENSSSAG00000079304	cssa15h6orf106	inflammation and lipid regulator with UBA-like and NBR1-like domains	2821	314	0.111	1.85586e-121	down
ENSSSAG00000053644	rnf10	ring finger protein 10	2819	1520	0.539	9.95451e-08	down
ENSSSAG00000048667	katnbl1	KATNB1-like protein 1	2819	433	0.154	1.07174e-48	down
ENSSSAG00000064276	tsc1b	hamartin	2816	394	0.14	1.05378e-117	down
ENSSSAG00000009617		acyl-coenzyme A thioesterase 1-like	2816	326	0.115	6.36953e-68	down
ENSSSAG00000072465	psmd11b	26S proteasome non-ATPase regulatory subunit 11B	2815	4144	1.472	4.1329e-09	up
ENSSSAG00000072629	usp9	probable ubiquitin carboxyl-terminal hydrolase FAF-X	2813	590	0.21	1.04e-59	down
ENSSSAG00000078906	wdr41	WD repeat domain 41	2813	184	0.065	1.68364e-226	down
ENSSSAG00000069548	ATF3	cyclic AMP-dependent transcription factor ATF-3-like	2811	1095	0.39	5.64373e-14	down
ENSSSAG00000064369	metB	metallothionein B	2810	201	0.072	7.34404e-147	down
ENSSSAG00000073279	lyst	lysosomal-trafficking regulator-like	2810	104	0.037	3.86701e-97	down
ENSSSAG00000039297	TCTA	T-cell leukemia translocation-altered gene protein homolog	2809	502	0.179	3.84905e-72	down
ENSSSAG00000046603	atp5l	ATP synthase subunit g, mitochondrial-like	2803	5972	2.131	3.35368e-13	up
ENSSSAG00000041808	cssa04h17orf85	nuclear cap binding subunit 3	2803	1771	0.632	2.56421e-05	down
ENSSSAG00000076347	cyb5b	cytochrome b5-like	2802	8654	3.089	5.79813e-12	up
ENSSSAG00000046077	itm2ba	integral membrane protein 2B-like	2798	1249	0.446	2.87494e-14	down
ENSSSAG00000079023	vcpip1	deubiquitinating protein VCIP135-like	2795	408	0.146	6.55281e-69	down
ENSSSAG00000071637	snap29	synaptosome associated protein 29	2791	958	0.344	2.66547e-45	down
ENSSSAG00000006642	safb	scaffold attachment factor B2-like	2790	5224	1.872	2.4277e-06	up
ENSSSAG00000009118	celf1	CUGBP Elav-like family member 1	2790	765	0.274	5.67003e-59	down
ENSSSAG00000050088	pnn	pinin	2787	2010	0.721	2.19776e-05	down
ENSSSAG00000073160	ankrd11	ankyrin repeat domain-containing protein 11-like	2787	1020	0.366	3.13871e-15	down
ENSSSAG00000077345	yme1l1a	ATP-dependent zinc metalloprotease YME1L1-like	2787	726	0.26	1.34995e-11	down
ENSSSAG00000015511	ankfy1	rabankyrin-5-like	2783	1636	0.588	5.45215e-12	down
ENSSSAG00000005874	tmem135	transmembrane protein 135	2783	1017	0.365	1.71198e-16	down
ENSSSAG00000079794	cry5	cryptochrome-1-like	2782	158	0.057	1.08133e-104	down
ENSSSAG00000077709	psmd6	26S proteasome non-ATPase regulatory subunit 6-like	2780	4139	1.488	9.67407e-06	up
ENSSSAG00000008447	rs15a	40S ribosomal protein S15a	2778	7476	2.692	1.31083e-12	up
ENSSSAG00000046981	QPRT	nicotinate-nucleotide pyrophosphorylase	2777	189	0.068	2.98258e-30	down
ENSSSAG00000077867	spsy	Spermine synthase	2776	541	0.195	2.15915e-33	down
ENSSSAG00000072758	gpcpd1	glycerophosphocholine phosphodiesterase GPCPD1-like	2776	208	0.074	3.5442e-106	down
ENSSSAG00000077694	SRP54	signal recognition particle 54 kDa protein	2773	1397	0.503	4.96521e-08	down
ENSSSAG00000039272	ifrd2	interferon related developmental regulator 2	2773	911	0.328	1.74063e-21	down
ENSSSAG00000015001	ROAA	heterogeneous nuclear ribonucleoprotein A/B-like	2770	6802	2.456	5.29959e-18	up
ENSSSAG00000054392	smc5	structural maintenance of chromosomes 5	2768	570	0.206	5.57738e-67	down
ENSSSAG00000071482	tbcela	tubulin-specific chaperone cofactor E-like protein	2768	10	0.004	1.77297e-140	down
ENSSSAG00000045902	ranbp9	RAN binding protein 9	2766	671	0.242	4.47737e-39	down
ENSSSAG00000009670	max	protein max	2765	1208	0.437	5.78132e-14	down
ENSSSAG00000064318	ckap5	cytoskeleton-associated protein 5-like	2764	928	0.336	2.75359e-40	down
ENSSSAG00000077003	snx6	sorting nexin-6-like	2762	1292	0.468	1.08108e-06	down
ENSSSAG00000044315	fyco1a	FYVE and coiled-coil domain-containing protein 1-like	2762	894	0.324	1.97932e-38	down
ENSSSAG00000060240	ppp2r5a	serine/threonine-protein phosphatase 2A 56 kDa regulatory subunit alpha isoform-like	2761	1568	0.568	2.80068e-06	down
ENSSSAG00000003163		zinc-alpha-2-glycoprotein-like	2761	402	0.145	1.02434e-25	down
ENSSSAG00000078194		poly(ADP-ribose) glycohydrolase-like	2760	2415	0.875	0.231988	no
ENSSSAG00000017241	gspt1	G1 to S phase transition 1	2760	1286	0.466	1.98389e-18	down
ENSSSAG00000035232	mbd1b	uncharacterized LOC106565762	2759	940	0.341	2.4394e-28	down
ENSSSAG00000015451	riok3	RIO kinase 3 (yeast)	2752	1866	0.678	0.0033536	down
ENSSSAG00000000051		transcription factor SPT20 homolog	2751	2427	0.882	0.38074	no
ENSSSAG00000067369		solute carrier organic anion transporter family member 5A1-like	2750	192	0.07	3.37085e-141	down
ENSSSAG00000066687	fnbp4	formin-binding protein 4-like	2749	1193	0.435	9.23961e-23	down
ENSSSAG00000041934	PRAF3	PRA1 family protein 3-like	2742	1659	0.605	3.42973e-07	down
ENSSSAG00000033130	snf8	SNF8, ESCRT-II complex subunit, homolog (S. cerevisiae)	2742	506	0.184	2.78256e-09	down
ENSSSAG00000050847	kansl1b	KAT8 regulatory NSL complex subunit 1-like	2741	497	0.181	1.14885e-156	down
ENSSSAG00000006149	ess2	protein DGCR14-like	2741	465	0.169	4.12334e-42	down
ENSSSAG00000066173	alg3	ALG3 alpha-1,3- mannosyltransferase	2740	501	0.183	8.50972e-42	down
ENSSSAG00000042151	tuba8l2	tubulin, alpha 8 like 2	2740	481	0.175	5.17641e-29	down
ENSSSAG00000063146	tnip1	TNFAIP3-interacting protein 1-like	2738	2001	0.731	0.0158152	down
ENSSSAG00000000626	nt5c2l1	5'-nucleotidase, cytosolic II, like 1	2738	13	0.005	2.98435e-98	down
ENSSSAG00000081228	btg2	BTG2 protein	2736	475	0.174	5.22093e-66	down
ENSSSAG00000080439	irf9	interferon regulatory factor 8-like	2736	351	0.128	1.64939e-136	down
ENSSSAG00000051966	psn2	Presenilin-2	2731	539	0.198	5.23502e-62	down
ENSSSAG00000045104	ikbkb	inhibitor of nuclear factor kappa B kinase subunit beta	2722	359	0.132	1.99878e-82	down
ENSSSAG00000010042	tcf3b	transcription factor 3b	2719	644	0.237	1.08744e-73	down
ENSSSAG00000068832	yipf6	protein YIPF6	2718	2581	0.949	0.643486	no
ENSSSAG00000039951	cmtr1	cap methyltransferase 1	2718	1381	0.508	8.22283e-21	down
ENSSSAG00000008543	ctl2b	CTLA-2-beta	2717	2156	0.793	0.0587635	no
ENSSSAG00000037947	CDC37	hsp90 co-chaperone Cdc37-like	2714	3817	1.406	5.38631e-07	up
ENSSSAG00000077710	ddx3xa	ATP-dependent RNA helicase DDX3X-like	2714	2850	1.05	0.706693	no
ENSSSAG00000079733	psmc3	26S protease regulatory subunit 6A-B-like	2714	2483	0.915	0.437287	no
ENSSSAG00000080617	tesk2	dual specificity testis-specific protein kinase 2-like	2714	225	0.083	4.28513e-131	down
ENSSSAG00000080756	hsdl1	hydroxysteroid dehydrogenase like 1	2713	104	0.038	3.09087e-131	down
ENSSSAG00000077547	ammecr1	AMME syndrome candidate gene 1 protein-like	2712	1531	0.564	3.33389e-08	down
ENSSSAG00000075694	sdc2	syndecan-2-A-like	2710	3871	1.429	0.00721798	up
ENSSSAG00000044371		inhibitor of nuclear factor kappa-B kinase subunit alpha-like	2705	696	0.257	4.60643e-57	down
ENSSSAG00000002817	ELOB	transcription elongation factor B polypeptide 2	2704	1044	0.386	4.17027e-27	down
ENSSSAG00000005511	COPS6	COP9 signalosome subunit 6	2704	1029	0.381	6.21036e-13	down
ENSSSAG00000066876	kiaa1033	WASH complex subunit 4	2700	693	0.256	5.86918e-29	down
ENSSSAG00000068181	SZT2	protein SZT2-like	2700	234	0.087	1.68677e-74	down
ENSSSAG00000055908	zswim8	zinc finger SWIM domain-containing protein 8	2699	1368	0.507	3.45308e-14	down
ENSSSAG00000080429	prkacbb	cAMP-dependent protein kinase catalytic subunit beta	2697	1154	0.428	7.40604e-09	down
ENSSSAG00000063908	kdm4aa	lysine-specific demethylase 4A-like	2696	608	0.225	3.87656e-57	down
ENSSSAG00000056468	frg1	FRG1 protein	2696	459	0.17	3.85137e-64	down
ENSSSAG00000056122	rb11b	Ras-related protein Rab-11B	2694	1319	0.49	1.03655e-09	down
ENSSSAG00000039439	lsg1	large subunit GTPase 1 homolog	2694	325	0.121	4.94176e-121	down
ENSSSAG00000079825	rl22l	Ribosomal protein L22-like 1	2693	9888	3.673	8.50728e-21	up
ENSSSAG00000070083	camk2g2	calcium/calmodulin-dependent protein kinase type II subunit gamma-like	2688	3022	1.124	0.3544	no
ENSSSAG00000046132	ano10b	anoctamin-10-like	2687	2315	0.861	0.185066	no
ENSSSAG00000056681	tollip	toll-interacting protein-like	2687	848	0.316	6.52475e-25	down
ENSSSAG00000063298	acer2	alkaline ceramidase 2-like	2687	403	0.15	2.82819e-76	down
ENSSSAG00000042813	golga2	golgin subfamily A member 2-like	2683	455	0.17	9.12986e-96	down
ENSSSAG00000079281	taf11	TATA-box binding protein associated factor 11	2681	2919	1.089	0.628466	no
ENSSSAG00000069586	RS17	40S ribosomal protein S17-like	2675	7238	2.706	1.37942e-05	up
ENSSSAG00000039513	MST4	serine/threonine-protein kinase 26-like	2675	1299	0.486	1.12545e-13	down
ENSSSAG00000077412	TBCA	tubulin-specific chaperone A-like	2675	766	0.286	7.06408e-42	down
ENSSSAG00000065941	baz2a	bromodomain adjacent to zinc finger domain 2A	2674	333	0.124	1.10201e-187	down
ENSSSAG00000058347		glycogen synthase kinase-3 beta-like	2672	899	0.336	1.11884e-24	down
ENSSSAG00000080523	faf1	FAS-associated factor 1-like	2671	610	0.228	2.15095e-72	down
ENSSSAG00000037652	ankrd13c	ankyrin repeat domain-containing protein 13C	2666	805	0.302	2.17342e-15	down
ENSSSAG00000046826	bri3	Salmo salar brain protein I3 (bri3), mRNA.	2665	440	0.165	1.30516e-33	down
ENSSSAG00000076585	ZFAN3	AN1-type zinc finger protein 3-like	2664	1768	0.663	0.000674555	down
ENSSSAG00000050809	wdr81	WD repeat domain 81	2663	560	0.211	6.49612e-53	down
ENSSSAG00000052109	mybl1	myb-related protein A-like	2662	555	0.208	9.18645e-10	down
ENSSSAG00000049847	srsf5a	serine/arginine-rich splicing factor 5-like	2659	4433	1.667	1.99849e-05	up
ENSSSAG00000075148	RBM39	RNA binding motif protein 39	2659	391	0.147	4.21493e-68	down
ENSSSAG00000070050		synaptosome associated protein 23	2658	2843	1.069	0.601796	no
ENSSSAG00000054539	khnyn	protein KHNYN-like	2657	285	0.107	2.97723e-130	down
ENSSSAG00000040519	mta2	metastasis-associated protein MTA2-like	2656	4309	1.622	7.29556e-07	up
ENSSSAG00000044810	ub2v1	Ubiquitin-conjugating enzyme E2 variant 1	2656	2131	0.803	0.0239718	down
ENSSSAG00000068563	gmeb1	glucocorticoid modulatory element binding protein 1	2654	298	0.112	4.66036e-19	down
ENSSSAG00000079196	znf711	zinc finger protein 711-like	2653	356	0.134	3.20254e-70	down
ENSSSAG00000071310	CC50A	cell cycle control protein 50A-like	2652	1829	0.69	2.5352e-05	down
ENSSSAG00000065348	wdsub1	WD repeat, SAM and U-box domain-containing protein 1-like	2652	458	0.173	9.63841e-57	down
ENSSSAG00000046934			2642	11663	4.413	1.00198e-39	up
ENSSSAG00000009501	CSK21	casein kinase II subunit alpha-like	2640	3623	1.373	4.89889e-05	up
ENSSSAG00000040665	crebbpa	CREB-binding protein-like	2640	436	0.165	7.91406e-118	down
ENSSSAG00000042174	RRAGC	ras-related GTP-binding protein C-like	2640	343	0.13	1.72474e-61	down
ENSSSAG00000079558	MPCP	phosphate carrier protein, mitochondrial-like	2637	3730	1.415	0.0451391	no
ENSSSAG00000071668	CIR1	corepressor interacting with RBPJ, 1	2636	811	0.308	5.4849e-21	down
ENSSSAG00000075809	trnau1apb	tRNA selenocysteine 1-associated protein 1-like	2636	206	0.078	1.35165e-72	down
ENSSSAG00000005091	KHDRBS1	KH domain-containing, RNA-binding, signal transduction-associated protein 1-like	2635	10502	3.986	1.44791e-31	up
ENSSSAG00000075257	psme3	proteasome activator subunit 3	2634	86	0.033	1.58804e-155	down
ENSSSAG00000040208	HMGB1	high mobility group-T protein-like	2633	309	0.117	1.13784e-144	down
ENSSSAG00000039908	herc4	HECT and RLD domain containing E3 ubiquitin protein ligase 4	2631	3281	1.247	0.0238072	up
ENSSSAG00000041829	hspbp1	hsp70-binding protein 1-like	2629	1732	0.659	7.08145e-05	down
ENSSSAG00000043692	ROAA	heterogeneous nuclear ribonucleoprotein A/B-like	2626	6952	2.648	1.89776e-23	up
ENSSSAG00000053960	EIF4ENIF1	eukaryotic translation initiation factor 4E transporter-like	2624	309	0.118	2.8673e-108	down
ENSSSAG00000064928	SMIM7	small integral membrane protein 7	2623	735	0.28	2.56474e-26	down
ENSSSAG00000068981	serinc2l	serine incorporator 2-like	2617	396	0.152	1.47942e-49	down
ENSSSAG00000062942	rab3gap2	rab3 GTPase-activating protein non-catalytic subunit-like	2614	394	0.151	1.56127e-51	down
ENSSSAG00000044949	pkhb2	Pleckstrin homology domain-containing family B member 2	2612	389	0.149	3.42618e-52	down
ENSSSAG00000054650	DCAF1	protein VPRBP-like	2612	254	0.097	3.83907e-143	down
ENSSSAG00000009432	atxn3	ataxin-3-like	2611	1016	0.389	9.41979e-44	down
ENSSSAG00000046704	UFD1	ubiquitin fusion degradation protein 1 homolog	2610	913	0.349	9.40247e-17	down
ENSSSAG00000058643	tasorb	protein FAM208A-like	2606	1019	0.391	1.33958e-15	down
ENSSSAG00000078656	pdcd6	programmed cell death protein 6-like	2604	1882	0.723	0.00205657	down
ENSSSAG00000042622	uhrf1bp1l	UHRF1-binding protein 1-like	2602	873	0.335	5.866e-37	down
ENSSSAG00000004058		uncharacterized LOC100196683	2601	15	0.006	3.53298e-68	down
ENSSSAG00000074047	WDR48	WD repeat-containing protein 48-like	2599	498	0.191	2.41061e-70	down
ENSSSAG00000056131	sdhaf2	succinate dehydrogenase complex assembly factor 2	2598	1299	0.5	2.2598e-06	down
ENSSSAG00000054816	supt6h	transcription elongation factor SPT6	2598	786	0.302	5.90588e-55	down
ENSSSAG00000080539	VATO	V-type proton ATPase 21 kDa proteolipid subunit	2597	865	0.333	3.04314e-16	down
ENSSSAG00000072903	COX7C	cytochrome c oxidase subunit 7C, mitochondrial-like	2596	1644	0.633	8.85725e-06	down
ENSSSAG00000059457	sart3	spliceosome associated factor 3, U4/U6 recycling protein	2594	282	0.109	1.87153e-106	down
ENSSSAG00000050708	ifrd1	interferon-related developmental regulator 1	2593	906	0.35	2.7177e-17	down
ENSSSAG00000066629	RPS3	40S ribosomal protein S3	2592	4381	1.69	0.146942	no
ENSSSAG00000015554	rab24	ras-related protein Rab-24-like	2589	458	0.176	1.80642e-33	down
ENSSSAG00000055906		BRCA1-A complex subunit RAP80-like	2588	382	0.148	3.00639e-134	down
ENSSSAG00000073936	nelfe	Negative elongation factor E	2583	380	0.147	2.57602e-85	down
ENSSSAG00000056245	kdm2ab	lysine-specific demethylase 2A-like	2582	455	0.176	1.47833e-65	down
ENSSSAG00000015931	actr6	actin related protein 6	2581	473	0.183	2.62622e-62	down
ENSSSAG00000067773	rssa	40S ribosomal protein SA	2580	2675	1.037	0.860497	no
ENSSSAG00000047380	HNRPK	heterogeneous nuclear ribonucleoprotein K-like	2580	760	0.295	2.02106e-19	down
ENSSSAG00000078962		zinc finger homeobox protein 4-like	2578	1185	0.46	8.16871e-16	down
ENSSSAG00000051687	stk11ip	serine/threonine-protein kinase 11-interacting protein-like	2578	227	0.088	1.88432e-22	down
ENSSSAG00000071546	tm199	Transmembrane protein 199	2576	676	0.262	1.83224e-24	down
ENSSSAG00000076469	ubxn7	UBX domain-containing protein 7-like	2572	236	0.092	1.79764e-130	down
ENSSSAG00000043651	eif3d	eukaryotic translation initiation factor 3 subunit D	2571	2055	0.8	0.165849	no
ENSSSAG00000055109	cd164	sialomucin core protein 24-like	2570	2586	1.006	0.956428	no
ENSSSAG00000053031		poly(rC)-binding protein 2-like	2568	3692	1.437	0.00146935	up
ENSSSAG00000052515	PRDX3	thioredoxin-dependent peroxide reductase, mitochondrial	2568	3426	1.334	0.0397849	no
ENSSSAG00000053265	rhbdd1	rhomboid domain containing 1	2568	188	0.073	5.68405e-100	down
ENSSSAG00000040420	RL17	60S ribosomal protein L27	2563	1405	0.548	0.398603	no
ENSSSAG00000004180	SAT1	diamine acetyltransferase 1-like	2562	3181	1.242	0.0439162	no
ENSSSAG00000072454	kat8	histone acetyltransferase KAT8-like	2562	468	0.183	1.37791e-40	down
ENSSSAG00000049966	ARGLU1	arginine and glutamate-rich protein 1-B-like	2562	457	0.178	3.98244e-28	down
ENSSSAG00000000787		zinc finger Y-chromosomal protein 1-like	2558	830	0.325	4.93283e-48	down
ENSSSAG00000050979	BAF	barrier-to-autointegration factor-like	2558	806	0.315	4.63374e-30	down
ENSSSAG00000064967	rab8a	tropomyosin alpha-1 chain-like	2555	20623	8.071	1.10504e-88	up
ENSSSAG00000008811	PSA1	proteasome 20S subunit alpha 1	2555	2176	0.852	0.38801	no
ENSSSAG00000077506	VPS4B	vacuolar protein sorting-associated protein 4B	2553	3695	1.447	0.00116812	up
ENSSSAG00000040252	ddx6	DEAD-box helicase 6	2552	1967	0.771	0.0224726	down
ENSSSAG00000010173	aco2	aconitate hydratase, mitochondrial-like	2552	1927	0.755	0.0134412	down
ENSSSAG00000007199	si:dkey-17m8.1	si:dkey-17m8.1	2552	99	0.039	2.40216e-178	down
ENSSSAG00000076689	vapa	VAMP (vesicle-associated membrane protein)-associated protein A	2551	2596	1.018	0.80767	no
ENSSSAG00000071956	rest	RE1-silencing transcription factor-like	2551	696	0.272	8.82937e-24	down
ENSSSAG00000069477	SMD3	small nuclear ribonucleoprotein Sm D3-like	2548	1540	0.605	1.74037e-09	down
ENSSSAG00000074439	prxl2b	peroxiredoxin like 2B	2546	144	0.057	6.30072e-44	down
ENSSSAG00000065162	NDUA7	NADH:ubiquinone oxidoreductase subunit A7	2544	245	0.097	1.82934e-74	down
ENSSSAG00000020922	smc3	structural maintenance of chromosomes protein 3	2541	2138	0.842	0.0180398	down
ENSSSAG00000042815	ddi2	protein DDI1 homolog 2-like	2540	560	0.22	3.89003e-35	down
ENSSSAG00000044902	SFR11	serine/arginine-rich splicing factor 11-like	2539	864	0.34	9.09626e-68	down
ENSSSAG00000060769	kctd3	potassium channel tetramerization domain containing 3	2538	278	0.109	1.64116e-106	down
ENSSSAG00000039756	sumo1	SMT3 suppressor of mif two 3 homolog 1 (yeast)	2536	1792	0.707	0.00251629	down
ENSSSAG00000000914		ATP-binding cassette sub-family A member 5-like	2536	319	0.125	1.36509e-72	down
ENSSSAG00000047361	stk10	serine/threonine-protein kinase 10-like	2536	153	0.06	5.56495e-89	down
ENSSSAG00000060793	mea1	male-enhanced antigen 1	2535	2083	0.822	0.0801954	no
ENSSSAG00000068764	noc2l	NOC2 like nucleolar associated transcriptional repressor	2530	1486	0.587	2.77823e-09	down
ENSSSAG00000078016	hspa4a	heat shock 70 kDa protein 4-like	2528	4647	1.838	2.93407e-05	up
ENSSSAG00000031710	pwp1	periodic tryptophan protein 1 homolog	2527	1110	0.439	2.89164e-22	down
ENSSSAG00000055558	AT5G3	ATP synthase F(0) complex subunit C3, mitochondrial-like	2525	2246	0.889	0.188582	no
ENSSSAG00000058282		lysosome-associated membrane glycoprotein 1-like	2525	598	0.237	9.06033e-27	down
ENSSSAG00000002913	isca2	iron-sulfur cluster assembly 2 homolog, mitochondrial-like	2523	275	0.109	5.65609e-108	down
ENSSSAG00000003013	gskip	GSK3B interacting protein	2522	1162	0.46	1.72499e-15	down
ENSSSAG00000043706	nemf	nuclear export mediator factor	2521	1602	0.635	5.92711e-06	down
ENSSSAG00000003347	srrm1	serine/arginine repetitive matrix protein 1-like	2521	1339	0.531	9.70806e-08	down
ENSSSAG00000064339	bsg	basigin (Ok blood group)	2520	6042	2.398	8.3952e-20	up
ENSSSAG00000080471	nckipsd	NCK interacting protein with SH3 domain	2520	48	0.019	2.60404e-247	down
ENSSSAG00000069735	snx12	sorting nexin 12	2519	8758	3.477	1.49652e-51	up
ENSSSAG00000056087	B3GNT4	N-acetyllactosaminide beta-1,3-N-acetylglucosaminyltransferase 4-like	2518	674	0.267	6.50372e-22	down
ENSSSAG00000015788	unm_sa808	TNF receptor-associated factor 2-like	2517	95	0.037	2.84689e-156	down
ENSSSAG00000077435	snx5	sorting nexin 5	2516	3230	1.284	0.0585746	no
ENSSSAG00000068854	fryl	protein furry homolog-like	2514	185	0.074	4.55363e-69	down
ENSSSAG00000079086	CPEB4	cytoplasmic polyadenylation element-binding protein 4-like	2511	300	0.119	5.32079e-69	down
ENSSSAG00000046308	dyl1	Dynein light chain 1, cytoplasmic	2508	5009	1.997	8.9109e-08	up
ENSSSAG00000003215	rl37	60S ribosomal protein L37	2508	3613	1.441	0.181912	no
ENSSSAG00000065077	RBM25	RNA-binding protein 25-like	2502	501	0.2	3.4865e-57	down
ENSSSAG00000029084	rragc	Ras-related GTP binding C	2501	716	0.286	2.94536e-24	down
ENSSSAG00000036161	CHM2A	charged multivesicular body protein 2a-like	2499	1288	0.515	2.3757e-07	down
ENSSSAG00000041473	atg13	autophagy-related protein 13-like	2496	1735	0.695	0.0015288	down
ENSSSAG00000071924	plcg	1-acyl-sn-glycerol-3-phosphate acyltransferase eta	2494	1437	0.576	0.000281018	down
ENSSSAG00000060037		dual specificity protein kinase CLK4-like	2494	262	0.105	1.39255e-173	down
ENSSSAG00000040917			2494	238	0.095	5.72063e-184	down
ENSSSAG00000075135	C5orf51	UPF0600 protein C5orf51 homolog	2490	224	0.09	3.91334e-83	down
ENSSSAG00000005601	arnt	aryl hydrocarbon receptor nuclear translocator	2489	332	0.134	4.88435e-107	down
ENSSSAG00000007849			2487	5024	2.021	4.65426e-09	up
ENSSSAG00000009165	CDKL5	cyclin-dependent kinase-like 5	2487	16	0.006	2.24623e-166	down
ENSSSAG00000045617	capza2	capping protein (actin filament) muscle Z-line alpha 2	2484	1392	0.56	0.0092083	down
ENSSSAG00000060025	mphosph8	M-phase phosphoprotein 8-like	2484	1024	0.412	2.32502e-16	down
ENSSSAG00000047562	RNF213	E3 ubiquitin-protein ligase RNF213-like	2484	415	0.167	1.58683e-35	down
ENSSSAG00000054292	nup98	nuclear pore complex protein Nup98-Nup96-like	2482	256	0.104	8.41204e-66	down
ENSSSAG00000044909	rab14	RAB14, member RAS oncogene family	2480	2607	1.051	0.587754	no
ENSSSAG00000066022	syne3	nesprin-3-like	2479	475	0.192	1.37104e-38	down
ENSSSAG00000007259	mtx2	metaxin 2	2477	1442	0.582	7.71906e-09	down
ENSSSAG00000039468	atrxl	ATRX chromatin remodeler, like	2477	1103	0.445	4.3121e-18	down
ENSSSAG00000068472	rbm33	RNA binding motif protein 33	2477	287	0.116	1.7881e-80	down
ENSSSAG00000077948	aff4	AF4/FMR2 family member 4-like	2476	342	0.138	1.24206e-69	down
ENSSSAG00000042713		protein SON-like	2476	311	0.125	1.88353e-109	down
ENSSSAG00000058517	alkbh5	RNA demethylase ALKBH5-like	2475	384	0.155	1.13352e-65	down
ENSSSAG00000005626			2474	2110	0.853	0.169557	no
ENSSSAG00000060839	nol8	nucleolar protein 8	2474	1386	0.56	1.97734e-06	down
ENSSSAG00000049500	brca2	BRCA2 DNA repair associated	2474	1006	0.406	1.06743e-12	down
ENSSSAG00000054548	HMGB2	high mobility group protein B2-like	2472	8241	3.332	5.11611e-38	up
ENSSSAG00000009754	api5	apoptosis inhibitor 5	2472	1382	0.559	1.34128e-14	down
ENSSSAG00000040196	rb1cc1	RB1-inducible coiled-coil protein 1-like	2472	634	0.256	4.17398e-35	down
ENSSSAG00000061598	NFIP1	NEDD4 family-interacting protein 1-like	2471	3676	1.488	0.00186004	up
ENSSSAG00000066557	NFE2L1	nuclear factor erythroid 2-related factor 1-like	2469	5157	2.088	0.000532345	up
ENSSSAG00000076348	gsto1	glutathione S-transferase omega 1	2468	9264	3.754	3.23088e-11	up
ENSSSAG00000079648	FIS1	mitochondrial fission 1 protein-like	2466	1783	0.723	8.53613e-05	down
ENSSSAG00000080341	vp37b	Vacuolar protein sorting-associated protein 37B	2463	381	0.155	1.29062e-51	down
ENSSSAG00000039946	pik3c2a	phosphatidylinositol 4-phosphate 3-kinase C2 domain-containing subunit alpha-like	2463	198	0.081	4.30825e-143	down
ENSSSAG00000079840		uncharacterized LOC106590521	2460	267	0.108	7.3065e-139	down
ENSSSAG00000074787	STYX	serine/threonine/tyrosine-interacting protein A-like	2458	833	0.339	1.56062e-18	down
ENSSSAG00000005060	snaa	Alpha-soluble NSF attachment protein	2456	1489	0.606	5.67609e-05	down
ENSSSAG00000006270	lrp10	low-density lipoprotein receptor-related protein 10-like	2453	2593	1.057	0.449381	no
ENSSSAG00000076602	gnai3	guanine nucleotide-binding protein G(k) subunit alpha-like	2453	1178	0.48	7.51038e-09	down
ENSSSAG00000041175	lis1b	Lissencephaly-1 homolog B	2452	2811	1.146	0.166042	no
ENSSSAG00000068083	pebp1	phosphatidylethanolamine binding protein 1	2452	920	0.376	4.14641e-06	down
ENSSSAG00000039090	si:ch211-197h24.6	uncharacterized LOC106605942	2450	2765	1.128	0.203159	no
ENSSSAG00000007559	mcph1	microcephalin 1	2449	184	0.075	9.38352e-89	down
ENSSSAG00000044155	PRPSAP1	phosphoribosyl pyrophosphate synthase-associated protein 1-like	2448	617	0.252	9.48423e-38	down
ENSSSAG00000066086		GON-4-like protein	2445	534	0.218	1.73979e-89	down
ENSSSAG00000051173	brwd1	bromodomain and WD repeat-containing protein 3-like	2444	414	0.169	1.06104e-59	down
ENSSSAG00000081321	cxxc1b	CXXC-type zinc finger protein 1-like	2444	351	0.144	1.83295e-48	down
ENSSSAG00000057502	dek	protein DEK-like	2443	757	0.31	1.39281e-16	down
ENSSSAG00000074874	lsm14ab	protein LSM14 homolog A-like	2442	1365	0.559	2.92602e-06	down
ENSSSAG00000005868	TMM59	transmembrane protein 59	2438	4572	1.874	3.04212e-11	up
ENSSSAG00000067922		ubiquitin-associated protein 2-like	2436	919	0.377	4.11226e-22	down
ENSSSAG00000043175	UBALD1	UBA-like domain-containing protein 1	2434	302	0.124	2.29175e-64	down
ENSSSAG00000006912	u2af2	splicing factor U2AF 65 kDa subunit-like	2433	2042	0.839	0.156105	no
ENSSSAG00000069360	rs26	40S ribosomal protein S26-like	2432	5940	2.443	0.000145948	up
ENSSSAG00000056834	ppp1r13bb	protein phosphatase 1 regulatory subunit 13B	2432	511	0.21	7.15367e-41	down
ENSSSAG00000053013	mxd4	MAX dimerization protein 4	2429	127	0.052	1.14339e-84	down
ENSSSAG00000044707	nop53	glioma tumor suppressor candidate region gene 2 protein-like	2427	1799	0.741	0.000104708	down
ENSSSAG00000068205	csnk1d	casein kinase 1 delta	2427	1416	0.583	1.83659e-10	down
ENSSSAG00000073689	srp72	signal recognition particle subunit SRP72-like	2426	2367	0.976	0.790952	no
ENSSSAG00000042993	ankfy1	ankyrin repeat and FYVE domain containing 1	2426	214	0.088	3.07578e-26	down
ENSSSAG00000054592	fbxo8	F-box only protein 8-like	2426	173	0.071	7.92285e-119	down
ENSSSAG00000074237	napaa	NSF attachment protein alpha	2423	432	0.178	1.35901e-40	down
ENSSSAG00000075492	dhx8	ATP-dependent RNA helicase DHX8	2422	1827	0.754	7.86334e-05	down
ENSSSAG00000067620	eif4bb	eukaryotic translation initiation factor 4B	2422	997	0.412	1.01839e-10	down
ENSSSAG00000053984	nudcd2	NudC domain containing 2	2421	2785	1.15	0.229083	no
ENSSSAG00000068606	trip12	E3 ubiquitin-protein ligase TRIP12-like	2420	935	0.387	1.34532e-10	down
ENSSSAG00000006782	ubr1	ubiquitin protein ligase E3 component n-recognin 1	2416	1645	0.681	3.86138e-05	down
ENSSSAG00000007326	TAF10	transcription initiation factor TFIID subunit 10-like	2416	1203	0.498	5.56277e-11	down
ENSSSAG00000078892	cops3	COP9 constitutive photomorphogenic homolog subunit 3	2415	1287	0.533	1.60803e-08	down
ENSSSAG00000039042	h2afv	histone H2A.V	2414	5925	2.454	1.15776e-09	up
ENSSSAG00000074799	gp177	Integral membrane protein GPR177	2414	552	0.229	8.10447e-39	down
ENSSSAG00000026564	fbxo32	F-box protein 32	2413	30	0.012	4.44849e-234	down
ENSSSAG00000011122	gtf2h5	general transcription factor IIH subunit 5	2411	1574	0.653	0.000703464	down
ENSSSAG00000063329	cul1a	cullin-1	2411	921	0.381	2.293e-27	down
ENSSSAG00000079246		GTPase IMAP family member 4-like	2410	2232	0.926	NA	no
ENSSSAG00000067802		solute carrier family 25 member 38-B-like	2404	430	0.179	8.1517e-29	down
ENSSSAG00000000514	drg1	developmentally regulated GTP binding protein 1	2403	2431	1.012	0.897146	no
ENSSSAG00000049307		ubiquitin-conjugating enzyme E2 R2-like	2402	322	0.134	3.60447e-83	down
ENSSSAG00000037346	SPEN	msx2-interacting protein-like	2400	1091	0.454	4.76628e-12	down
ENSSSAG00000042213	glrx5	glutaredoxin-related protein 5, mitochondrial-like	2399	424	0.176	1.1e-49	down
ENSSSAG00000057292	C8orf37	chromosome ssa05 open reading frame, human C8orf37	2395	53	0.022	5.25805e-140	down
ENSSSAG00000069610	taok3	TAO kinase 3	2389	1276	0.534	7.577e-17	down
ENSSSAG00000077274	ccar2	cell cycle and apoptosis regulator protein 2-like	2389	1186	0.496	5.87688e-14	down
ENSSSAG00000043276	naa40	N-alpha-acetyltransferase 40, NatD catalytic subunit	2389	1019	0.426	0.00169387	down
ENSSSAG00000050524	oser1	oxidative stress responsive serine rich 1	2388	325	0.136	5.74346e-84	down
ENSSSAG00000039561	actn3b	alpha-actinin-3-like	2388	165	0.069	3.46415e-92	down
ENSSSAG00000068249	zgc:77486	AN1-type zinc finger protein 5-like	2387	161	0.068	8.15827e-70	down
ENSSSAG00000047641	SCYL1	N-terminal kinase-like protein	2385	1053	0.442	9.41625e-19	down
ENSSSAG00000052858	tm9sf3	transmembrane 9 superfamily member 3-like	2384	5503	2.308	2.30747e-14	up
ENSSSAG00000002539	nek9	NIMA related kinase 9	2383	1209	0.507	1.33138e-12	down
ENSSSAG00000000739	eif2ak1	eukaryotic translation initiation factor 2-alpha kinase 1	2382	414	0.174	3.99865e-95	down
ENSSSAG00000075132	setd8	lysine methyltransferase 5A	2378	2190	0.921	0.567849	no
ENSSSAG00000010535			2377	367	0.155	1.9996e-17	down
ENSSSAG00000070960	CD9	CD9 antigen-like	2375	30	0.012	3.87325e-130	down
ENSSSAG00000080440	kmt5aa	N-lysine methyltransferase SETD8-A-like	2373	540	0.227	1.01011e-22	down
ENSSSAG00000040328		flocculation protein FLO11-like	2373	114	0.048	4.20333e-227	down
ENSSSAG00000002440	pmpcb	peptidase, mitochondrial processing subunit beta	2371	1995	0.842	0.0819142	no
ENSSSAG00000009243	si:ch211-122f10.4	lysosomal protective protein-like	2371	663	0.28	4.21034e-26	down
ENSSSAG00000044615	lbr	lamin-B receptor-like	2371	457	0.192	1.11244e-67	down
ENSSSAG00000049619	acadvl	acyl-CoA dehydrogenase very long chain	2370	4038	1.703	8.25172e-12	up
ENSSSAG00000075301	nbr1a	next to BRCA1 gene 1 protein-like	2370	515	0.217	8.13883e-58	down
ENSSSAG00000067823	TM127	transmembrane protein 127-like	2368	1049	0.443	1.96175e-16	down
ENSSSAG00000009738	huwe1	E3 ubiquitin-protein ligase HUWE1	2364	857	0.363	2.44141e-20	down
ENSSSAG00000068048	mob1bb	MOB kinase activator 1B	2363	348	0.147	2.86494e-50	down
ENSSSAG00000079838	pum1	pumilio RNA binding family member 1	2362	2471	1.046	0.776985	no
ENSSSAG00000042265	lamtor5	ragulator complex protein LAMTOR5-like	2361	333	0.141	7.79396e-48	down
ENSSSAG00000074560	eif4ebp2	eukaryotic translation initiation factor 4E-binding protein 2-like	2360	1683	0.713	0.000122378	down
ENSSSAG00000053074	itpr3	inositol 1,4,5-trisphosphate receptor type 3-like	2358	104	0.044	2.14189e-142	down
ENSSSAG00000077280	slc3a2b	4F2 cell-surface antigen heavy chain-like	2357	1102	0.468	6.47095e-05	down
ENSSSAG00000063429	dctn2	dynactin subunit 2	2355	1113	0.473	6.48058e-06	down
ENSSSAG00000065332	cul3a	cullin-3-like	2354	523	0.223	3.73258e-42	down
ENSSSAG00000056503	crem	cAMP-responsive element modulator	2352	216	0.092	2.85236e-61	down
ENSSSAG00000066523	mybbp1a	myb-binding protein 1A-like protein	2351	819	0.348	3.44941e-21	down
ENSSSAG00000031718	pik3r1	phosphatidylinositol 3-kinase regulatory subunit alpha-like	2351	320	0.136	1.27947e-64	down
ENSSSAG00000007174	SERC1	serine incorporator 1-like	2350	2840	1.209	0.018025	up
ENSSSAG00000079636	arhgap1	rho GTPase-activating protein 1-like	2349	1029	0.438	3.21217e-20	down
ENSSSAG00000073688	adss2	adenylosuccinate synthetase isozyme 2-like	2349	648	0.276	1.2263e-38	down
ENSSSAG00000053978	tbl1x	F-box-like/WD repeat-containing protein TBL1X	2346	428	0.182	3.4455e-66	down
ENSSSAG00000069375	hfm1	probable ATP-dependent DNA helicase HFM1	2344	211	0.09	7.19826e-62	down
ENSSSAG00000059228		matrin-3-like	2342	784	0.334	1.85461e-17	down
ENSSSAG00000059393	ppp6r3	serine/threonine-protein phosphatase 6 regulatory subunit 3-like	2340	688	0.294	7.30634e-67	down
ENSSSAG00000076022	vatb2	Vacuolar ATP synthase subunit B, brain isoform	2337	2766	1.184	0.192106	no
ENSSSAG00000078941	dnajb9a	dnaJ homolog subfamily B member 9-like	2337	75	0.032	3.4843e-232	down
ENSSSAG00000055427	PLEKHG1	pleckstrin homology domain-containing family G member 1-like	2336	599	0.257	2.5226e-39	down
ENSSSAG00000066999			2336	349	0.149	2.25846e-29	down
ENSSSAG00000015544	pgrmc1	progesterone receptor membrane component 1	2332	1650	0.708	0.00169623	down
ENSSSAG00000002224	NDUA1	NADH dehydrogenase	2329	1933	0.83	0.125639	no
ENSSSAG00000075579	osbpl2b	oxysterol-binding protein-related protein 2-like	2327	622	0.267	1.7303e-35	down
ENSSSAG00000044852	trim33	E3 ubiquitin-protein ligase TRIM33-like	2326	256	0.11	3.10647e-120	down
ENSSSAG00000045074	pias2	E3 SUMO-protein ligase PIAS2-like	2322	475	0.205	2.50086e-41	down
ENSSSAG00000001599	fus	FUS RNA binding protein	2322	302	0.13	6.73805e-17	down
ENSSSAG00000064124	las1l	LAS1-like (S. cerevisiae)	2321	410	0.177	7.71156e-67	down
ENSSSAG00000048122	prosc	proline synthetase co-transcribed homolog (bacterial)	2317	485	0.209	6.83016e-44	down
ENSSSAG00000008597	map4k4	mitogen-activated protein kinase kinase kinase kinase 4-like	2316	1162	0.501	4.25475e-15	down
ENSSSAG00000003049	RS19	40S ribosomal protein S19	2316	956	0.413	0.0279355	down
ENSSSAG00000054369	bi1	Probable Bax inhibitor 1	2316	412	0.178	5.84749e-32	down
ENSSSAG00000002365	birc6	protein YIPF4	2315	1636	0.706	8.59184e-06	down
ENSSSAG00000066401	PSB5	proteasome subunit beta type-5	2312	2055	0.889	0.324831	no
ENSSSAG00000073365		membrane cofactor protein-like	2310	12709	5.503	4.77986e-41	up
ENSSSAG00000008152	UB2D2	ubiquitin-conjugating enzyme E2 D2	2309	1394	0.603	2.95043e-08	down
ENSSSAG00000000705		zinc finger protein 638-like	2309	1336	0.579	1.62345e-06	down
ENSSSAG00000057091	si:dkey-172j4.3	diacylglycerol kinase delta-like	2308	86	0.038	3.00671e-115	down
ENSSSAG00000000911	ddx5	probable ATP-dependent RNA helicase DDX5	2304	5733	2.488	1.32244e-10	up
ENSSSAG00000068881	SSRG	translocon-associated protein subunit gamma	2304	3909	1.697	5.49302e-05	up
ENSSSAG00000009857	RL23	60S ribosomal protein L23	2302	9590	4.166	2.21069e-09	up
ENSSSAG00000031189	UBE2N	ubiquitin-conjugating enzyme E2 N-like	2294	3149	1.372	0.000218967	up
ENSSSAG00000039214	dcun1d5	DCN1-like protein 5	2294	739	0.322	1.8106e-32	down
ENSSSAG00000064476	lnpa	limb and neural patterns a-like	2294	732	0.319	3.54985e-19	down
ENSSSAG00000041596	rnmt	RNA guanine-7 methyltransferase	2293	969	0.422	1.52782e-15	down
ENSSSAG00000077977	ZCH10	zinc finger CCHC domain-containing protein 10-like	2292	548	0.239	1.71708e-19	down
ENSSSAG00000055873	setb	protein SET-like	2288	11693	5.111	4.12322e-45	up
ENSSSAG00000065362	itchb	E3 ubiquitin-protein ligase Itchy-like	2287	530	0.231	2.37174e-65	down
ENSSSAG00000064262	ptbp2	polypyrimidine tract binding protein 2	2285	4401	1.926	9.03244e-11	up
ENSSSAG00000041949	ciapin1-A	anamorsin-A	2284	789	0.346	1.95024e-19	down
ENSSSAG00000081591	rbm4.3	RNA-binding protein 4.1-like	2280	4077	1.789	1.27668e-12	up
ENSSSAG00000064880	cd40	tumor necrosis factor receptor superfamily member 5-like	2280	415	0.182	1.73985e-43	down
ENSSSAG00000044521	emc10	ER membrane protein complex subunit 10-like	2279	1105	0.485	6.19874e-21	down
ENSSSAG00000015433	mettl26	UPF0585 protein C16orf13 homolog A-like	2276	204	0.09	9.88712e-122	down
ENSSSAG00000075585	usp25	ubiquitin carboxyl-terminal hydrolase 25-like	2275	202	0.089	1.28508e-148	down
ENSSSAG00000049873	ppp2r3c	serine/threonine-protein phosphatase 2A regulatory subunit B'' subunit gamma	2274	449	0.197	1.05924e-50	down
ENSSSAG00000039100	hpbp1	Hsp70-binding protein 1	2272	1247	0.549	7.40469e-06	down
ENSSSAG00000004538	si:ch211-271b14.1	matrin-3-like	2271	1552	0.683	0.00272877	down
ENSSSAG00000046540	ei2bb	Translation initiation factor eIF-2B subunit beta	2271	487	0.215	2.7008e-24	down
ENSSSAG00000043187			2270	674	0.296	4.56707e-17	down
ENSSSAG00000043773	ubr5	E3 ubiquitin-protein ligase UBR5-like	2267	666	0.294	8.84198e-34	down
ENSSSAG00000072626	snx14	sorting nexin 14	2266	924	0.408	4.69242e-21	down
ENSSSAG00000078885	MDA5	interferon induced with helicase C domain 1	2264	3332	1.472	0.0159233	up
ENSSSAG00000059323	itsn2b	intersectin-2-like	2263	1929	0.852	0.10606	no
ENSSSAG00000043385	atp6v1d	V-type proton ATPase subunit D-like	2262	981	0.434	9.06008e-21	down
ENSSSAG00000010774	FRIM	ferritin, middle subunit-like	2256	674	0.299	0.00224696	down
ENSSSAG00000008466		ATP-dependent Clp protease ATP-binding subunit clpX-like, mitochondrial	2256	356	0.157	3.27317e-56	down
ENSSSAG00000070289	rbm39b	RNA-binding protein 39-like	2254	424	0.188	1.78317e-49	down
ENSSSAG00000066288	kdm6ba	lysine-specific demethylase 6B-like	2253	31	0.014	5.00955e-79	down
ENSSSAG00000026723	cnot1	CCR4-NOT transcription complex subunit 1-like	2250	763	0.34	2.08562e-33	down
ENSSSAG00000004836	nudc	nuclear distribution gene C homolog	2249	1591	0.708	6.07924e-05	down
ENSSSAG00000074506	morc2	MORC family CW-type zinc finger protein 2A-like	2249	622	0.276	1.29466e-20	down
ENSSSAG00000003292		uncharacterized LOC106602172	2249	291	0.129	2.71449e-56	down
ENSSSAG00000069945		tripartite motif-containing protein 7-like	2248	119	0.053	1.36542e-44	down
ENSSSAG00000006638	smpd1	sphingomyelin phosphodiesterase 1	2246	614	0.273	3.88853e-50	down
ENSSSAG00000074478	ran1	Ran protein	2245	7206	3.21	5.1673e-36	up
ENSSSAG00000066569	vti1a	vesicle transport through interaction with t-SNAREs homolog 1A-like	2244	222	0.099	8.55808e-67	down
ENSSSAG00000064747	iqsec2b	IQ motif and SEC7 domain-containing protein 2-like	2244	175	0.078	1.71617e-153	down
ENSSSAG00000071642	scfd1	sec1 family domain containing 1	2242	1701	0.759	0.000723935	down
ENSSSAG00000050044	zgc:153681	nuclear RNA export factor 1-like	2241	121	0.054	2.35112e-144	down
ENSSSAG00000072538	ZFAN5	AN1-type zinc finger protein 5-like	2240	924	0.413	9.32718e-12	down
ENSSSAG00000006971	lamtor3	late endosomal/lysosomal adaptor, MAPK and MTOR activator 3	2239	1061	0.474	3.0435e-10	down
ENSSSAG00000077463	if3ei	Eukaryotic translation initiation factor 3 subunit E-interacting protein	2235	4968	2.223	2.39181e-06	up
ENSSSAG00000067198	ep300b	histone acetyltransferase p300-like	2232	369	0.165	2.32979e-47	down
ENSSSAG00000045391	ddx58	DExD/H-box helicase 58	2232	211	0.095	1.65423e-17	down
ENSSSAG00000071292	rssa	40S ribosomal protein SA	2229	3218	1.444	0.31425	no
ENSSSAG00000042573	usf1	upstream stimulatory factor 1-like	2228	429	0.193	2.77487e-38	down
ENSSSAG00000040113	gatad2ab	transcriptional repressor p66-alpha-like	2226	378	0.169	1.51229e-128	down
ENSSSAG00000063106	surf1	surfeit 1	2223	409	0.184	1.78867e-53	down
ENSSSAG00000076564	ptgr2	prostaglandin reductase 2	2219	557	0.252	1.46028e-41	down
ENSSSAG00000040976	cntnap5b	contactin-associated protein-like 5	2218	257	0.116	6.12452e-71	down
ENSSSAG00000055931	slc25a3a	solute carrier family 25 member 3	2217	1171	0.529	2.1512e-05	down
ENSSSAG00000080212	fis1	mitochondrial fission 1 protein-like	2216	1411	0.637	1.33956e-07	down
ENSSSAG00000043771	ppm1db	protein phosphatase 1D-like	2216	695	0.314	1.55687e-23	down
ENSSSAG00000047314		aldehyde dehydrogenase, mitochondrial-like	2215	735	0.332	1.94748e-11	down
ENSSSAG00000038975	CDC42	cell division control protein 42 homolog	2214	2626	1.186	0.156653	no
ENSSSAG00000080738	usp48	ubiquitin carboxyl-terminal hydrolase 48-like	2213	923	0.417	3.91291e-26	down
ENSSSAG00000047298	CSK22	casein kinase II subunit alpha-like	2212	3730	1.686	0.000860585	up
ENSSSAG00000043863	VDAC2	voltage-dependent anion-selective channel protein 2-like	2212	2915	1.319	9.2913e-05	up
ENSSSAG00000047416	zgc:162698	transmembrane protein 87A-like	2212	1881	0.85	0.0210599	down
ENSSSAG00000077744	ppp4r2b	serine/threonine-protein phosphatase 4 regulatory subunit 2-B-like	2212	444	0.2	2.30116e-80	down
ENSSSAG00000047236	csnk1a1	casein kinase I isoform alpha-like	2207	4058	1.839	2.30079e-31	up
ENSSSAG00000053093	USF2	upstream stimulatory factor 2-like	2205	251	0.114	3.38806e-158	down
ENSSSAG00000004307	eif5	eukaryotic translation initiation factor 5	2204	1299	0.589	1.47545e-08	down
ENSSSAG00000079651	usp24	ubiquitin specific peptidase 24	2203	862	0.391	2.73219e-26	down
ENSSSAG00000075335	stt3a	Dolichyl-diphosphooligosaccharide--protein glycosyltransferase subunit STT3A	2202	2017	0.916	0.318309	no
ENSSSAG00000007362	wwp2	NEDD4-like E3 ubiquitin-protein ligase WWP2	2202	842	0.383	1.03766e-32	down
ENSSSAG00000009786	ralgapa1	Ral GTPase activating protein catalytic subunit alpha 1	2202	700	0.318	9.20613e-63	down
ENSSSAG00000055012	gapvd1	GTPase-activating protein and VPS9 domain-containing protein 1-like	2202	652	0.296	4.3414e-61	down
ENSSSAG00000080223	rtnt3	reticulon 3	2200	3686	1.675	1.19287e-09	up
ENSSSAG00000007046	tsn14	Tetraspanin-14	2200	1071	0.486	3.36846e-13	down
ENSSSAG00000007534	itpr2	inositol 1,4,5-trisphosphate receptor type 2-like	2200	132	0.061	3.0674e-116	down
ENSSSAG00000005417	ano5b	anoctamin-5-like	2199	1990	0.905	0.176365	no
ENSSSAG00000055684	hnrnpd	heterogeneous nuclear ribonucleoprotein D0-like	2199	82	0.038	1.84423e-106	down
ENSSSAG00000070149	xip	Hepatitis B virus X-interacting protein	2198	1256	0.571	2.31546e-10	down
ENSSSAG00000072277	rpz4	uncharacterized LOC106580635	2198	1208	0.549	7.10895e-12	down
ENSSSAG00000079443	SSBP4	single-stranded DNA-binding protein 3-like	2198	111	0.051	1.27993e-190	down
ENSSSAG00000062637	SINHCAF	protein FAM60A-like	2198	23	0.01	6.31479e-99	down
ENSSSAG00000004749	VAPB	vesicle-associated membrane protein-associated protein B-like	2196	940	0.428	3.82183e-22	down
ENSSSAG00000054768	GBRAP	gamma-aminobutyric acid receptor-associated protein	2195	6424	2.927	4.33858e-16	up
ENSSSAG00000043064	MTCH2	mitochondrial carrier homolog 2-like	2195	2832	1.29	0.034509	up
ENSSSAG00000051507	ube2g2	ubiquitin conjugating enzyme E2 G2	2195	1395	0.635	0.00104215	down
ENSSSAG00000062736		uncharacterized LOC106563730	2194	3355	1.529	0.0175494	up
ENSSSAG00000059076	ccdc115	coiled-coil domain containing 115	2191	387	0.176	9.1862e-56	down
ENSSSAG00000003208	mprd	Cation-dependent mannose-6-phosphate receptor	2188	4794	2.19	3.48747e-26	up
ENSSSAG00000067579	vcp	transitional endoplasmic reticulum ATPase-like	2188	3752	1.715	8.48865e-15	up
ENSSSAG00000081444		MOB-like protein phocein	2188	257	0.118	3.64423e-82	down
ENSSSAG00000074287	cpne3	copine 3	2187	4179	1.91	2.70704e-06	up
ENSSSAG00000067478	xpc	XPC complex subunit, DNA damage recognition and repair factor	2187	144	0.066	1.68201e-109	down
ENSSSAG00000040575	tba	tubulin, alpha 8 like 3-1	2186	7705	3.525	1.97322e-07	up
ENSSSAG00000000685		remodeling and spacing factor 1-like	2186	575	0.263	3.19163e-20	down
ENSSSAG00000042530	pigh	phosphatidylinositol glycan anchor biosynthesis class H	2186	455	0.208	1.40568e-34	down
ENSSSAG00000044041	MAX	protein max-like	2186	387	0.177	8.85298e-44	down
ENSSSAG00000040119	zfyve1	zinc finger FYVE domain-containing protein 1-like	2186	153	0.07	1.65489e-100	down
ENSSSAG00000070222	map3k5	mitogen-activated protein kinase kinase kinase 5	2184	1281	0.587	4.76536e-08	down
ENSSSAG00000069764	SMARCB1	SWI/SNF-related matrix-associated actin-dependent regulator of chromatin subfamily B member 1	2184	523	0.239	5.90024e-61	down
ENSSSAG00000008928	atxn3	ataxin-3-like	2184	125	0.057	1.15145e-85	down
ENSSSAG00000009153	ddx24	DEAD-box helicase 24	2183	2855	1.307	0.109808	no
ENSSSAG00000072410	errfi	ERBB receptor feedback inhibitor 1	2182	106	0.049	2.72363e-104	down
ENSSSAG00000079003	TBB2C	tubulin beta-4B chain-like	2180	3231	1.482	0.001778	up
ENSSSAG00000004617	smg7	protein SMG7-like	2180	411	0.189	3.04435e-58	down
ENSSSAG00000064415	gpatch8	G patch domain-containing protein 8-like	2178	371	0.171	6.86006e-88	down
ENSSSAG00000073380	ptpn22	tyrosine-protein phosphatase non-receptor type 12-like	2178	151	0.07	2.14241e-55	down
ENSSSAG00000054521	pdpk1b	3-phosphoinositide-dependent protein kinase 1	2176	915	0.42	7.37483e-22	down
ENSSSAG00000057996	zfr	zinc finger RNA-binding protein-like	2176	394	0.181	2.25321e-16	down
ENSSSAG00000064329	rprd1b	regulation of nuclear pre-mRNA domain containing 1B	2176	364	0.167	8.69538e-57	down
ENSSSAG00000071185		60S ribosomal protein L36a-like	2175	10454	4.808	3.94528e-34	up
ENSSSAG00000008172		lipopolysaccharide-induced tumor necrosis factor-alpha factor homolog	2175	350	0.161	4.70527e-31	down
ENSSSAG00000067143	NTF2	nuclear transport factor 2	2174	5323	2.448	1.99814e-09	up
ENSSSAG00000074472	RAB7A	ras-related protein Rab-7a-like	2173	1721	0.792	0.00792309	down
ENSSSAG00000009392	acp2	protein kinase C and casein kinase II substrate protein 3-like	2173	1488	0.685	0.000150433	down
ENSSSAG00000049711		death-inducer obliterator 1-like	2172	1662	0.765	0.0357149	down
ENSSSAG00000079809	rfwd2	COP1 E3 ubiquitin ligase	2172	684	0.315	5.6063e-27	down
ENSSSAG00000060914	cl012	CL012 protein	2172	595	0.274	4.04093e-32	down
ENSSSAG00000046051	RL36	60S ribosomal protein L36	2171	2102	0.969	0.911016	no
ENSSSAG00000067025	cssa10h1orf112	chromosome ssa10 open reading frame, human C1orf112	2171	183	0.084	3.88615e-130	down
ENSSSAG00000024640	homez	homeobox and leucine zipper encoding	2170	424	0.196	6.07813e-51	down
ENSSSAG00000043756		AP-2 complex subunit alpha-2	2169	1089	0.502	1.64411e-11	down
ENSSSAG00000003429		zinc finger protein 638-like	2169	988	0.455	1.64813e-09	down
ENSSSAG00000067954	rbm6	RNA-binding protein 6-like	2169	568	0.262	3.35896e-47	down
ENSSSAG00000064282	apba1	amyloid beta (A4) precursor protein-binding, family A, member 1 (X11)	2168	570	0.262	3.3528e-48	down
ENSSSAG00000080627	tpd52l1	TPD52 like 1	2168	533	0.246	4.19263e-24	down
ENSSSAG00000068498	pdcd10a	programmed cell death protein 10-like	2167	895	0.413	1.51448e-20	down
ENSSSAG00000078366	mkln1	muskelin	2167	252	0.117	4.65933e-106	down
ENSSSAG00000007234	ctns	cystinosin-like	2166	571	0.263	4.05705e-12	down
ENSSSAG00000073767	zbtb18	zinc finger and BTB domain containing 18	2166	127	0.059	1.17098e-95	down
ENSSSAG00000050887	TAF8	transcription initiation factor TFIID subunit 8-like	2163	285	0.132	3.67503e-95	down
ENSSSAG00000081096	TCF3	transcription factor E2-alpha-like	2160	1074	0.497	8.66713e-13	down
ENSSSAG00000068903		calcineurin subunit B type 1	2160	878	0.406	4.84134e-09	down
ENSSSAG00000078238	prss16	thymus-specific serine protease-like	2159	25	0.012	4.99114e-160	down
ENSSSAG00000007796	SMU1	WD40 repeat-containing protein SMU1	2158	1095	0.507	9.20364e-15	down
ENSSSAG00000046844	eif3c	eukaryotic translation initiation factor 3 subunit C	2156	2854	1.323	1.60114e-05	up
ENSSSAG00000063677	CDC37	hsp90 co-chaperone Cdc37-like	2154	2593	1.203	0.0328186	up
ENSSSAG00000040772	eif4e3	eukaryotic translation initiation factor 4E family member 3	2153	676	0.313	6.75135e-19	down
ENSSSAG00000077156	znf592	zinc finger protein 592	2153	198	0.092	3.48426e-80	down
ENSSSAG00000064875	kdm5c	lysine-specific demethylase 5C-like	2150	409	0.191	2.83355e-40	down
ENSSSAG00000063673	TAF12	transcription initiation factor TFIID subunit 12-like	2149	807	0.375	4.22949e-30	down
ENSSSAG00000058553	tdp2a	tyrosyl-DNA phosphodiesterase 2-like	2148	675	0.314	2.75163e-16	down
ENSSSAG00000073449			2147	8950	4.168	8.19594e-41	up
ENSSSAG00000009092	itcha	E3 ubiquitin-protein ligase Itchy-like	2147	320	0.149	6.45911e-92	down
ENSSSAG00000069305	2023-03-06	E3 ubiquitin-protein ligase MARCH6-like	2146	698	0.325	1.63885e-30	down
ENSSSAG00000072814	tra2b	transformer-2 protein homolog beta-like	2144	2246	1.047	0.703998	no
ENSSSAG00000004551	trad1	TRAF-type zinc finger domain-containing protein 1	2143	245	0.114	3.04105e-25	down
ENSSSAG00000076705	VA0E1	V-type proton ATPase subunit e 1-like	2139	1847	0.863	0.183703	no
ENSSSAG00000056458	top2b	DNA topoisomerase 2-beta-like	2139	1247	0.583	9.72366e-08	down
ENSSSAG00000052191	zgc:163098	U2 snRNP-associated SURP motif-containing protein-like	2136	2144	1.004	0.973332	no
ENSSSAG00000007959		cat eye syndrome critical region protein 5-like	2135	82	0.039	9.61766e-163	down
ENSSSAG00000044149	ube2v1	ubiquitin-conjugating enzyme E2 variant 1	2134	3950	1.851	3.31712e-16	up
ENSSSAG00000019566	rs26	40S ribosomal protein S26	2134	3077	1.442	0.380378	no
ENSSSAG00000031221	snx11	sorting nexin 11	2134	113	0.053	1.93098e-152	down
ENSSSAG00000062653	CHUK	inhibitor of nuclear factor kappa-B kinase subunit alpha-like	2133	1378	0.646	0.000115174	down
ENSSSAG00000056689	chd1l	chromodomain helicase DNA binding protein 1 like	2133	228	0.106	4.24995e-58	down
ENSSSAG00000076455		uncharacterized LOC106568869	2131	398	0.187	1.87704e-54	down
ENSSSAG00000066768	pole3	DNA polymerase epsilon 3, accessory subunit	2130	2050	0.962	0.791868	no
ENSSSAG00000037003	isk1	Pancreatic secretory trypsin inhibitor	2130	107	0.05	4.54669e-109	down
ENSSSAG00000077416		round spermatid basic protein 1-like	2128	362	0.17	1.29718e-28	down
ENSSSAG00000078206	vamp5	vesicle-associated membrane protein 5-like	2128	16	0.008	2.29986e-163	down
ENSSSAG00000005927	glo1	lactoylglutathione lyase-like	2126	628	0.295	1.22998e-45	down
ENSSSAG00000058638	hk1	hexokinase-1-like	2125	4578	2.154	4.55264e-18	up
ENSSSAG00000056046	sc61g	transport protein Sec61 subunit gamma	2125	1009	0.475	2.0851e-08	down
ENSSSAG00000007073			2125	399	0.188	2.7365e-24	down
ENSSSAG00000005507			2123	40	0.019	1.0538e-127	down
ENSSSAG00000040446	RPS8	40S ribosomal protein S8	2122	6037	2.845	0.000131969	up
ENSSSAG00000078932		tumor necrosis factor receptor superfamily member 6-like	2122	1411	0.665	0.0570842	no
ENSSSAG00000003000	nacc1b	nucleus accumbens-associated protein 1-like	2122	1396	0.657	0.000353544	down
ENSSSAG00000043708	hsp90b1	endoplasmin-like	2121	37966	17.905	9.01245e-168	up
ENSSSAG00000002469	hadhb	hydroxyacyl-CoA dehydrogenase trifunctional multienzyme complex subunit beta	2120	2766	1.305	0.0107627	up
ENSSSAG00000067825	scam4	Secretory carrier-associated membrane protein 4	2119	350	0.165	3.40362e-83	down
ENSSSAG00000068164	taok3a	serine/threonine-protein kinase TAO3-like	2119	144	0.068	3.81868e-98	down
ENSSSAG00000045959	prp12	Poly polymerase 12	2118	1403	0.662	0.000561618	down
ENSSSAG00000076558	msra	methionine sulfoxide reductase A	2115	422	0.2	8.05385e-16	down
ENSSSAG00000066732	dennd6aa	DENN domain containing 6A	2115	409	0.193	3.86552e-61	down
ENSSSAG00000009059	psl2	Signal peptide peptidase-like 2A	2114	1594	0.754	0.00100529	down
ENSSSAG00000053703	si:ch73-138n13.1	trichohyalin-like	2114	725	0.342	2.02527e-10	down
ENSSSAG00000077446		fibrous sheath CABYR-binding protein-like	2114	709	0.335	1.53643e-15	down
ENSSSAG00000056093		zinc finger CCHC domain-containing protein 10-like	2110	718	0.34	2.03216e-12	down
ENSSSAG00000081327	crat	carnitine O-acetyltransferase	2109	241	0.114	9.35289e-102	down
ENSSSAG00000055516	mknk2b	MAP kinase-interacting serine/threonine-protein kinase 2-like	2108	241	0.114	1.48235e-75	down
ENSSSAG00000075198	lars1	leucyl-tRNA synthetase 1	2107	2726	1.294	0.00224518	up
ENSSSAG00000002487	cbx2	chromobox protein homolog 2-like	2107	228	0.108	2.62671e-71	down
ENSSSAG00000060981	PURB	transcriptional activator protein Pur-beta	2105	1520	0.722	0.000682054	down
ENSSSAG00000068034	kpna5	importin subunit alpha-6	2105	446	0.212	4.59215e-51	down
ENSSSAG00000072825	napbb	beta-soluble NSF attachment protein	2104	55	0.026	3.42805e-104	down
ENSSSAG00000040587	tra2a	transformer-2 protein homolog alpha-like	2102	348	0.166	3.74612e-28	down
ENSSSAG00000008850	cnbpb	cellular nucleic acid-binding protein-like	2102	240	0.114	1.07568e-76	down
ENSSSAG00000072023	mtmr14	myotubularin-related protein 14-like	2102	92	0.044	2.09301e-146	down
ENSSSAG00000049119	ell2	RNA polymerase II elongation factor ELL2-like	2101	748	0.356	3.19763e-25	down
ENSSSAG00000068636	pts	6-pyruvoyltetrahydropterin synthase	2101	499	0.237	2.78031e-37	down
ENSSSAG00000004054	prkar1aa	cAMP-dependent protein kinase type I-alpha regulatory subunit-like	2101	277	0.132	4.08433e-47	down
ENSSSAG00000078114	nup98	nuclear pore complex protein Nup98-Nup96-like	2100	718	0.342	1.02886e-23	down
ENSSSAG00000068024	thoc2	THO complex subunit 2-like	2100	540	0.257	1.0525e-34	down
ENSSSAG00000010219	RLP24	probable ribosome biogenesis protein RLP24	2099	3630	1.729	3.84513e-05	up
ENSSSAG00000045550	sh3glb1a	SH3 domain containing GRB2 like, endophilin B1	2098	1360	0.648	2.65357e-05	down
ENSSSAG00000065622	CA149	chromatin modification-related protein MEAF6	2097	2091	0.998	0.984207	no
ENSSSAG00000060099	cnppd1	protein CNPPD1-like	2097	606	0.289	1.5359e-12	down
ENSSSAG00000039764			2096	169	0.081	6.85627e-70	down
ENSSSAG00000008451	WWP2	NEDD4-like E3 ubiquitin-protein ligase WWP2	2094	1424	0.68	4.86746e-08	down
ENSSSAG00000006028	ELAV1	ELAV-like protein 1	2092	1034	0.493	2.15574e-22	down
ENSSSAG00000069956	psmd6	26S proteasome non-ATPase regulatory subunit 6	2091	3207	1.533	1.33335e-05	up
ENSSSAG00000068161	stk38a	serine/threonine-protein kinase 38-like	2090	211	0.101	2.3233e-117	down
ENSSSAG00000039936			2087	3290	1.576	1.63107e-05	up
ENSSSAG00000044198	papola	poly(A) polymerase beta-like	2086	1496	0.717	1.55346e-05	down
ENSSSAG00000076322	rbm17	splicing factor 45-like	2086	1185	0.568	1.86557e-06	down
ENSSSAG00000000861	fam149b1	protein FAM149B1-like	2086	450	0.215	6.50649e-52	down
ENSSSAG00000007187	cc106	Coiled-coil domain-containing protein 106	2086	88	0.042	1.95563e-154	down
ENSSSAG00000046595	gcdhb	glutaryl-CoA dehydrogenase, mitochondrial-like	2085	792	0.38	1.22229e-33	down
ENSSSAG00000003047	cetn4	caltractin-like	2083	987	0.474	6.74413e-09	down
ENSSSAG00000056463	irak1	interleukin-1 receptor-associated kinase 1-like	2083	428	0.206	3.24136e-110	down
ENSSSAG00000067286	vps13d	vacuolar protein sorting 13 homolog D	2083	176	0.085	1.04376e-218	down
ENSSSAG00000075075	jmjd4	jmjC domain-containing protein 4-like	2081	165	0.079	1.41137e-93	down
ENSSSAG00000080513	TM127	transmembrane protein 127	2078	754	0.362	2.97662e-22	down
ENSSSAG00000078209		calcium/calmodulin-dependent protein kinase type II subunit gamma	2078	595	0.286	1.05252e-41	down
ENSSSAG00000072135		SUMO-specific isopeptidase USPL1-like	2078	212	0.102	4.92595e-59	down
ENSSSAG00000066852	DNAJC7	dnaJ homolog subfamily C member 7-like	2076	349	0.168	5.78185e-32	down
ENSSSAG00000000318	ulk1b	unc-51 like autophagy activating kinase 1	2076	224	0.108	3.73609e-94	down
ENSSSAG00000069500	XBP1	X-box binding protein 1	2074	2197	1.059	0.624039	no
ENSSSAG00000008762	HNRPR	heterogeneous nuclear ribonucleoprotein R-like	2072	1837	0.887	0.192162	no
ENSSSAG00000052779	nop53	glioma tumor suppressor candidate region gene 2 protein-like	2072	908	0.438	5.14753e-17	down
ENSSSAG00000054182	os9	protein OS-9-like	2071	1700	0.821	0.1613	no
ENSSSAG00000002887	atp5h	ATP synthase, H+ transporting, mitochondrial F0 complex, subunit d	2069	2187	1.057	0.808482	no
ENSSSAG00000002844		UPF0472 protein C16orf72 homolog	2069	762	0.369	6.98956e-28	down
ENSSSAG00000006022	myl6b	Myosin light polypeptide 6B	2068	2211	1.069	0.330419	no
ENSSSAG00000064149		aminopeptidase N-like	2066	82	0.039	3.71128e-83	down
ENSSSAG00000071363	IMP4	U3 small nucleolar ribonucleoprotein protein IMP4-like	2064	462	0.224	9.05666e-29	down
ENSSSAG00000064676	TI17A	mitochondrial import inner membrane translocase subunit Tim17-A-like	2062	1565	0.759	0.000957876	down
ENSSSAG00000041537	anp32b	acidic (leucine-rich) nuclear phosphoprotein 32 family, member B	2062	358	0.174	1.95281e-31	down
ENSSSAG00000076485	tmsb4x	toll-like receptor 8	2060	42471	20.616	6.13901e-62	up
ENSSSAG00000073944		probable ATP-dependent RNA helicase ddx6	2060	1795	0.871	0.310561	no
ENSSSAG00000008067	sntb2	beta-2-syntrophin-like	2059	662	0.322	8.96379e-36	down
ENSSSAG00000064578	RT16	28S ribosomal protein S16, mitochondrial-like	2057	1085	0.527	4.17827e-19	down
ENSSSAG00000041896	snx13	sorting nexin-13-like	2056	587	0.285	3.91881e-26	down
ENSSSAG00000057092	fam199x	protein FAM199X-like	2053	987	0.48	4.81619e-14	down
ENSSSAG00000059077	kat2b	histone acetyltransferase KAT2B-like	2052	104	0.05	2.39707e-210	down
ENSSSAG00000006453	yme1l1a	ATP-dependent zinc metalloprotease YME1L1-like	2051	664	0.324	1.03905e-22	down
ENSSSAG00000054665	NCOA7	nuclear receptor coactivator 7-like	2051	209	0.103	1.05503e-64	down
ENSSSAG00000063475		ribosomal protein L36a-2	2050	20352	9.93	7.02026e-65	up
ENSSSAG00000079782	larp4ab	la-related protein 4-like	2050	2351	1.146	0.187949	no
ENSSSAG00000064516	smc1al	structural maintenance of chromosomes protein 1A	2050	1244	0.607	9.25863e-16	down
ENSSSAG00000070181	nrbp2b	nuclear receptor-binding protein 2-like	2050	97	0.047	1.98623e-83	down
ENSSSAG00000040312	ubfd1	ubiquitin domain-containing protein UBFD1-like	2049	682	0.332	2.49974e-21	down
ENSSSAG00000005393	GRB2	growth factor receptor-bound protein 2	2047	721	0.352	3.30326e-23	down
ENSSSAG00000077793	ndc1	NDC1 transmembrane nucleoporin	2047	593	0.29	4.61728e-22	down
ENSSSAG00000007346	c2cd5	C2 domain-containing protein 5-like	2044	272	0.134	4.20368e-96	down
ENSSSAG00000056092	tmed10	transmembrane emp24 domain-containing protein 10-like	2040	383	0.187	4.46551e-40	down
ENSSSAG00000079952	rab7a	ras-related protein Rab-7a	2036	2335	1.147	0.0525465	no
ENSSSAG00000055854	poldip2	polymerase delta-interacting protein 2	2035	528	0.26	7.40723e-45	down
ENSSSAG00000057163	kmt2bb	histone-lysine N-methyltransferase 2A-like	2034	311	0.153	3.9107e-79	down
ENSSSAG00000063955	ABCA7	ATP-binding cassette sub-family A member 1-like	2033	37	0.018	3.49223e-93	down
ENSSSAG00000078908	pes	pescadillo homolog	2031	545	0.268	3.05183e-36	down
ENSSSAG00000009697		tripartite motif-containing protein 35-like	2031	328	0.162	7.3568e-53	down
ENSSSAG00000050780	ARD1B	N-alpha-acetyltransferase 10-like	2030	1180	0.581	3.29294e-09	down
ENSSSAG00000073699	crebzf	CREB/ATF bZIP transcription factor	2030	259	0.127	3.60276e-38	down
ENSSSAG00000068880	tiparp	TCDD-inducible poly(ADP-ribose) polymerase	2029	89	0.044	4.07872e-103	down
ENSSSAG00000040088	ppp6c	serine/threonine-protein phosphatase 6 catalytic subunit	2028	1302	0.641	1.37182e-05	down
ENSSSAG00000001992	fbxw11a	F-box/WD repeat-containing protein 11-like	2028	350	0.173	2.97649e-49	down
ENSSSAG00000073138		uncharacterized LOC106578729	2028	258	0.127	3.6791e-17	down
ENSSSAG00000071153	pcmtd1	protein-L-isoaspartate (D-aspartate) O-methyltransferase domain containing 1	2028	38	0.019	7.02051e-149	down
ENSSSAG00000053014	ssra	Translocon-associated protein subunit alpha	2026	5380	2.656	1.01503e-11	up
ENSSSAG00000001042			2026	19	0.009	4.85771e-91	down
ENSSSAG00000007166	polr2c	polymerase (RNA) II (DNA directed) polypeptide C	2025	634	0.313	5.60613e-74	down
ENSSSAG00000075232	ACSS2	acetyl-coenzyme A synthetase, cytoplasmic-like	2023	1087	0.537	4.422e-06	down
ENSSSAG00000039960	uck1	uridine-cytidine kinase 1-like	2022	393	0.194	1.78288e-50	down
ENSSSAG00000002550	MBTD1	MBT domain-containing protein 1-like	2022	141	0.069	1.29796e-198	down
ENSSSAG00000033402	TXN4A	thioredoxin-like protein 4A	2021	2474	1.225	0.0777173	no
ENSSSAG00000002396	cdc40	cell division cycle 40	2021	829	0.41	1.38509e-26	down
ENSSSAG00000071036	clasrp	CLK4 associating serine/arginine rich protein	2018	229	0.114	2.99755e-83	down
ENSSSAG00000010060	stat3	signal transducer and activator of transcription 3-like	2017	1851	0.918	0.358487	no
ENSSSAG00000073142	micu2	mitochondrial calcium uptake 2	2017	1128	0.559	9.04286e-06	down
ENSSSAG00000004301		ADP-ribosylation factor-binding protein GGA2-like	2016	145	0.072	1.04181e-89	down
ENSSSAG00000007596		serine/arginine-rich splicing factor 1B-like	2015	1358	0.673	0.000762494	down
ENSSSAG00000069557	usp47	ubiquitin carboxyl-terminal hydrolase 47-like	2015	740	0.367	7.71357e-34	down
ENSSSAG00000044014	pla2g7	platelet-activating factor acetylhydrolase-like	2015	570	0.283	1.57464e-21	down
[truncated: 15,612 more rows]
