# Supplementary material for: Transcriptomics of early responses to purified Piscine orthoreovirus-1 in Atlantic salmon (Salmo salar L.) red blood cells compared to non-susceptible cell lines
Source: Front Immunol. 2024 Feb 14;15:1359552. doi: 10.3389/fimmu.2024.1359552 (PMC10899339; doi:10.3389/fimmu.2024.1359552)
Supplement: Supplementary file 4 [file Table_3.xlsx]

## Sheet: RBC vs RBC+PRV
Analysis	Pathway	Enrichment FDR	nGenes	Pathway Genes	Fold Enrichment	Genes
GO:BP	Response to biotic stimulus	0.00773135	3	177	18.1945	ENSSSAG00000009498 ENSSSAG00000037858 ENSSSAG00000078885
GO:BP	Protein modification by small protein conjugation or removal	0.00229407	6	609	10.5761	ENSSSAG00000002526 ENSSSAG00000009694 ENSSSAG00000032607 ENSSSAG00000046065 ENSSSAG00000074888 ENSSSAG00000076481
GO:BP	Immune response	0.00468322	5	477	11.2524	ENSSSAG00000009498 ENSSSAG00000037858 ENSSSAG00000058121 ENSSSAG00000067957 ENSSSAG00000078885
GO:BP	Defense response to virus	0.00773135	2	37	58.0258	ENSSSAG00000037858 ENSSSAG00000078885
KEGG	RIG-I-like receptor signaling pathway	0.00320582	3	147	21.9077	ENSSSAG00000003156 ENSSSAG00000037858 ENSSSAG00000078885

## Sheet: ASK vs ASK+PRV
Analysis	Pathway	Enrichment FDR	nGenes	Pathway Genes	Fold Enrichment	Genes
GO:BP	Defense response	0.0460774	2	269	30.6101	dhx58 cxl10
GO:BP	Immune response	0.0460774	2	477	21.5258	dhx58 cxl10
GO:BP	Response to stress	0.0460774	3	829	10.3404	dhx58 f3b cxl10
KEGG	Cytokine-cytokine receptor interaction	4.99e-06	4	431	50.9389	il11a cxl10 inhbaa
KEGG	RIG-I-like receptor signaling pathway	0.00359356	2	147	38.3506	dhx58 cxl10

## Sheet: SHK-1 vs SHK-1+PRV
Analysis	Pathway	Enrichment FDR	nGenes	Pathway Genes	Fold Enrichment	Genes
GO:BP	Pyridine nucleotide metabolic proc.	0.000101358	4	24	39.5586	ENSSSAG00000044030 ENSSSAG00000046981 ENSSSAG00000073927 ENSSSAG00000077480
GO:BP	Nicotinamide nucleotide biosynthetic proc.	0.000101358	4	23	41.2786	ENSSSAG00000044030 ENSSSAG00000046981 ENSSSAG00000073927 ENSSSAG00000077480
GO:BP	Pyridine-containing compound biosynthetic proc.	0.000284178	4	32	29.669	ENSSSAG00000044030 ENSSSAG00000046981 ENSSSAG00000073927 ENSSSAG00000077480
GO:BP	Immune response	0.00183952	5	104	11.4111	ENSSSAG00000037858 ENSSSAG00000040910 ENSSSAG00000067332 ENSSSAG00000075961 ENSSSAG00000077530
KEGG	Nicotinate and nicotinamide metabolism	0.00222318	4	71	13.3719	ENSSSAG00000044030	ENSSSAG00000046981	ENSSSAG00000073927	ENSSSAG00000077480
KEGG	RIG-I-like receptor signaling pathway	0.000941944	6	147	9.68783	ENSSSAG00000003156	ENSSSAG00000037858	ENSSSAG00000045391	ENSSSAG00000046838	ENSSSAG00000047292	ENSSSAG00000075674
KEGG	Cytosolic DNA-sensing pathway	0.0434827	3	102	6.98093	ENSSSAG00000045391 ENSSSAG00000047292 ENSSSAG00000075674
KEGG	NOD-like receptor signaling pathway	0.000941944	8	318	5.97111	ENSSSAG00000044030	ENSSSAG00000047292	ENSSSAG00000059622	ENSSSAG00000064543	ENSSSAG00000067332	ENSSSAG00000073927	ENSSSAG00000075674	ENSSSAG00000077480
KEGG	Toll-like receptor signaling pathway	0.0119027	5	212	5.59792	ENSSSAG00000040910	ENSSSAG00000047292	ENSSSAG00000059622	ENSSSAG00000073423	ENSSSAG00000075674
KEGG	Herpes simplex virus 1 infection	0.0089337	8	495	3.83599	ENSSSAG00000040910 ENSSSAG00000045391 ENSSSAG00000047292 ENSSSAG00000059622 ENSSSAG00000067332 ENSSSAG00000075674 ENSSSAG00000076504 ENSSSAG00000077602
